# Supplementary material for: ESCRT-0 regulates AMPA receptor currents and Ca2+- dependent signaling
Source: bioRxiv. 2026 Jun 24:2026.06.19.733273. Preprint. [Version 1] doi: 10.64898/2026.06.19.733273 (PMC13320757; doi:10.64898/2026.06.19.733273)
Supplement: Supplement 1 [file media-1.xlsx]

## Sheet: unmodified_proteome
gene_symbol	uniprot_ID	entrez	description	wt_abundance	ko_abundance	fc	log2_fc	p_value	neg_log10_p_value	change
Coro2b	Q8BH44	235431	Coronin-2B [OS=Mus musculus]	9442, 8849.8, 9589.9, 9317.8, 10860.6	7990.3, 8565, 8492.9, 7175	0.838096	-0.254812	0.0123572	1.90808	down
Ddx5	Q61656		Probable ATP-dependent RNA helicase DDX5 [OS=Mus musculus]	7357, 7802.3, 9526.1, 9559.5, 7934.4	10817.5, 10133.3, 9629.1, 11677.7	1.25232	0.324604	0.0129209	1.88871	up
Rps4x	P62702	20102	40S ribosomal protein S4, X isoform [OS=Mus musculus]	8121, 8208.9, 8249.6, 8047.4, 8612.4	10066.5, 8999.4, 9917.1, 10790.2	1.20556	0.269705	0.0158447	1.80011	up
Rps5	P97461	20103	40S ribosomal protein S5 [OS=Mus musculus]	1348.8, 1710.7, 1693.1, 2039.8, 2123.2	2432.5, 2057.8, 2388.7, 2367.3	1.29637	0.374472	0.0160434	1.7947	up
Cdk18	Q04899	18557	Cyclin-dependent kinase 18 [OS=Mus musculus]	282.4, 249.2, 228.6, 200.6, 231.1	272.7, 314.7, 282, 290	1.21592	0.282043	0.0168103	1.77442	up
Ppp2r2a	Q6P1F6	71978	Serine/threonine-protein phosphatase 2A 55 kDa regulatory subunit B alpha isoform [OS=Mus musculus]	1302, 1194.3, 1506.6, 1361.8, 1301.3	1163.1, 1038.7, 1203.5, 1143.1	0.85291	-0.229534	0.0168447	1.77354	down
Zswim8	Q3UHH1	268721	Zinc finger SWIM domain-containing protein 8 [OS=Mus musculus]	788, 777.9, 1001.2, 862.8, 974.8	1064.6, 1057.2, 1370, 1153.1	1.31817	0.398532	0.0211916	1.67384	up
Hspa12b	Q9CZJ2	72630	Heat shock 70 kDa protein 12B [OS=Mus musculus]	159.2, 158.5, 203.7, 248.1, 162.8	303.4, 214.5, 262.8, 335.6	1.4967	0.581787	0.0289827	1.53786	up
Rps15a	P62245	267019	40S ribosomal protein S15a [OS=Mus musculus]	5978, 5167.7, 3999.9, 7329.7, 6593.9	8186.6, 7354.4, 6801.6, 8964.3	1.34622	0.428917	0.0308272	1.51107	up
Doc2a	Q7TNF0	13446	Double C2-like domain-containing protein alpha [OS=Mus musculus]	873.4, 571.1, 694.1, 685.8, 762.8	601.7, 493.2, 550.2, 594.6	0.780449	-0.357625	0.0310507	1.50793	down
Rcc1	Q8VE37	100088	Regulator of chromosome condensation [OS=Mus musculus]	123, 157.7, 99.7, 99.8, 59.8	124.6, 197.2, 219.3, 178	1.66458	0.735161	0.0312799	1.50473	up
Prkra	Q9WTX2	23992	Interferon-inducible double-stranded RNA-dependent protein kinase activator A [OS=Mus musculus]	497.2, 473.7, 484.7, 394.6, 417.1	533.8, 540.2, 566.2, 473.5	1.16532	0.220723	0.0324356	1.48898	up
Gsk3a	Q2NL51	606496	Glycogen synthase kinase-3 alpha [OS=Mus musculus]	537.6, 505.3, 493.1, 472.2, 505.1	593.5, 637.1, 625.6, 791	1.3166	0.396812	0.0328133	1.48395	up
Serbp1	Q9CY58	66870	Plasminogen activator inhibitor 1 RNA-binding protein [OS=Mus musculus]	2796.3, 3410.9, 3647.4, 4614.1, 4001.9	4497.7, 4282.6, 4996.4, 5882.4	1.33043	0.411895	0.037549	1.4254	up
Snx12	O70493		Sorting nexin-12 [OS=Mus musculus]	858.8, 883.4, 575.3, 719.1, 676.4	883, 1028.8, 923.4, 1275.3	1.38382	0.468657	0.0393139	1.40545	up
Rhoa	Q9QUI0	11848	Transforming protein RhoA [OS=Mus musculus]	1693, 1670.6, 1575.5, 2234.6, 1931.3	2365.3, 2239.3, 2682.8, 3426.2	1.47084	0.556641	0.0399625	1.39835	up
Enpp6	Q8BGN3	320981	Glycerophosphocholine cholinephosphodiesterase ENPP6 [OS=Mus musculus]	8980.8, 4399.7, 6813.7, 6907.8, 5745	11123.3, 8076.3, 9244.9, 8185.5	1.39396	0.479192	0.0409056	1.38822	up
Rap1a	P62835	109905	Ras-related protein Rap-1A [OS=Mus musculus]	3434.5, 2744.7, 3148.4, 3719.3, 3078.5	4396.6, 3717.2, 4007.7, 5399.4	1.35818	0.44167	0.0428417	1.36813	up
Hsd17b10	O08756		3-hydroxyacyl-CoA dehydrogenase type-2 [OS=Mus musculus]	370.7, 317.8, 388, 434.8, 244.9	539.8, 625.9, 396.7, 731.9	1.633	0.707525	0.0430585	1.36594	up
Dvl2	Q60838	13543	Segment polarity protein dishevelled homolog DVL-2 [OS=Mus musculus]	593.1, 598.2, 795.3, 367.6, 640.2	432.4, 403.3, 379, 395.7	0.672255	-0.57292	0.0446788	1.3499	down
Map6d1	Q14BB9	208158	MAP6 domain-containing protein 1 [OS=Mus musculus]	9303.3, 6828.5, 9552.3, 7558.5, 9340.6	7290.8, 7139.2, 6219.4, 7194.6	0.817341	-0.29099	0.0464711	1.33282	down
Mdh1	P14152	17449	Malate dehydrogenase, cytoplasmic [OS=Mus musculus]	2212.8, 1920.5, 3066.9, 4914.6, 2433.2	4334.5, 3634.3, 5211.4, 6512.3	1.69203	0.758754	0.0465148	1.33241	up
Ccdc120	A2AEV7	54648	Coiled-coil domain-containing protein 120 [OS=Mus musculus]	346.6, 469.1, 486.8, 253.1, 474.6	270.5, 308.7, 323.8, 183.7	0.669084	-0.57974	0.0480281	1.3185	down
Pgk1	P09411	18655	Phosphoglycerate kinase 1 [OS=Mus musculus]	623.2, 764.2, 970, 1381.3, 803.5	1108.4, 1137.5, 1446.1, 1534.2	1.43823	0.524299	0.0509336	1.293	ns
Lancl1	O89112	14768	Glutathione S-transferase LANCL1 [OS=Mus musculus]	326.7, 275.4, 380.3, 347.2, 313	278.4, 263.7, 245.1, 314.9	0.838686	-0.253798	0.0537081	1.26996	ns
Lgi3	Q8K406	213469	Leucine-rich repeat LGI family member 3 [OS=Mus musculus]	218.8, 149.8, 250.7, 306.9, 193	275.8, 276.9, 345.2, 434.7	1.48834	0.573704	0.0572587	1.24216	ns
Fau	P62862	14109	40S ribosomal protein S30 [OS=Mus musculus]	2615, 2441.8, 1654.8, 3286.6, 3066.1	3374.6, 3405.7, 3155.7, 4681	1.39856	0.483946	0.0572847	1.24196	ns
Actr2	P61161	66713	Actin-related protein 2 [OS=Mus musculus]	5840.7, 4519.4, 5678.9, 3916.6, 6016.7	3564.8, 3998, 4545.2, 4298.4	0.78961	-0.340787	0.0579192	1.23718	ns
Mthfd1l	Q3V3R1	270685	Monofunctional C1-tetrahydrofolate synthase, mitochondrial [OS=Mus musculus]	829.5, 907.1, 1113.6, 1087.9, 1080.4	1162.5, 1059.7, 1416, 1431.7	1.2628	0.336629	0.0584681	1.23308	ns
Ppp2cb	P62715	19053	Serine/threonine-protein phosphatase 2A catalytic subunit beta isoform [OS=Mus musculus]	547.1, 402.2, 465.8, 377.2, 431.1	382, 406.5, 334.8, 264.8	0.780393	-0.357728	0.058711	1.23128	ns
Mif	P34884	17319	Macrophage migration inhibitory factor [OS=Mus musculus]	111.1, 111.1, 119.6, 127.8, 84.3	131.3, 151, 196.5, 240.6	1.62349	0.699097	0.061119	1.21382	ns
Sfpq	Q8VIJ6	71514	Splicing factor, proline- and glutamine-rich [OS=Mus musculus]	1852.7, 2222.6, 2691.6, 2306.1, 2244.7	3256.6, 2548.6, 2786.3, 2474.2	1.22217	0.289442	0.0637008	1.19586	ns
Enah	Q03173	13800	Protein enabled homolog [OS=Mus musculus]	7345, 11026.5, 8581.3, 6697.9, 9387.7	6324.2, 7212.4, 7533.8, 4974.7	0.756449	-0.402684	0.065031	1.18688	ns
Pfkp	Q9WUA3	56421	ATP-dependent 6-phosphofructokinase, platelet type [OS=Mus musculus]	3329.2, 2823.9, 3190.2, 5237.8, 3471.7	4576.6, 3998.5, 5374, 4992.7	1.31156	0.391279	0.0662713	1.17867	ns
Erc2	Q6PH08-4		Isoform 4 of ERC protein 2 [OS=Mus musculus]	510.1, 758.1, 701.9, 557.5, 707	544.3, 539.2, 492.8, 254.9	0.707661	-0.49887	0.0673448	1.1717	ns
Rps9	Q6ZWN5	76846	40S ribosomal protein S9 [OS=Mus musculus]	7453.3, 9306.6, 9418.8, 9128.1, 10013.1	11818, 9508.9, 11398.7, 14489.1	1.30226	0.38102	0.0687493	1.16273	ns
Rpl30	P62889	19946	60S ribosomal protein L30 [OS=Mus musculus]	4394.8, 5420.3, 4836.8, 5435.7, 5787.3	5729.4, 5764.5, 6659.5, 7864.5	1.25691	0.329879	0.0699313	1.15533	ns
Rps20	P60867	67427	40S ribosomal protein S20 [OS=Mus musculus]	4055, 4799.9, 5051.5, 4396.7, 6589.1	6054.6, 5252.8, 6737.2, 6584	1.23676	0.306569	0.0701814	1.15378	ns
Actr3	Q99JY9	74117	Actin-related protein 3 [OS=Mus musculus]	12703.7, 9136.4, 13007.1, 9541.8, 13074.1	8301.5, 9126.8, 10211.5, 9641.4	0.810981	-0.302259	0.0706031	1.15118	ns
Acta2	P62737	11475	Actin, aortic smooth muscle [OS=Mus musculus]	6550, 5995.6, 4053.5, 3550.8, 5354.2	3327.6, 4164.8, 4025.7, 1247.5	0.625664	-0.67654	0.0707488	1.15028	ns
Rps27a	P62983	78294	Ubiquitin-40S ribosomal protein S27a [OS=Mus musculus]	19347.2, 15034.7, 14108.6, 24848, 17200.9	21007.3, 23942.9, 22745.5, 32255.4	1.37994	0.464605	0.0712932	1.14695	ns
Trim9	Q8C7M3-3		Isoform 3 of E3 ubiquitin-protein ligase TRIM9 [OS=Mus musculus]	2746, 2324.9, 2570.1, 2224.6, 2063	2190, 2252.3, 1632.4, 1797.1	0.824887	-0.277731	0.0728551	1.13754	ns
Sphkap	Q6NSW3	77629	A-kinase anchor protein SPHKAP [OS=Mus musculus]	6202.3, 5747.8, 6056, 5449.5, 6051.9	5181.5, 5982.1, 4916.6, 4998.3	0.89293	-0.163381	0.0751233	1.12423	ns
Drg1	P32233	13494	Developmentally-regulated GTP-binding protein 1 [OS=Mus musculus]	2285.4, 2634.5, 2453.7, 2927, 3328.8	3076.9, 3068.1, 3812.7, 4540.9	1.32972	0.41112	0.0775135	1.11062	ns
Rps17	P63276	20068	40S ribosomal protein S17 [OS=Mus musculus]	6457, 8155.5, 6451.3, 6598.2, 8816.8	8222.2, 8373.4, 9337.6, 8053.6	1.16461	0.219844	0.0802761	1.09541	ns
Ddn	Q80TS7	13199	Dendrin [OS=Mus musculus]	721.9, 788.4, 648.9, 511.9, 706.4	555.3, 533.9, 612.4, 567.7	0.839859	-0.25178	0.0804519	1.09446	ns
Wdr1	O88342	22388	WD repeat-containing protein 1 [OS=Mus musculus]	631.4, 691.5, 934.8, 1197.6, 750.8	1039.6, 965.1, 1095.1, 1271.4	1.29907	0.377474	0.0804583	1.09443	ns
Wdr13	Q91V09	73447	WD repeat-containing protein 13 [OS=Mus musculus]	514.7, 446.1, 647.2, 595.6, 347.8	566.7, 579.4, 790.7, 817.3	1.34931	0.43222	0.0810744	1.09112	ns
Ctnna2	Q61301-3		Isoform 3 of Catenin alpha-2 [OS=Mus musculus]	57737.7, 62053.9, 67151.1, 55710.3, 54424.5	55642.1, 51660.9, 56706, 51204.4	0.905544	-0.143143	0.0815687	1.08848	ns
Gdi1	P50396	14567	Rab GDP dissociation inhibitor alpha [OS=Mus musculus]	2034.3, 1996.3, 1931.7, 4660.1, 2074.3	4170.8, 3526.4, 3594.4, 3754	1.48125	0.566816	0.0818711	1.08687	ns
Fbxl16	A2RT62	214931	F-box/LRR-repeat protein 16 [OS=Mus musculus]	1692.6, 1252.2, 1305.6, 1648.6, 1400.2	1376.4, 1094.6, 1310.1, 1157	0.845658	-0.241854	0.0827726	1.08211	ns
Elmo2	Q8BHL5	140579	Engulfment and cell motility protein 2 [OS=Mus musculus]	9652.9, 10317.7, 9990.5, 11441.3, 8892.3	10134.6, 8609.2, 7998.6, 8358.2	0.872373	-0.196983	0.0835898	1.07785	ns
Pgam1	Q9DBJ1	18648	Phosphoglycerate mutase 1 [OS=Mus musculus]	2769.7, 2947.4, 3701.9, 6553.8, 3173	5091.2, 5669.5, 6078.3, 4854.2	1.41632	0.502143	0.0855104	1.06798	ns
Unc13c	Q8K0T7	208898	Protein unc-13 homolog C [OS=Mus musculus]	190.7, 132.7, 169.4, 153.2, 123.2	167.7, 166.6, 205.7, 218	1.2318	0.300767	0.0892753	1.04927	ns
Hapln4	Q80WM4	330790	Hyaluronan and proteoglycan link protein 4 [OS=Mus musculus]	642.7, 282.8, 292.1, 611.9, 330.2	524.5, 559.3, 707.4, 972.2	1.59941	0.677542	0.0919443	1.03648	ns
Sdc4	O35988	20971	Syndecan-4 [OS=Mus musculus]	1016.6, 901.9, 1304.2, 1311.2, 779	1355.8, 1426.2, 1236.1, 2102.8	1.4401	0.526172	0.0921498	1.03551	ns
Sucla2	Q9Z2I9	20916	Succinate--CoA ligase [ADP-forming] subunit beta, mitochondrial [OS=Mus musculus]	5561.5, 6664.6, 10498.3, 10824.7, 6732.4	12168.2, 10589.9, 9445.1, 9898.1	1.30647	0.385675	0.092771	1.03259	ns
Ccsap	Q8QZT2	73420	Centriole, cilia and spindle-associated protein [OS=Mus musculus]	5474.7, 6166.7, 5883.4, 4519.2, 5835.7	5153.6, 5139.7, 4672.3, 3539.4	0.829681	-0.269372	0.0929698	1.03166	ns
Hsp90aa1	P07901	15519	Heat shock protein HSP 90-alpha [OS=Mus musculus]	3795.3, 2420, 3348.3, 6299, 2956.3	5192.9, 5074.8, 5345.8, 5333.7	1.39137	0.476503	0.093652	1.02848	ns
Rab3a	P63011	19339	Ras-related protein Rab-3A [OS=Mus musculus]	3692.3, 3827.2, 3975.6, 8500.8, 5269.7	6017.6, 5956.6, 8645.1, 8979.1	1.46436	0.550273	0.0962836	1.01645	ns
Fxr1	Q61584	14359	Fragile X mental retardation syndrome-related protein 1 [OS=Mus musculus]	302.9, 239, 203.2, 343.4, 285	287.4, 322.1, 353.3, 374	1.2166	0.282855	0.0964528	1.01569	ns
Gria3	Q9Z2W9	53623	Glutamate receptor 3 [OS=Mus musculus]	17034.3, 18196.5, 22166.3, 20941.4, 17070.4	18310, 16745.8, 15741.3, 16157	0.877199	-0.189023	0.0967052	1.01455	ns
Khdrbs1	Q60749	20218	KH domain-containing, RNA-binding, signal transduction-associated protein 1 [OS=Mus musculus]	1345.4, 1965.6, 2210, 1783.5, 1547.8	2325.9, 2012, 2232.9, 1908	1.19726	0.259736	0.0968657	1.01383	ns
Actn1	Q7TPR4	109711	Alpha-actinin-1 [OS=Mus musculus]	90425.8, 103506.9, 87785.4, 86993.2, 86622.2	85104.2, 77879.3, 69837.3, 40940.3	0.75154	-0.412078	0.0970589	1.01296	ns
Pcnt	P48725	18541	Pericentrin [OS=Mus musculus]	372.9, 633.2, 424.8, 321.2, 568.1	325.8, 396.2, 365.7, 239.4	0.714971	-0.484044	0.098765	1.0054	ns
Col1a1	P11087	12842	Collagen alpha-1(I) chain [OS=Mus musculus]	294, 466.1, 764.2, 212.8, 363.1	773.5, 2227.3, 889.8, 3170.4	4.20258	2.07127	0.0987966	1.00526	ns
Rps14	P62264	20044	40S ribosomal protein S14 [OS=Mus musculus]	3600.6, 3569.9, 3935, 4077.4, 4595	4875.7, 4012.2, 4692.5, 5941.9	1.23385	0.303162	0.0991424	1.00374	ns
Eif4a1	P60843	13681	Eukaryotic initiation factor 4A-I [OS=Mus musculus]	177.1, 159.1, 84.1, 154.9, 155.8	175.7, 209.1, 179.9, 309	1.49402	0.579195	0.0992274	1.00337	ns
Wdr47	Q8CGF6	99512	WD repeat-containing protein 47 [OS=Mus musculus]	6276, 4793.6, 5845.5, 5253.7, 6387.1	5185.8, 4138.3, 4598.6, 5573.7	0.853431	-0.228653	0.099578	1.00184	ns
Lrrtm1	Q8K377	74342	Leucine-rich repeat transmembrane neuronal protein 1 [OS=Mus musculus]	2637.2, 2881.3, 1855.4, 3037, 1842.4	3784.9, 3202, 2681.8, 2820.5	1.27406	0.349439	0.100139	0.999395	ns
Dock4	P59764	238130	Dedicator of cytokinesis protein 4 [OS=Mus musculus]	4711.1, 4524.6, 4800, 4367.5, 4289.5	4566.8, 4237.1, 3934.6, 3721.7	0.90669	-0.141318	0.101924	0.991723	ns
Cep68	Q8C0D9	216543	Centrosomal protein of 68 kDa [OS=Mus musculus]	107.3, 185.4, 241.5, 131.1, 159.5	103.8, 126.3, 145.9, 71.5	0.678195	-0.560229	0.103543	0.984878	ns
Coro1c	Q9WUM4	23790	Coronin-1C [OS=Mus musculus]	6969.9, 5146.3, 5829, 7710.5, 7194	5186.6, 5425.2, 6111.7, 5555.4	0.847759	-0.238274	0.103721	0.984132	ns
Tanc2	A2A690	77097	Protein TANC2 [OS=Mus musculus]	20957, 19172.6, 20076.8, 16528.2, 20950	19203.4, 18304.6, 15630, 14746.5	0.868669	-0.203121	0.104016	0.9829	ns
Dlg1	Q811D0	13383	Disks large homolog 1 [OS=Mus musculus]	16953.7, 23424.8, 18848.8, 17029.6, 18963	16277, 15888.8, 18609.7, 12462.6	0.830159	-0.268541	0.105568	0.97647	ns
Gria2	P23819-4		Isoform 4 of Glutamate receptor 2 [OS=Mus musculus]	47317.1, 49018.2, 42043, 46468.4, 43199.4	46387.9, 40695.5, 39145.2, 35360.1	0.885724	-0.175071	0.106221	0.973788	ns
Anp32a	O35381	11737	Acidic leucine-rich nuclear phosphoprotein 32 family member A [OS=Mus musculus]	723.3, 735.3, 1585.9, 756.4, 696.8	2360.9, 1416.8, 1271, 1117	1.71357	0.777005	0.106532	0.97252	ns
Ywhah	P68510	22629	14-3-3 protein eta [OS=Mus musculus]	6549.2, 5443.6, 6407.4, 6391.8, 5554.7	5658.7, 5764.8, 5674.3, 4947.1	0.908044	-0.139167	0.107198	0.969814	ns
Camk2a	P11798-2		Isoform Alpha KAP of Calcium/calmodulin-dependent protein kinase type II subunit alpha [OS=Mus musculus]	136.3, 120, 111, 69.7, 84.9	150.6, 135.8, 146.2, 103.4	1.28377	0.360388	0.107788	0.96743	ns
Ptprs	B0V2N1	19280	Receptor-type tyrosine-protein phosphatase S [OS=Mus musculus]	11652.6, 12381.2, 10817.7, 13872.5, 10854.9	12408.3, 13481.3, 12825.9, 15291.2	1.13309	0.180265	0.108011	0.966533	ns
Fnbp1l	Q8K012		Formin-binding protein 1-like [OS=Mus musculus]	1955.4, 1550.6, 2304.1, 1213.2, 2038.6	1540.4, 1499.1, 1375.8, 1238.7	0.779914	-0.358614	0.108601	0.964167	ns
Hp1bp3	Q3TEA8	15441	Heterochromatin protein 1-binding protein 3 [OS=Mus musculus]	4030, 5815.1, 5768.9, 4416.5, 4707.1	3966.4, 8795.8, 8975.4, 9506.7	1.57879	0.658816	0.109852	0.959193	ns
Cntn2	Q61330	21367	Contactin-2 [OS=Mus musculus]	288.9, 120.7, 76.5, 357.8, 195.9	423.6, 335.3, 223.9, 332.9	1.58167	0.661453	0.110445	0.956853	ns
Rps6	P62754	20104	40S ribosomal protein S6 [OS=Mus musculus]	6968.2, 8031.2, 9786, 8598.6, 9816.3	10134.5, 8731.8, 10792.7, 13109.2	1.2375	0.307425	0.110902	0.955061	ns
Cnp	P16330	12799	2',3'-cyclic-nucleotide 3'-phosphodiesterase [OS=Mus musculus]	98279.6, 68387.9, 114464.8, 70881.7, 81795.4	162470.6, 129041.7, 83540.2, 117025.7	1.4179	0.503754	0.110992	0.954707	ns
Dmd	P11531	13405	Dystrophin [OS=Mus musculus]	3422.9, 4793.7, 4939.2, 3710, 4334.3	3895.7, 3919.8, 3464, 2995.5	0.841682	-0.248652	0.111601	0.952331	ns
Adgrb3	Q80ZF8	210933	Adhesion G protein-coupled receptor B3 [OS=Mus musculus]	6988.7, 6687.6, 6215.1, 4761.3, 5390.2	5506.8, 5571.1, 4599.6, 3177.8	0.784516	-0.350126	0.112454	0.949026	ns
Smarcc2	Q6PDG5	68094	SWI/SNF complex subunit SMARCC2 [OS=Mus musculus]	1422.2, 1475.9, 1469, 1187.4, 1012.6	1167.4, 2203.6, 1984.8, 1852.4	1.37203	0.456311	0.113104	0.946521	ns
Unc13a	Q4KUS2	382018	Protein unc-13 homolog A [OS=Mus musculus]	36517.1, 41280.3, 35346.6, 32405.1, 34999.7	32813.9, 35919.8, 30850.2, 26258.2	0.871247	-0.198846	0.113613	0.944572	ns
Cmpk1	Q9DBP5	66588	UMP-CMP kinase [OS=Mus musculus]	163.2, 191.4, 324.6, 205.7, 41.8	205.7, 298.7, 292, 330.2	1.51964	0.603729	0.114322	0.941871	ns
Gnai2	P08752	14678	Guanine nucleotide-binding protein G(i) subunit alpha-2 [OS=Mus musculus]	2785.3, 1538.7, 2320.4, 4086.1, 2371.1	3532.7, 2577.2, 4507.1, 4169.6	1.41076	0.496475	0.114847	0.939881	ns
Snrpd1	P62315	20641	Small nuclear ribonucleoprotein Sm D1 [OS=Mus musculus]	583.5, 524.4, 242.3, 371.4, 412.3	508.3, 799.9, 447.4, 850.4	1.52655	0.610273	0.114923	0.939592	ns
Grm1	P97772	14816	Metabotropic glutamate receptor 1 [OS=Mus musculus]	2022.6, 1380.3, 1646.4, 1621.4, 1651.5	2114.7, 1614.4, 2160.2, 2701.2	1.2903	0.367705	0.115021	0.939223	ns
Epb41l1	Q9Z2H5		Band 4.1-like protein 1 [OS=Mus musculus]	14482.9, 13897.9, 16104.9, 11370.8, 13530.1	12619.7, 13034.7, 12165, 11398.9	0.886668	-0.173534	0.115264	0.938305	ns
Uba1	Q02053	22201	Ubiquitin-like modifier-activating enzyme 1 [OS=Mus musculus]	4544.2, 3764.5, 5424.8, 7606.6, 5067	6556.5, 5700.5, 8401.4, 6618.7	1.29118	0.368692	0.11654	0.933525	ns
Opalin	Q7M750	226115	Opalin [OS=Mus musculus]	1149.6, 560.5, 1113.5, 863.9, 887.9	1634.1, 1261.5, 834.2, 1830.6	1.5191	0.603219	0.117087	0.93149	ns
Kalrn	A2CG49	545156	Kalirin [OS=Mus musculus]	13176.3, 14552.4, 16552, 10672.9, 12918.7	13262.5, 11139.7, 11528.7, 9535.2	0.837346	-0.256104	0.117486	0.930014	ns
Gpi	P06745	14751	Glucose-6-phosphate isomerase [OS=Mus musculus]	1026, 770.8, 752.8, 2365.6, 739	1693.2, 1959.8, 1736.5, 1627.3	1.55124	0.633418	0.117674	0.92932	ns
Rps18	P62270	20084	40S ribosomal protein S18 [OS=Mus musculus]	2406.1, 3111.9, 3602.9, 2883.6, 3632.5	3615.6, 3056.2, 4305.4, 4374.6	1.2272	0.295372	0.117736	0.929091	ns
Gigyf1	Q99MR1	57330	GRB10-interacting GYF protein 1 [OS=Mus musculus]	571.5, 582.9, 852.3, 315.1, 722.3	449.4, 475.3, 432.7, 364.3	0.706982	-0.500254	0.117879	0.928564	ns
Pacsin1	Q61644	23969	Protein kinase C and casein kinase substrate in neurons protein 1 [OS=Mus musculus]	1810.7, 1828.4, 3177.2, 3215.4, 2276.8	2936.3, 2804.7, 4188.7, 3081.2	1.32133	0.401994	0.119416	0.922938	ns
Arvcf	P98203	11877	Armadillo repeat protein deleted in velo-cardio-facial syndrome homolog [OS=Mus musculus]	8476.7, 8684.1, 10955.5, 6435.7, 8695.7	7008, 6954.7, 8027.2, 6888.1	0.834669	-0.260724	0.119665	0.922035	ns
Prkar1b	P12849	19085	cAMP-dependent protein kinase type I-beta regulatory subunit [OS=Mus musculus]	2542.7, 2175.3, 2047.2, 2329.1, 2644.5	2115.5, 2081.4, 2312, 1859	0.891051	-0.166419	0.120485	0.919067	ns
Kpna4	O35343	16649	Importin subunit alpha-3 [OS=Mus musculus]	160.4, 119.2, 97.4, 165.4, 107.6	124.2, 166, 182.6, 198.5	1.29096	0.368446	0.120679	0.918367	ns
Sestd1	Q80UK0	228071	SEC14 domain and spectrin repeat-containing protein 1 [OS=Mus musculus]	1724.6, 1592.5, 1989.3, 1428.6, 1421.4	1481.7, 1397.9, 1401.3, 1413.4	0.872674	-0.196486	0.121003	0.917206	ns
Kpnb1	P70168	16211	Importin subunit beta-1 [OS=Mus musculus]	2016.5, 1460.4, 1783.3, 2325.4, 1964.1	2097.7, 2126, 2624.7, 3424.4	1.34465	0.42723	0.121557	0.915218	ns
Cntnap1	O54991	53321	Contactin-associated protein 1 [OS=Mus musculus]	4452.6, 2638.7, 4705.8, 6057.5, 3696.8	6408.9, 5233.3, 4395.2, 7566.6	1.36905	0.453178	0.123393	0.90871	ns
Ppia	P17742	268373	Peptidyl-prolyl cis-trans isomerase A [OS=Mus musculus]	3717.1, 3411.6, 4449.6, 6798.7, 3402.2	4723.9, 6254.6, 5561, 6088.5	1.29872	0.377086	0.123632	0.907869	ns
Arhgap39	P59281	223666	Rho GTPase-activating protein 39 [OS=Mus musculus]	17195.2, 21208.1, 21269.7, 12937.5, 20471.5	16912.4, 15653.6, 15952.9, 12914.2	0.824986	-0.277558	0.12377	0.907385	ns
Nolc1	E9Q5C9	70769	Nucleolar and coiled-body phosphoprotein 1 [OS=Mus musculus]	1591.7, 1058.2, 1519.2, 1477, 1064.1	1482.8, 1803.1, 1483.8, 1574.5	1.18182	0.241011	0.124513	0.904787	ns
Dbn1	Q9QXS6	56320	Drebrin [OS=Mus musculus]	18505.4, 11267.2, 11904, 15718.8, 13937.7	12458.3, 10621, 12126.8, 11605.2	0.820294	-0.285787	0.125335	0.901928	ns
Cul5	Q9D5V5	75717	Cullin-5 [OS=Mus musculus]	295, 333.8, 241.2, 299.1, 382.9	399.4, 334.8, 325.7, 391	1.16857	0.224748	0.125865	0.900097	ns
Gnb2	P62880	14693	Guanine nucleotide-binding protein G(I)/G(S)/G(T) subunit beta-2 [OS=Mus musculus]	4802.4, 3070.8, 4656.2, 7011.8, 3968.5	6155.4, 5111.3, 5934.4, 6910	1.28198	0.358369	0.126915	0.896488	ns
Pspc1	Q8R326	66645	Paraspeckle component 1 [OS=Mus musculus]	1340, 1056.6, 777.5, 1811.4, 1196.8	1583.2, 1779.8, 1511.7, 1417.8	1.27228	0.347418	0.127541	0.89435	ns
Rhog	P84096	56212	Rho-related GTP-binding protein RhoG [OS=Mus musculus]	2269.4, 2306.1, 3217.4, 2538.1, 2083	3661.9, 2644.3, 2678.7, 3105.3	1.2174	0.283798	0.128623	0.89068	ns
Copg1	Q9QZE5	54161	Coatomer subunit gamma-1 [OS=Mus musculus]	232.4, 168.5, 169.1, 211.8, 233.8	131.8, 226.8, 109.4, 118.5	0.721864	-0.470201	0.129735	0.886941	ns
Hsp90ab1	P11499	15516	Heat shock protein HSP 90-beta [OS=Mus musculus]	9460.9, 8197.7, 12682.2, 16359.2, 11132.2	14805.3, 12064.9, 21117.9, 14993.3	1.3613	0.444981	0.130696	0.883738	ns
Rps3	P62908	27050	40S ribosomal protein S3 [OS=Mus musculus]	7638.7, 10011.2, 11077.7, 8896.8, 12991.6	13083.7, 9522.3, 13505.8, 13575.1	1.22706	0.2952	0.131017	0.882673	ns
Eno1	P17182	13806	Alpha-enolase [OS=Mus musculus]	7142.3, 7544.3, 10710.5, 18314.4, 9015.1	12924.4, 13927.1, 16660.8, 14266.8	1.36978	0.453945	0.133393	0.874868	ns
Eno1	P17182	433182	Alpha-enolase [OS=Mus musculus]	7142.3, 7544.3, 10710.5, 18314.4, 9015.1	12924.4, 13927.1, 16660.8, 14266.8	1.36978	0.453945	0.133393	0.874868	ns
Arhgap32	Q811P8	330914	Rho GTPase-activating protein 32 [OS=Mus musculus]	28044.5, 28801.8, 24301.6, 25641.4, 28841.5	25541.5, 26737.6, 24483.3, 20844.8	0.899567	-0.152697	0.134933	0.869882	ns
Pycr2	Q922Q4	69051	Pyrroline-5-carboxylate reductase 2 [OS=Mus musculus]	1376.1, 1330.2, 2008.3, 2009.8, 1265.7	1754.3, 1937.5, 2128.8, 3180.5	1.40816	0.493816	0.135326	0.868618	ns
Tbc1d10b	Q8BHL3	68449	TBC1 domain family member 10B [OS=Mus musculus]	2810.2, 1762.6, 2178, 2141.8, 2036.9	2643.3, 2610.8, 2148.5, 3031.1	1.1933	0.254952	0.135842	0.866967	ns
Pip5k1c	O70161	18717	Phosphatidylinositol 4-phosphate 5-kinase type-1 gamma [OS=Mus musculus]	1289.6, 1023.9, 2029.8, 1203.6, 1657.3	1032, 838.5, 1281.8, 1201.8	0.755479	-0.404536	0.136128	0.866052	ns
Gng4	P50153	14706	Guanine nucleotide-binding protein G(I)/G(S)/G(O) subunit gamma-4 [OS=Mus musculus]	394.4, 260.7, 554, 589.1, 175.6	627.8, 509.9, 446.4, 625.8	1.39952	0.484933	0.136603	0.864541	ns
Srp54	P14576	24067	Signal recognition particle 54 kDa protein [OS=Mus musculus]	1005.1, 1544.2, 1367.8, 759.9, 1234.5	985.8, 903.3, 1082, 560.6	0.746786	-0.421233	0.137038	0.863158	ns
Srp54	P14576	665155	Signal recognition particle 54 kDa protein [OS=Mus musculus]	1005.1, 1544.2, 1367.8, 759.9, 1234.5	985.8, 903.3, 1082, 560.6	0.746786	-0.421233	0.137038	0.863158	ns
Rps7	P62082	20115	40S ribosomal protein S7 [OS=Mus musculus]	9266.6, 12991.7, 11316.7, 14313, 18101	14307.4, 14312.7, 17934.1, 19942.2	1.25961	0.332979	0.137509	0.861668	ns
Cdc42	P60766	12540	Cell division control protein 42 homolog [OS=Mus musculus]	5563.4, 3740.6, 5836.6, 7117.2, 5141.3	6183.2, 6157.8, 6407.9, 8674.9	1.25113	0.323228	0.139015	0.85694	ns
Chchd1	Q9CQA6	66121	Coiled-coil-helix-coiled-coil-helix domain-containing protein 1 [OS=Mus musculus]	148.2, 174.5, 176, 170.5, 136.1	144.4, 160.6, 137.3, 136.6	0.898578	-0.154284	0.13977	0.854586	ns
Dnajb5	O89114	56323	DnaJ homolog subfamily B member 5 [OS=Mus musculus]	1625.1, 1684.9, 1478.7, 1379.8, 1469.6	1549.4, 1409, 1262.8, 1334.1	0.909143	-0.137421	0.139914	0.854138	ns
Cacng8	Q8VHW2	81905	Voltage-dependent calcium channel gamma-8 subunit [OS=Mus musculus]	459.6, 659.5, 459.8, 653, 457.7	690.7, 635.3, 619.8, 574.9	1.1715	0.228361	0.14011	0.85353	ns
R3hdm2	Q80TM6	71750	R3H domain-containing protein 2 [OS=Mus musculus]	1012.2, 789.7, 968.4, 740.9, 1046.5	762.9, 749, 828.6, 846.9	0.87418	-0.193998	0.140972	0.850867	ns
Rpl38	Q9JJI8	67671	60S ribosomal protein L38 [OS=Mus musculus]	1861.2, 1693.9, 1333.5, 2335.4, 2400.2	2056.3, 2229.6, 2552.8, 2401.3	1.2001	0.263154	0.141107	0.850452	ns
Sec31a	Q3UPL0	69162	Protein transport protein Sec31A [OS=Mus musculus]	636.7, 466.6, 524.3, 742.4, 484.9	599.5, 596.1, 844.6, 884.5	1.28056	0.356777	0.141457	0.849374	ns
Rps11	P62281	27207	40S ribosomal protein S11 [OS=Mus musculus]	4418.2, 5286.2, 5258.1, 5794.9, 6612.7	7148.2, 4962.4, 6995.5, 8204.1	1.24726	0.318767	0.142234	0.846997	ns
Cyth1	Q9QX11	19157	Cytohesin-1 [OS=Mus musculus]	1734.5, 2020, 2173.5, 1350, 2074.2	1656.9, 1702.2, 1537.6, 1484	0.852834	-0.229663	0.14238	0.84655	ns
Psmc5	P62196	19184	26S proteasome regulatory subunit 8 [OS=Mus musculus]	378.9, 265.4, 249.4, 544.7, 315.5	454.3, 357.6, 483.1, 550.1	1.315	0.395061	0.142758	0.8454	ns
Lzts1	P60853	211134	Leucine zipper putative tumor suppressor 1 [OS=Mus musculus]	10353.4, 11583.9, 12830.7, 7294.6, 11847.5	9468.8, 10258.1, 8594.7, 5788.2	0.790895	-0.338441	0.143883	0.841991	ns
Mtcl1	Q3UHU5	68617	Microtubule cross-linking factor 1 [OS=Mus musculus]	176.3, 173, 208.2, 254.1, 167.9	213.2, 216.1, 223.3, 258.2	1.16233	0.217017	0.14526	0.837854	ns
Tcp1	P11983	21454	T-complex protein 1 subunit alpha [OS=Mus musculus]	2384.1, 2164.8, 2817.8, 3369.6, 2336.4	3217.4, 2483.5, 3263.7, 3816.4	1.22211	0.289372	0.146295	0.83477	ns
Ctnnb1	Q02248	12387	Catenin beta-1 [OS=Mus musculus]	24498.9, 30419.4, 29712.4, 23217.9, 28160.1	24519.7, 23916.5, 27043.2, 20432.2	0.881484	-0.181994	0.146697	0.833579	ns
Rps8	P62242	20116	40S ribosomal protein S8 [OS=Mus musculus]	10863.1, 13815.3, 14267, 12462.3, 15406.5	15953.6, 12515.5, 16386.8, 18141.5	1.17859	0.237066	0.147415	0.831458	ns
Rps8	P62242	100040298	40S ribosomal protein S8 [OS=Mus musculus]	10863.1, 13815.3, 14267, 12462.3, 15406.5	15953.6, 12515.5, 16386.8, 18141.5	1.17859	0.237066	0.147415	0.831458	ns
Gnas	P63094	14683	Guanine nucleotide-binding protein G(s) subunit alpha isoforms short [OS=Mus musculus]	2817.6, 1619.6, 2086.6, 4664.1, 2997.6	3649.9, 2985.7, 4270.5, 4540.5	1.36113	0.4448	0.147671	0.830703	ns
Tkt	P40142	21881	Transketolase [OS=Mus musculus]	159.5, 169.3, 247.6, 243.3, 200.1	217.2, 208.8, 287.8, 308.5	1.25306	0.32546	0.147956	0.829869	ns
Pck2	Q8BH04	74551	Phosphoenolpyruvate carboxykinase [GTP], mitochondrial [OS=Mus musculus]	294.4, 302.7, 397.9, 335.4, 296.3	269.2, 277.3, 303.1, 306.6	0.888455	-0.170629	0.148622	0.827916	ns
Rps28	P62858	54127	40S ribosomal protein S28 [OS=Mus musculus]	1105.6, 1277, 1280.5, 1155.1, 1605.5	1582.5, 1417.7, 1459, 1342.7	1.129	0.175049	0.148893	0.827125	ns
Dclk1	Q9JLM8	13175	Serine/threonine-protein kinase DCLK1 [OS=Mus musculus]	44591, 49293.3, 46893.6, 46507.3, 52539.1	48299.8, 44214.3, 39865, 44929.5	0.924159	-0.113787	0.149534	0.825259	ns
Trappc9	Q3U0M1	76510	Trafficking protein particle complex subunit 9 [OS=Mus musculus]	519.3, 904.8, 711.2, 449.8, 753.8	584, 539.3, 567.8, 268	0.733438	-0.447254	0.152636	0.816344	ns
Zc3h15	Q3TIV5	69082	Zinc finger CCCH domain-containing protein 15 [OS=Mus musculus]	283.6, 253.9, 204, 426.5, 289.1	355.8, 389.7, 309.5, 580.9	1.40339	0.488913	0.152663	0.816267	ns
Frmpd4	A2AFR3	333605	FERM and PDZ domain-containing protein 4 [OS=Mus musculus]	347.5, 400, 484.5, 145.3, 332	215.9, 285.4, 288.2, 164.5	0.697654	-0.519416	0.154234	0.811819	ns
Lrrc4b	P0C192	272381	Leucine-rich repeat-containing protein 4B [OS=Mus musculus]	987.6, 1515.5, 1993.6, 903.2, 1020.7	1015.6, 987.6, 1057.6, 502.2	0.693666	-0.527688	0.155846	0.807304	ns
Ap3b2	Q9JME5	11775	AP-3 complex subunit beta-2 [OS=Mus musculus]	4607.9, 2362.8, 2962.8, 4915.7, 3267.1	4720.2, 4041.8, 4043.8, 5564.8	1.26755	0.342039	0.156087	0.806633	ns
Ckb	Q04447	12709	Creatine kinase B-type [OS=Mus musculus]	10625.8, 9042.6, 12353.5, 17072.4, 11199.9	13134.1, 15263.7, 17716.8, 13170.1	1.22907	0.297569	0.157124	0.803757	ns
Rai14	Q9EP71	75646	Ankycorbin [OS=Mus musculus]	1193.5, 1468, 1627.7, 1568.9, 1844	1499.3, 1334.5, 1373.9, 1088.9	0.859603	-0.218257	0.157901	0.801616	ns
Uchl1	Q9R0P9	22223	Ubiquitin carboxyl-terminal hydrolase isozyme L1 [OS=Mus musculus]	1882.5, 1472, 2078.9, 3402.4, 2261.3	2844.4, 2576.9, 2699.2, 3020.9	1.25499	0.327676	0.158234	0.8007	ns
Dock10	Q8BZN6	210293	Dedicator of cytokinesis protein 10 [OS=Mus musculus]	781.1, 514.1, 634.7, 569.5, 552.1	777.3, 706.3, 658, 651.3	1.14407	0.194173	0.1593	0.797785	ns
Asic1	Q6NXK8	11419	Acid-sensing ion channel 1 [OS=Mus musculus]	1482.6, 2002.8, 2647.5, 1454, 1978.3	1570.7, 1259.9, 1954.7, 899.6	0.742914	-0.428732	0.161127	0.792832	ns
Gsk3b	Q9WV60	56637	Glycogen synthase kinase-3 beta [OS=Mus musculus]	2864, 2966.8, 2857.5, 2758.5, 2781.7	3005.7, 3323.9, 2858.4, 3910.6	1.15074	0.202557	0.162416	0.789371	ns
Rps27	Q6ZWU9	57294	40S ribosomal protein S27 [OS=Mus musculus]	3988.2, 4753.5, 5636.6, 4341.6, 5856.9	4454.6, 3369.3, 4918.9, 3818.8	0.842339	-0.247527	0.163933	0.785334	ns
Rps27	Q6ZWU9	100043813	40S ribosomal protein S27 [OS=Mus musculus]	3988.2, 4753.5, 5636.6, 4341.6, 5856.9	4454.6, 3369.3, 4918.9, 3818.8	0.842339	-0.247527	0.163933	0.785334	ns
Ccdc88a	Q5SNZ0	108686	Girdin [OS=Mus musculus]	5683.2, 5425.4, 7421.4, 4510.8, 6112.2	4398.9, 4632.1, 5478.9, 5372.9	0.852519	-0.230195	0.16576	0.780521	ns
Neto2	Q8BNJ6	74513	Neuropilin and tolloid-like protein 2 [OS=Mus musculus]	364.4, 404.2, 452.4, 491.5, 410.2	462.1, 411.1, 510.9, 527.1	1.12545	0.170506	0.166388	0.778878	ns
Septin4	P28661	18952	Septin-4 [OS=Mus musculus]	5026.4, 2402.8, 3848.7, 4306.7, 4021.5	6442.2, 4409.9, 4221.2, 4759.4	1.26445	0.338507	0.166744	0.777951	ns
Rhob	P62746	11852	Rho-related GTP-binding protein RhoB [OS=Mus musculus]	3773, 3969.8, 4715.4, 6223.7, 5782	5609.6, 4779.8, 7882.1, 6482.5	1.26482	0.338935	0.167248	0.776639	ns
Rps19	Q9CZX8	20085	40S ribosomal protein S19 [OS=Mus musculus]	1888.7, 3363.8, 3581.1, 3474.7, 4302.5	3756.3, 3311.7, 4651.5, 4935.4	1.25332	0.325753	0.168262	0.774015	ns
Arfgef2	A2A5R2	99371	Brefeldin A-inhibited guanine nucleotide-exchange protein 2 [OS=Mus musculus]	955.9, 522.6, 381.9, 933.6, 542.7	1125.4, 913.4, 569.2, 1407.2	1.50418	0.588978	0.168409	0.773635	ns
Gabra2	P26048	14395	Gamma-aminobutyric acid receptor subunit alpha-2 [OS=Mus musculus]	163.2, 194.8, 227.7, 400.9, 217.8	273.6, 276.6, 331.9, 490.6	1.42467	0.51063	0.168627	0.773073	ns
Rpl27	P61358	19942	60S ribosomal protein L27 [OS=Mus musculus]	3674.5, 3875.7, 3993.4, 3749.7, 3937.2	3877.7, 3924.6, 4425.6, 4921.4	1.11472	0.156682	0.168666	0.772973	ns
Rbmx	Q9WV02	19655	RNA-binding motif protein, X chromosome [OS=Mus musculus]	762.5, 879.5, 1383.8, 921.1, 1293.8	956.7, 1413.7, 1553.7, 2309.1	1.48673	0.572142	0.168844	0.772515	ns
Trim3	Q9R1R2	55992	Tripartite motif-containing protein 3 [OS=Mus musculus]	3796.8, 3212.2, 3865.2, 3954.2, 4440	3872.4, 4005.8, 4794.3, 5444.3	1.17529	0.233019	0.169185	0.771638	ns
Ccdc177	Q3UHB8	380768	Coiled-coil domain-containing protein 177 [OS=Mus musculus]	5230.7, 6370.5, 6155.2, 5792.5, 6240.9	5703.7, 5813.2, 5366.8, 5510.6	0.93968	-0.0897588	0.169429	0.771012	ns
Cyth2	P63034	19158	Cytohesin-2 [OS=Mus musculus]	4415.9, 5465.5, 6588.3, 3156.2, 5443.7	4074.5, 4149.1, 4716.1, 2744.6	0.782038	-0.35469	0.170375	0.768594	ns
Gnb4	P29387	14696	Guanine nucleotide-binding protein subunit beta-4 [OS=Mus musculus]	475.1, 436.5, 672.3, 809.2, 395.7	726.7, 579.2, 694.3, 793.5	1.2522	0.324461	0.170436	0.768438	ns
Acp1	Q9D358	11431	Low molecular weight phosphotyrosine protein phosphatase [OS=Mus musculus]	558, 419.7, 506.5, 614.9, 603.8	592.8, 539, 665.3, 643.7	1.12879	0.174774	0.170544	0.768163	ns
Caprin1	Q60865	53872	Caprin-1 [OS=Mus musculus]	495.7, 458.1, 255.9, 502.8, 565.7	540.4, 637.2, 542.2, 483.7	1.20901	0.273831	0.171068	0.766832	ns
Idh3a	Q9D6R2	67834	Isocitrate dehydrogenase [NAD] subunit alpha, mitochondrial [OS=Mus musculus]	4241.6, 5560.5, 6129.2, 8270.4, 3858.6	6456.1, 9049.9, 5391.6, 9025.8	1.333	0.414672	0.171172	0.766568	ns
Endod1	Q8C522	71946	Endonuclease domain-containing 1 protein [OS=Mus musculus]	278.6, 252.6, 528.9, 328, 303.1	423.7, 280.2, 833.4, 868.8	1.7784	0.830577	0.171423	0.76593	ns
Actr3b	Q641P0	242894	Actin-related protein 3B [OS=Mus musculus]	2432.2, 2232.5, 3069.4, 2025.3, 2748.5	1855.1, 1863.2, 2524.1, 2260.6	0.849763	-0.234868	0.171785	0.765015	ns
Cep131	Q62036	12009	Centrosomal protein of 131 kDa [OS=Mus musculus]	584.3, 631.3, 561.1, 688.7, 603	631.7, 687.3, 725.3, 615.8	1.08367	0.115922	0.172671	0.76278	ns
Rpl31	P62900	114641	60S ribosomal protein L31 [OS=Mus musculus]	10710.3, 10251.6, 7359.3, 17073, 11486.2	12087.7, 14183.5, 13506.5, 18221.3	1.27458	0.350025	0.173354	0.761067	ns
Rpl35a	O55142	57808	60S ribosomal protein L35a [OS=Mus musculus]	3500.6, 3834.3, 2244.9, 3212.6, 3082.6	3095.7, 3728.7, 3787.1, 4243.7	1.1697	0.22614	0.173582	0.760495	ns
H1-5	P43276	56702	Histone H1.5 [OS=Mus musculus]	2869.2, 4510.7, 5450.3, 2913.7, 3383.8	2537.1, 7889.8, 7635.7, 6037.1	1.57492	0.65528	0.173915	0.759662	ns
Arpc1a	Q9R0Q6	56443	Actin-related protein 2/3 complex subunit 1A [OS=Mus musculus]	5362.6, 3480.7, 3358, 4146.4, 4189.6	3341.5, 3515.9, 3053.9, 4005.4	0.847038	-0.239501	0.173991	0.759473	ns
Glra2	Q7TNC8	237213	Glycine receptor subunit alpha-2 [OS=Mus musculus]	688.6, 1031.5, 1156.6, 804.6, 1200.3	796.5, 743, 956.6, 710.9	0.821196	-0.284202	0.174535	0.758117	ns
Cpeb2	Q812E0		Cytoplasmic polyadenylation element-binding protein 2 [OS=Mus musculus]	1515.2, 1813.8, 1490.8, 1404.4, 1475.1	1756.5, 1580.8, 1568, 1923.7	1.1087	0.148875	0.175802	0.754976	ns
Rab1A	P62821	19324	Ras-related protein Rab-1A [OS=Mus musculus]	2277.2, 2077.2, 3118.7, 4412.1, 2984.8	3322.1, 3112.1, 4129.2, 5476.7	1.34836	0.431207	0.175805	0.754968	ns
Pdzrn3	Q69ZS0	55983	E3 ubiquitin-protein ligase PDZRN3 [OS=Mus musculus]	592, 647.5, 716.3, 716.6, 675	753.8, 682.3, 953.3, 716.4	1.15978	0.213852	0.177557	0.750662	ns
Ran	P62827	19384	GTP-binding nuclear protein Ran [OS=Mus musculus]	3856.5, 2898.7, 3644.9, 5182.4, 3806.7	4036.7, 4804.6, 4435.1, 6966.3	1.30502	0.384077	0.17798	0.74963	ns
Ube2n	P61089	93765	Ubiquitin-conjugating enzyme E2 N [OS=Mus musculus]	474.3, 460.1, 471.3, 449, 439.6	498.6, 692, 477.6, 974.5	1.43982	0.525887	0.178008	0.749561	ns
Aldoa	P05064	11674	Fructose-bisphosphate aldolase A [OS=Mus musculus]	3245.4, 3104.7, 7454.7, 7603.5, 4396.7	6970, 4414.2, 8986, 9372.9	1.44076	0.526832	0.178748	0.747759	ns
Gigyf2	Q6Y7W8	227331	GRB10-interacting GYF protein 2 [OS=Mus musculus]	740.3, 1005.1, 1036.3, 637.3, 1014.6	685.8, 804.7, 817, 682	0.842853	-0.246646	0.178952	0.747263	ns
Srrm2	Q8BTI8	75956	Serine/arginine repetitive matrix protein 2 [OS=Mus musculus]	369.1, 298.7, 360.6, 536.7, 304.4	491.4, 371.2, 436.3, 662.2	1.31125	0.390939	0.17918	0.74671	ns
Specc1	Q5SXY1	432572	Cytospin-B [OS=Mus musculus]	9766.9, 10690.1, 10087.3, 10511.3, 11266.8	9981.7, 9537.7, 10638.3, 8618.4	0.926374	-0.110333	0.179845	0.745101	ns
Gjc2	Q8BQU6	118454	Gap junction gamma-2 protein [OS=Mus musculus]	916.4, 915, 1718.1, 1334.6, 983.3	1596.2, 1086.9, 1487.3, 2045.8	1.32431	0.40524	0.180353	0.743877	ns
Stxbp5	Q8K400	78808	Syntaxin-binding protein 5 [OS=Mus musculus]	423.6, 405.1, 379.7, 552.8, 381.2	464, 408.1, 658.6, 766.1	1.34009	0.422325	0.180732	0.742965	ns
Ncl	P09405	17975	Nucleolin [OS=Mus musculus]	779.1, 757.4, 1179.7, 1200.6, 1239.7	1178.7, 1079.7, 1239.6, 1378.1	1.18203	0.241264	0.18116	0.741938	ns
Gnl1	P36916	14670	Guanine nucleotide-binding protein-like 1 [OS=Mus musculus]	371.7, 257.3, 190.1, 259.3, 350.9	288.9, 319.5, 376.4, 428.3	1.23583	0.305483	0.182011	0.739902	ns
Lrrk2	Q5S006	66725	Leucine-rich repeat serine/threonine-protein kinase 2 [OS=Mus musculus]	297.4, 202.1, 122.5, 261.6, 140.8	301.9, 297.3, 276.2, 193.6	1.30442	0.383411	0.182383	0.739017	ns
Rims1	Q99NE5-7		Isoform 7 of Regulating synaptic membrane exocytosis protein 1 [OS=Mus musculus]	5977.6, 7027.9, 11483.7, 5262.5, 7317.8	5920.9, 5540.3, 6802, 3963.2	0.749484	-0.41603	0.182667	0.738341	ns
Eif4g2	Q62448	13690	Eukaryotic translation initiation factor 4 gamma 2 [OS=Mus musculus]	195.3, 231.8, 325.3, 133.7, 227.5	192, 167.3, 165.5, 165.4	0.77474	-0.368217	0.183455	0.736472	ns
Caskin1	Q6P9K8	268932	Caskin-1 [OS=Mus musculus]	18635.1, 14456.9, 17545.1, 15545.1, 16243.6	14985.5, 19193.6, 20238.8, 22306.2	1.16353	0.218512	0.183698	0.735896	ns
Unc79	Q0KK59	217843	Protein unc-79 homolog [OS=Mus musculus]	177.2, 186, 183.2, 186.4, 180.1	156.5, 151.3, 196.3, 151.8	0.898099	-0.155053	0.184163	0.734796	ns
Mlf2	Q99KX1	30853	Myeloid leukemia factor 2 [OS=Mus musculus]	2519.8, 2705.3, 3729.1, 2586.7, 3626.2	2740.7, 2393.5, 3002.3, 1625.5	0.804537	-0.313769	0.184359	0.734337	ns
Atl1	Q8BH66	73991	Atlastin-1 [OS=Mus musculus]	1252.2, 1040.8, 1758.4, 2045.5, 1303.8	1673, 1499.9, 2094.1, 2941.4	1.38642	0.471367	0.184458	0.734104	ns
Peak1	Q69Z38	244895	Inactive tyrosine-protein kinase PEAK1 [OS=Mus musculus]	475.2, 875.6, 904.1, 387.1, 788	604.7, 547.2, 557.5, 222.1	0.703899	-0.506559	0.185165	0.732441	ns
Tubb2b	Q9CWF2	73710	Tubulin beta-2B chain [OS=Mus musculus]	3999.3, 3429.5, 3659.2, 5090.8, 3920.2	6365.1, 4267.8, 3886.2, 7622.9	1.37706	0.46159	0.185244	0.732257	ns
Slc27a4	Q91VE0	26569	Long-chain fatty acid transport protein 4 [OS=Mus musculus]	597.6, 528.9, 577.2, 673.4, 693.3	617.5, 643, 748.2, 919.5	1.19211	0.253516	0.188118	0.72557	ns
Idh3g	P70404	15929	Isocitrate dehydrogenase [NAD] subunit gamma 1, mitochondrial [OS=Mus musculus]	4902.4, 8210.1, 9884.1, 8558.4, 5847.4	8179, 9289, 8038.7, 12185.1	1.25967	0.333048	0.188692	0.724247	ns
Adam22	Q9R1V6	11496	Disintegrin and metalloproteinase domain-containing protein 22 [OS=Mus musculus]	4212.9, 4919.7, 4472.3, 4958.7, 4960.6	4294.4, 4056.7, 4923.6, 3520.6	0.892448	-0.16416	0.188992	0.723556	ns
Cap1	P40124	12331	Adenylyl cyclase-associated protein 1 [OS=Mus musculus]	4713.2, 3721.2, 5985.1, 6635.9, 4985.8	5787.2, 4677.8, 9005.3, 9957.8	1.41257	0.498327	0.189933	0.7214	ns
Vps53	Q8CCB4	68299	Vacuolar protein sorting-associated protein 53 homolog [OS=Mus musculus]	701.1, 575.9, 858.7, 664.2, 728.5	730.2, 729.7, 872, 1109.9	1.21932	0.286077	0.190834	0.719343	ns
Ipo9	Q91YE6	226432	Importin-9 [OS=Mus musculus]	1699.5, 1269.5, 1196.3, 1349.1, 1074.1	1559.3, 1575.5, 1423.4, 2666.7	1.37074	0.454956	0.190997	0.718973	ns
Apc	Q61315	11789	Adenomatous polyposis coli protein [OS=Mus musculus]	6120.8, 5342.8, 5143.9, 5634.2, 6122.3	5693.4, 6613.7, 5705.3, 7006.2	1.10257	0.140868	0.191082	0.718779	ns
Rab18	P35293	19330	Ras-related protein Rab-18 [OS=Mus musculus]	1135.5, 991.9, 1267.9, 1965.1, 1555.9	1715.8, 1473.9, 1544.3, 2040.2	1.22432	0.291978	0.191218	0.718471	ns
Plp1	P60202	18823	Myelin proteolipid protein [OS=Mus musculus]	13963.8, 10050.2, 18489.6, 10573.1, 7155.4	47191.6, 28301.8, 10441.3, 16585.5	2.12761	1.08923	0.191373	0.718119	ns
Oxr1	Q4KMM3	170719	Oxidation resistance protein 1 [OS=Mus musculus]	1081, 622.4, 684.3, 1179.5, 815.8	1153.9, 915.8, 973.8, 1228	1.2182	0.284752	0.192173	0.716308	ns
Ogt	Q8CGY8	108155	UDP-N-acetylglucosamine--peptide N-acetylglucosaminyltransferase 110 kDa subunit [OS=Mus musculus]	13303.9, 10332.4, 14656.3, 10454.3, 13400.9	12467.5, 10132.4, 11084.2, 10025.8	0.879152	-0.185815	0.192308	0.716003	ns
Nf1	Q04690	18015	Neurofibromin [OS=Mus musculus]	3095.1, 1883.6, 2038.8, 2995.7, 2037.9	3166.6, 2877.7, 2358.4, 4707.7	1.35988	0.443475	0.193081	0.714261	ns
Erbin	Q80TH2	59079	Erbin [OS=Mus musculus]	2473.2, 2526.9, 2516.7, 3077.4, 2830.6	2952, 2773.5, 3159.4, 4526.8	1.24878	0.32052	0.193185	0.714027	ns
Lzts3	A2AHG0	241638	Leucine zipper putative tumor suppressor 3 [OS=Mus musculus]	12913, 18056.4, 17701.8, 12855.3, 13842	14534.9, 13111.4, 13615.1, 7639.2	0.811025	-0.302181	0.19355	0.713207	ns
Fbxo2	Q80UW2	230904	F-box only protein 2 [OS=Mus musculus]	426.3, 678.5, 535.7, 619.5, 661.6	510.5, 552.3, 531.4, 431.1	0.86652	-0.206695	0.194675	0.710691	ns
Ywhae	P62259	22627	14-3-3 protein epsilon [OS=Mus musculus]	7268.2, 6023.2, 6551.8, 6079, 6509.9	5738.4, 6115, 6567.5, 4496.8	0.883295	-0.179032	0.194979	0.710013	ns
Sorbs2	Q3UTJ2	234214	Sorbin and SH3 domain-containing protein 2 [OS=Mus musculus]	471.7, 750.4, 1135.3, 563.4, 902.6	526.4, 547.3, 704.5, 523.5	0.752504	-0.410228	0.194985	0.71	ns
Rpl15	Q9CZM2	66480	60S ribosomal protein L15 [OS=Mus musculus]	3036.8, 2957.3, 2368.1, 3783.9, 3209.7	3313.3, 3155.2, 3771.4, 5188.2	1.25589	0.328705	0.195205	0.70951	ns
Ddah2	Q99LD8	51793	N(G),N(G)-dimethylarginine dimethylaminohydrolase 2 [OS=Mus musculus]	210.4, 180.6, 251.6, 255.2, 216.3	256.4, 246.4, 250.9, 227.4	1.10078	0.138521	0.195576	0.708685	ns
Shisa7	Q8C3Q5	232813	Protein shisa-7 [OS=Mus musculus]	14997.1, 20745.1, 17646.3, 12768.7, 15749.8	14948.8, 14639.4, 15173.1, 7939.8	0.804283	-0.314226	0.195925	0.70791	ns
Plppr2	Q8VCY8-2		Isoform 2 of Phospholipid phosphatase-related protein type 2 [OS=Mus musculus]	359.7, 314.2, 217.9, 436.7, 298.5	356.5, 348.6, 387.8, 533.3	1.24939	0.321219	0.196101	0.707521	ns
Sltm	Q8CH25	66660	SAFB-like transcription modulator [OS=Mus musculus]	869.5, 1297.5, 1352.2, 1115.9, 760.3	1850.9, 1525, 808.3, 1694.1	1.36188	0.445597	0.196656	0.706292	ns
Ythdf1	P59326	228994	YTH domain-containing family protein 1 [OS=Mus musculus]	341.2, 412.4, 227.2, 352.7, 418.2	450.5, 425.9, 374.8, 377	1.16187	0.21645	0.19778	0.703818	ns
Ola1	Q9CZ30	67059	Obg-like ATPase 1 [OS=Mus musculus]	173.1, 125.4, 119, 193, 190.7	249.8, 216.9, 209.3, 135.1	1.26545	0.339645	0.197922	0.703505	ns
Hnrnpu	Q8VEK3	51810	Heterogeneous nuclear ribonucleoprotein U [OS=Mus musculus]	8335, 6946.9, 9129.6, 8092.9, 9201.6	8782.4, 8741.2, 11216.4, 16243.8	1.34824	0.431079	0.198079	0.703162	ns
Pak5	Q8C015	241656	Serine/threonine-protein kinase PAK 5 [OS=Mus musculus]	8846.3, 11933.7, 10087, 7388.1, 10075.4	8824.4, 8540.8, 9288.5, 5522.4	0.832189	-0.265016	0.200511	0.697863	ns
Prickle2	Q80Y24	243548	Prickle-like protein 2 [OS=Mus musculus]	10240.3, 11096.9, 13887.6, 7309.4, 10550.6	9607.7, 9766.4, 9290.6, 6138.9	0.819528	-0.287134	0.20077	0.697301	ns
Myo1d	Q5SYD0	338367	Unconventional myosin-Id [OS=Mus musculus]	2855.4, 2337.7, 3351.1, 2300.3, 2680.5	4653.6, 3455.6, 2539.7, 3122.4	1.27276	0.347964	0.201254	0.696256	ns
Dbnl	Q62418	13169	Drebrin-like protein [OS=Mus musculus]	1526, 975.9, 1036.2, 1088.5, 1233.9	941.5, 1180.2, 892.5, 1012.8	0.858928	-0.21939	0.202428	0.69373	ns
Nrxn3	Q6P9K9	18191	Neurexin-3 [OS=Mus musculus]	1301.7, 725.2, 782.3, 1744.4, 748.9	1353.4, 1078, 1663.7, 1489.3	1.31645	0.396658	0.202849	0.692827	ns
Dlgap4	B1AZP2	228836	Disks large-associated protein 4 [OS=Mus musculus]	390.2, 532.8, 489.3, 309.8, 369.1	358.5, 314.6, 434, 157	0.755607	-0.404292	0.204519	0.689265	ns
Ppp1r9b	Q6R891	217124	Neurabin-2 [OS=Mus musculus]	43195.4, 44029, 46023.7, 33513.4, 33738.7	35800.8, 41797.4, 32679, 24184.5	0.838289	-0.25448	0.205061	0.688117	ns
Rps16	P14131	20055	40S ribosomal protein S16 [OS=Mus musculus]	7480.7, 9026.3, 10819.5, 8342.3, 12196.2	11879.9, 8419, 12682.4, 12925.8	1.19887	0.261674	0.205893	0.686359	ns
Sdha	Q8K2B3	66945	Succinate dehydrogenase [ubiquinone] flavoprotein subunit, mitochondrial [OS=Mus musculus]	368.6, 410.8, 653.4, 719.2, 345	525.5, 587.2, 638.3, 1016.2	1.38526	0.470159	0.207268	0.683467	ns
Got1	P05201	14718	Aspartate aminotransferase, cytoplasmic [OS=Mus musculus]	241.5, 196, 262.1, 479.7, 308.6	368.5, 264.2, 454.8, 634.1	1.44633	0.532401	0.207621	0.682729	ns
Rac1	P63001	19353	Ras-related C3 botulinum toxin substrate 1 [OS=Mus musculus]	23326.1, 17511.1, 22888.5, 29345.8, 27765.5	24771.1, 24438.2, 30988.2, 35878.9	1.20075	0.263941	0.208096	0.681737	ns
Hnrnpf	Q9Z2X1	98758	Heterogeneous nuclear ribonucleoprotein F [OS=Mus musculus]	1211.3, 1299.1, 1642.6, 1214.9, 1610.9	1400.5, 1097.8, 1328.4, 1035.8	0.870941	-0.199353	0.208835	0.680197	ns
Ctsb	P10605	13030	Cathepsin B [OS=Mus musculus]	1402.2, 802.6, 1666.5, 1195.2, 2060.5	805.6, 740.5, 1357, 1315.5	0.739898	-0.434603	0.209602	0.678604	ns
Prr7	Q3V0I2	432763	Proline-rich protein 7 [OS=Mus musculus]	2426.1, 3592.5, 3255.3, 2437.6, 2831.6	2651.2, 2712.5, 2583.8, 2264.9	0.87777	-0.188085	0.209623	0.678561	ns
Pex11b	Q9Z210	18632	Peroxisomal membrane protein 11B [OS=Mus musculus]	270.3, 278.1, 246.8, 378.1, 352.7	334.1, 333.2, 447.8, 322.9	1.17792	0.236237	0.2098	0.678194	ns
Cdh4	P39038	12561	Cadherin-4 [OS=Mus musculus]	530.2, 666.9, 1013.9, 470.5, 610.8	476.2, 538.4, 596.7, 441.9	0.779546	-0.359294	0.210105	0.677563	ns
Ppp1r7	Q3UM45	66385	Protein phosphatase 1 regulatory subunit 7 [OS=Mus musculus]	448.1, 482.6, 779.2, 635.3, 457.6	594.5, 615, 796.6, 672.1	1.19443	0.256323	0.210314	0.677131	ns
Sdc2	P43407	15529	Syndecan-2 [OS=Mus musculus]	407.6, 352.6, 426.3, 458.2, 447.5	587.1, 512.3, 546.7, 354.2	1.19509	0.257124	0.210516	0.676715	ns
Eif4h	Q9WUK2	22384	Eukaryotic translation initiation factor 4H [OS=Mus musculus]	188, 170.2, 205.7, 201.9, 148	215.7, 237.7, 169, 343	1.32058	0.401176	0.210566	0.676612	ns
Lmnb2	P21619	16907	Lamin-B2 [OS=Mus musculus]	163.3, 186.3, 227.8, 94.9, 148.7	95, 440, 285.8, 285.7	1.68468	0.752477	0.211127	0.675457	ns
Amer2	Q8CCJ4	72125	APC membrane recruitment protein 2 [OS=Mus musculus]	1780.9, 1572.2, 2526.7, 1280.6, 3027.4	1143.9, 1209.5, 1903.5, 1800.1	0.743168	-0.428239	0.212083	0.673494	ns
Ajap1	A2ALI5	230959	Adherens junction-associated protein 1 [OS=Mus musculus]	466.8, 830, 1179.8, 347.8, 708.1	453.9, 444.6, 729.7, 197.8	0.646143	-0.630075	0.212505	0.672631	ns
Gls	D3Z7P3	14660	Glutaminase kidney isoform, mitochondrial [OS=Mus musculus]	1216.2, 952, 1380.9, 3018.1, 1074	1739.2, 2175.6, 1802.6, 3063.4	1.43642	0.522481	0.213111	0.671393	ns
Hspa12a	Q8K0U4	73442	Heat shock 70 kDa protein 12A [OS=Mus musculus]	21982, 24240.5, 24677.4, 28615.9, 21689.6	38804, 29521.4, 23856, 25849.4	1.21726	0.283637	0.213682	0.670231	ns
Ppp1r13b	Q62415	21981	Apoptosis-stimulating of p53 protein 1 [OS=Mus musculus]	575.7, 728.2, 664.9, 305.7, 546.3	428.6, 580.7, 436.9, 316.5	0.781117	-0.356389	0.214379	0.668817	ns
Dapk3	O54784	13144	Death-associated protein kinase 3 [OS=Mus musculus]	116.5, 183.1, 122.9, 88.7, 151.8	133.7, 104.8, 95.1, 94	0.806184	-0.310819	0.214783	0.668	ns
Dst	Q91ZU6-6		Isoform 6 of Dystonin [OS=Mus musculus]	224.1, 952.1, 2424, 291.8, 1067.6	323.3, 290.5, 803.3, 165.1	0.398772	-1.32636	0.215453	0.666648	ns
Hmga1	P17095	15361	High mobility group protein HMG-I/HMG-Y [OS=Mus musculus]	2306.7, 2481.6, 1752.7, 1703.6, 1375.8	1479.8, 6008.1, 3458.8, 2724.6	1.77634	0.82891	0.21614	0.665264	ns
Hmga1	P17095	111241	High mobility group protein HMG-I/HMG-Y [OS=Mus musculus]	2306.7, 2481.6, 1752.7, 1703.6, 1375.8	1479.8, 6008.1, 3458.8, 2724.6	1.77634	0.82891	0.21614	0.665264	ns
Cyth3	O08967	19159	Cytohesin-3 [OS=Mus musculus]	1394.9, 2022.2, 1982.9, 945, 1706.5	1378.7, 1400.9, 1457.5, 890.4	0.796047	-0.329074	0.216349	0.664845	ns
Cacng3	Q9JJV5	54376	Voltage-dependent calcium channel gamma-3 subunit [OS=Mus musculus]	4272.9, 6488.1, 7610.5, 4215.3, 5283.1	4458.7, 4396.3, 5094.8, 4466.3	0.825985	-0.275812	0.217236	0.663068	ns
Tcof1	O08784	21453	Treacle protein [OS=Mus musculus]	269.4, 271.2, 239.1, 488.9, 349.4	397.1, 343.2, 372.2, 471.6	1.22381	0.29138	0.217286	0.662968	ns
Pfkm	P47857	18642	ATP-dependent 6-phosphofructokinase, muscle type [OS=Mus musculus]	3296.2, 2622.3, 4415.6, 4300, 4025	3893.1, 3495.5, 6435.5, 5495.9	1.29427	0.372144	0.218667	0.660217	ns
Fmnl2	A2APV2-3		Isoform 3 of Formin-like protein 2 [OS=Mus musculus]	5097.3, 3527.7, 5350.2, 5091.3, 5160.2	5496.8, 4581.3, 6067.3, 8519.5	1.27261	0.34779	0.219421	0.658722	ns
Esyt2	Q3TZZ7	52635	Extended synaptotagmin-2 [OS=Mus musculus]	407.1, 385.5, 445.5, 400.2, 462.2	443.1, 451.7, 494.4, 412.3	1.07207	0.100394	0.219841	0.657891	ns
Psma2	P49722	19166	Proteasome subunit alpha type-2 [OS=Mus musculus]	724.6, 306.6, 432.1, 945.8, 636.3	706.9, 501.3, 1156.7, 1496.9	1.5851	0.66457	0.220236	0.657111	ns
Dcx	O88809	13193	Neuronal migration protein doublecortin [OS=Mus musculus]	370.3, 524.5, 928.1, 519.2, 748.2	461.3, 366.5, 404.3, 622.4	0.750129	-0.414789	0.220338	0.656911	ns
Cacng2	O88602	12300	Voltage-dependent calcium channel gamma-2 subunit [OS=Mus musculus]	4365.3, 6392.7, 5782.2, 4972.9, 4943	5233.3, 4381.3, 5064.1, 2700.6	0.821139	-0.284302	0.220517	0.656558	ns
Rbm39	Q8VH51	170791	RNA-binding protein 39 [OS=Mus musculus]	1099.9, 1178.5, 974.1, 1191.3, 1497.8	1293.1, 1272.2, 1247.4, 1735.8	1.1673	0.223174	0.220897	0.655811	ns
Ntrk2	P15209	18212	BDNF/NT-3 growth factors receptor [OS=Mus musculus]	291.2, 175.4, 114.2, 426.4, 225.1	340, 330.5, 244.3, 651.7	1.589	0.668119	0.221557	0.654515	ns
Actb	P60710	11461	Actin, cytoplasmic 1 [OS=Mus musculus]	256286.2, 259153, 203877.7, 239325.6, 253265.7	211050.1, 244512, 223993.5, 121600.1	0.826337	-0.275198	0.222599	0.652476	ns
Mbp	P04370-4		Isoform 4 of Myelin basic protein [OS=Mus musculus]	136657.7, 63078.5, 80285, 128100.8, 45671	187284.5, 173516.3, 105135.2, 74987.8	1.49001	0.575319	0.223127	0.651449	ns
Rpl28	P41105	19943	60S ribosomal protein L28 [OS=Mus musculus]	10158.1, 8405.7, 6415.4, 14511.1, 9435	10748.1, 11324.9, 10907.9, 16993.5	1.2768	0.352537	0.223427	0.650864	ns
Mrpl53	Q9D1H8	68499	39S ribosomal protein L53, mitochondrial [OS=Mus musculus]	202.8, 177.1, 250.5, 229.3, 205.9	197, 222.7, 330.8, 431.2	1.38619	0.471126	0.22391	0.649926	ns
Oxct1	Q9D0K2	67041	Succinyl-CoA:3-ketoacid coenzyme A transferase 1, mitochondrial [OS=Mus musculus]	824.4, 871.5, 992.9, 1860.3, 746.2	1222, 1458.5, 1200.2, 2856.5	1.59037	0.669365	0.223958	0.649834	ns
Rab7a	P51150	19349	Ras-related protein Rab-7a [OS=Mus musculus]	547.3, 761.2, 906.7, 1073.1, 1014.9	862.6, 868, 1222.6, 1273.3	1.22772	0.295982	0.224596	0.648598	ns
Rpl7a	P12970	27176	60S ribosomal protein L7a [OS=Mus musculus]	23035.6, 22494.8, 23387.8, 32398.2, 27760.8	25094.8, 27030.9, 31948.6, 37438.7	1.17675	0.234805	0.225469	0.646913	ns
Stim2	P83093	116873	Stromal interaction molecule 2 [OS=Mus musculus]	127.5, 130.6, 283.5, 190, 172.1	117.4, 111.5, 156.8, 166	0.763113	-0.390032	0.22552	0.646815	ns
Acat1	Q8QZT1	110446	Acetyl-CoA acetyltransferase, mitochondrial [OS=Mus musculus]	2492.1, 2801.7, 3868.5, 6650, 3164.5	4333.8, 4329.8, 4879.4, 8844.1	1.47464	0.560359	0.225775	0.646324	ns
Syngr3	Q8R191	20974	Synaptogyrin-3 [OS=Mus musculus]	550.4, 499.8, 1407.9, 837.6, 744.3	367, 379.5, 709.7, 749	0.682302	-0.551518	0.226733	0.644486	ns
Cacnb2	Q8CC27	12296	Voltage-dependent L-type calcium channel subunit beta-2 [OS=Mus musculus]	344.1, 252.6, 265.5, 339.1, 133.7	310.3, 423.2, 233.5, 420.6	1.29925	0.37768	0.227778	0.642489	ns
Ppfia3	P60469	76787	Liprin-alpha-3 [OS=Mus musculus]	35440.8, 24268.8, 30954.5, 25476, 28761.9	28108.1, 25911, 24967.1, 25247.7	0.899176	-0.153325	0.227824	0.6424	ns
Tmeff1	Q6PFE7	230157	Tomoregulin-1 [OS=Mus musculus]	205, 98.8, 93.3, 194.1, 131.8	208.4, 208, 113.5, 241.6	1.33385	0.415599	0.228075	0.641923	ns
Shisa9	Q9CZN4	72555	Protein shisa-9 [OS=Mus musculus]	306.5, 536.2, 569.8, 350.2, 461.7	401.1, 343.8, 443.4, 209.2	0.785324	-0.34864	0.228429	0.641248	ns
Begain	Q68EF6	380785	Brain-enriched guanylate kinase-associated protein [OS=Mus musculus]	18489.5, 26636.6, 18845.3, 15814, 18471.3	19457.9, 17890.7, 16205.2, 7340.3	0.774681	-0.368325	0.228678	0.640776	ns
Edil3	O35474	13612	EGF-like repeat and discoidin I-like domain-containing protein 3 [OS=Mus musculus]	1158, 559.7, 612.6, 1304.1, 656.6	1012.8, 1213.8, 917.6, 2378.7	1.60886	0.68604	0.228918	0.64032	ns
Arf6	P62331	11845	ADP-ribosylation factor 6 [OS=Mus musculus]	440.3, 252.5, 281.5, 345.1, 294.7	406, 371.9, 303.6, 576.3	1.28384	0.360468	0.229452	0.639308	ns
Dlg2	Q91XM9	23859	Disks large homolog 2 [OS=Mus musculus]	96429, 144206.3, 101048.9, 81512.3, 104237.6	97773.9, 94908.5, 94540.1, 32248.9	0.757136	-0.401376	0.231594	0.635272	ns
H1-1	P43275	80838	Histone H1.1 [OS=Mus musculus]	445.1, 581.1, 723.5, 320.1, 360.8	359.5, 925.3, 708.4, 698.9	1.38448	0.469348	0.232152	0.634227	ns
Rpl35	Q6ZWV7	66489	60S ribosomal protein L35 [OS=Mus musculus]	3176.6, 3442.7, 3041.1, 4672.8, 3860.1	3872.8, 3817.1, 4185.2, 6254.2	1.2456	0.316844	0.23338	0.631936	ns
Rpl3	P27659	27367	60S ribosomal protein L3 [OS=Mus musculus]	10509.5, 10422.3, 9889.2, 14755.4, 12120.2	11439.2, 12191.7, 13669.3, 17416.4	1.18544	0.24542	0.233532	0.631653	ns
H1-2	P15864	50708	Histone H1.2 [OS=Mus musculus]	17203.9, 24395.1, 23327.4, 11000.6, 10043.3	12321.3, 52691.2, 32943.2, 22511.9	1.75159	0.808663	0.234691	0.629504	ns
Skt	A2AQ25	208618	Sickle tail protein [OS=Mus musculus]	51324.2, 57848.4, 55470.4, 45871.1, 59245.7	48708.3, 52310.4, 53916.2, 39038	0.898822	-0.153892	0.235379	0.628232	ns
Iars2	Q8BIJ6	381314	Isoleucine--tRNA ligase, mitochondrial [OS=Mus musculus]	249.6, 266.2, 402.2, 423.9, 364.4	439.3, 376.1, 320.3, 531.8	1.22158	0.288744	0.236404	0.626345	ns
Cacna1b	O55017	12287	Voltage-dependent N-type calcium channel subunit alpha-1B [OS=Mus musculus]	6010.9, 6230.9, 11648.3, 6184.2, 7356.2	6174.5, 5346.4, 6788.8, 5593.6	0.798256	-0.325076	0.236894	0.625446	ns
Cldn11	Q60771	18417	Claudin-11 [OS=Mus musculus]	11608.1, 5985.3, 15186.2, 10584.1, 4961.8	42054.1, 17180.7, 7581.9, 15833.8	2.13786	1.09617	0.237304	0.624695	ns
Elfn1	Q8C8T7	243312	Protein ELFN1 [OS=Mus musculus]	1174.3, 2007.9, 2762.7, 1393, 1808	1414.8, 1547, 1697.1, 1017.1	0.775757	-0.366322	0.237335	0.624639	ns
Shank1	D3YZU1	243961	SH3 and multiple ankyrin repeat domains protein 1 [OS=Mus musculus]	101071, 170895.8, 103028.3, 91577.6, 118379.2	104541.6, 105962.1, 105409.9, 43810.5	0.768704	-0.379499	0.238404	0.622686	ns
Cops6	O88545	26893	COP9 signalosome complex subunit 6 [OS=Mus musculus]	425.2, 265.4, 477.1, 422.2, 370.5	436, 359.1, 518.6, 537.3	1.18024	0.239085	0.238516	0.622483	ns
H1-3	P43277	14957	Histone H1.3 [OS=Mus musculus]	2568.6, 3957.1, 4000.4, 1802.1, 1837.7	1875.7, 9109, 5975.4, 3612	1.81528	0.860195	0.239657	0.62041	ns
Pmpcb	Q9CXT8	73078	Mitochondrial-processing peptidase subunit beta [OS=Mus musculus]	690, 1046.9, 1121.7, 670.2, 855.6	827.4, 728.2, 839.8, 445.4	0.809917	-0.304154	0.239734	0.620271	ns
Nsf	P46460	18195	Vesicle-fusing ATPase [OS=Mus musculus]	52622.1, 29736.9, 48028.1, 58249.2, 46293.2	49031.6, 46035.7, 60380.3, 73227.9	1.21672	0.283002	0.240039	0.619718	ns
Syngap1	F6SEU4	240057	Ras/Rap GTPase-activating protein SynGAP [OS=Mus musculus]	147878.1, 205878.8, 138628.1, 119365.4, 162540.9	142994.7, 142361.9, 142312.2, 63668.6	0.793205	-0.334234	0.240321	0.619208	ns
Pde10a	Q8CA95	23984	cAMP and cAMP-inhibited cGMP 3',5'-cyclic phosphodiesterase 10A [OS=Mus musculus]	1975.5, 1104, 1610.7, 1888, 1306.1	1741.5, 1551.1, 1888.1, 2361.4	1.19575	0.257912	0.240664	0.618589	ns
Baiap2	Q8BKX1-2		Isoform 2 of Brain-specific angiogenesis inhibitor 1-associated protein 2 [OS=Mus musculus]	58166.3, 69445.6, 43830, 45659.9, 47921.8	48000.2, 56688.5, 38669.8, 22096.1	0.780377	-0.357757	0.240677	0.618565	ns
Gnb1	P62874	14688	Guanine nucleotide-binding protein G(I)/G(S)/G(T) subunit beta-1 [OS=Mus musculus]	15074, 9607.5, 15563.9, 23415.3, 15222.5	18653.5, 14361.5, 22394.5, 22870.9	1.24045	0.310861	0.240963	0.618049	ns
Sh2d5	Q8JZW5	230863	SH2 domain-containing protein 5 [OS=Mus musculus]	403.6, 363.1, 668.1, 602.1, 636.2	570.1, 490.7, 765.7, 932.2	1.29003	0.367403	0.24198	0.616221	ns
Relch	Q148V7	227446	RAB11-binding protein RELCH [OS=Mus musculus]	261.1, 235.1, 297.1, 208.5, 244.4	292, 241.7, 279.3, 440.2	1.25702	0.330009	0.242182	0.615858	ns
Igsf8	Q8R366	140559	Immunoglobulin superfamily member 8 [OS=Mus musculus]	1102, 1010.9, 2065.8, 2011.6, 1316.8	1569, 1470.1, 2173.4, 2526.9	1.28868	0.365894	0.242192	0.61584	ns
Cep97	Q9CZ62	74201	Centrosomal protein of 97 kDa [OS=Mus musculus]	1157.7, 827.3, 893, 958.5, 892	1142, 1173.9, 806.4, 1512.9	1.22534	0.293177	0.242735	0.614868	ns
Psmc3	O88685	19182	26S proteasome regulatory subunit 6A [OS=Mus musculus]	1411.6, 974.2, 1145.9, 1879.6, 1495.8	1567.1, 1200.3, 1954.4, 2537.3	1.3137	0.393639	0.24352	0.613466	ns
Rap2b	P61226	74012	Ras-related protein Rap-2b [OS=Mus musculus]	1955.3, 1687.2, 2498.9, 2801.6, 2474	2425.2, 2037.3, 3304.1, 3513.4	1.235	0.304512	0.243994	0.612621	ns
Syp	Q62277	20977	Synaptophysin [OS=Mus musculus]	1101.8, 664.8, 795.6, 2184.8, 937.3	1316.8, 1132.6, 1708.1, 2289.4	1.4177	0.503551	0.244234	0.612193	ns
Tppp	Q7TQD2	72948	Tubulin polymerization-promoting protein [OS=Mus musculus]	22443.1, 16637.5, 23350, 27434.1, 29516.4	24759.1, 31516.5, 25672, 27271.2	1.14359	0.193575	0.244298	0.612081	ns
Cpne6	Q9Z140	12891	Copine-6 [OS=Mus musculus]	347.8, 309.8, 230.8, 399.4, 323.8	330.1, 359, 366.2, 588	1.27459	0.35003	0.244477	0.611762	ns
Synpo2	Q91YE8	118449	Synaptopodin-2 [OS=Mus musculus]	160.7, 154, 125.9, 154.7, 52.7	261.2, 222, 182.9, 82.3	1.44367	0.529744	0.246812	0.607634	ns
Synpo	Q8CC35	104027	Synaptopodin [OS=Mus musculus]	53040.5, 64327, 59299.5, 56876.5, 55058.7	58960.3, 56606.9, 49924.3, 38271.9	0.882544	-0.180259	0.247955	0.605627	ns
Cnksr2	Q80YA9	245684	Connector enhancer of kinase suppressor of ras 2 [OS=Mus musculus]	32140.5, 33730.5, 27423.9, 19777.6, 27392.7	26250.6, 28711.4, 22611.4, 17221	0.843575	-0.245411	0.248836	0.604086	ns
Dnm3	Q8BZ98	103967	Dynamin-3 [OS=Mus musculus]	3009.2, 2582.2, 3312.1, 2712.2, 2134	2610.2, 3412.1, 3236.7, 5902.5	1.37835	0.46294	0.248944	0.603899	ns
Sec22b	O08547	20333	Vesicle-trafficking protein SEC22b [OS=Mus musculus]	677.1, 630.2, 869, 1095, 755.1	908.3, 888.8, 865.8, 1580.5	1.31737	0.397658	0.249047	0.603719	ns
Adcy5	P84309	224129	Adenylate cyclase type 5 [OS=Mus musculus]	2989.7, 1850.8, 3194.7, 3615.6, 1665.2	4355.1, 3050, 3034.6, 2825.8	1.24526	0.316446	0.24924	0.603383	ns
Dnm1	P39053-3		Isoform 3 of Dynamin-1 [OS=Mus musculus]	35374.8, 26730.5, 27257.8, 32522, 25937.8	28416.3, 38848, 31034.1, 57149.2	1.31447	0.394487	0.24982	0.602373	ns
Arpc5l	Q9D898	74192	Actin-related protein 2/3 complex subunit 5-like protein [OS=Mus musculus]	1654.8, 1006.9, 1556.9, 1013.2, 1230.9	1008.9, 1128.7, 1341.1, 819.1	0.83127	-0.266611	0.249852	0.602317	ns
Bag3	Q9JLV1	29810	BAG family molecular chaperone regulator 3 [OS=Mus musculus]	819.4, 1260.1, 1191.3, 842, 969	968.7, 950.9, 909.2, 657.7	0.857595	-0.221632	0.250149	0.601801	ns
Ppp6c	Q9CQR6	67857	Serine/threonine-protein phosphatase 6 catalytic subunit [OS=Mus musculus]	1578.9, 1374.2, 2260.1, 1485.8, 1830.7	1619.7, 1388.9, 1535.6, 1411	0.872715	-0.196417	0.250611	0.601001	ns
H2aw	Q8BFU2	319162	Histone H2A type 3 [OS=Mus musculus]	1775.8, 2413.5, 1943.3, 1259.3, 622.4	1251, 9455.6, 4028.1, 2112.4	2.62766	1.39378	0.25222	0.598221	ns
Sptb	P15508		Spectrin beta chain, erythrocytic [OS=Mus musculus]	41485.4, 59919, 43915.3, 41040, 41293.8	45153.2, 43803, 38482.1, 28079.6	0.853918	-0.227831	0.252598	0.597571	ns
Bcan	Q61361	12032	Brevican core protein [OS=Mus musculus]	1703.2, 1164.5, 841.8, 1992.5, 1180	1260.8, 1584.7, 1875.2, 2285.5	1.27256	0.347732	0.253266	0.596423	ns
Nckipsd	Q9ESJ4	80987	NCK-interacting protein with SH3 domain [OS=Mus musculus]	1100, 858.9, 1049.1, 726, 831.2	802.7, 1021.1, 617.4, 595.8	0.831563	-0.266103	0.253741	0.595609	ns
Hdgfl3	Q9JMG7	29877	Hepatoma-derived growth factor-related protein 3 [OS=Mus musculus]	879.2, 1035.1, 1200.5, 809.1, 1025.8	760.3, 1884.2, 2298, 1041.3	1.51115	0.595649	0.253798	0.595512	ns
Erc2	Q6PH08	238988	ERC protein 2 [OS=Mus musculus]	73722.4, 75861.7, 67914.9, 67704.2, 72096.1	68706.2, 73593, 64169.9, 48397.5	0.891643	-0.165463	0.253983	0.595195	ns
Cspg5	Q71M36	29873	Chondroitin sulfate proteoglycan 5 [OS=Mus musculus]	211.9, 207.4, 271.8, 381.5, 181.6	316.4, 228.8, 306.5, 509.2	1.35634	0.439722	0.254544	0.594236	ns
Vps18	Q8R307	228545	Vacuolar protein sorting-associated protein 18 homolog [OS=Mus musculus]	1993.2, 1532.5, 1952.4, 2081.3, 1900.3	2368.7, 1780.6, 1932.7, 2504.4	1.1346	0.182187	0.254831	0.593748	ns
Pdzd11	Q9CZG9	72621	PDZ domain-containing protein 11 [OS=Mus musculus]	2122.6, 4347.7, 9812.5, 2197.7, 4849.1	2425.9, 2176.5, 4530, 1767.7	0.584027	-0.775892	0.256131	0.591538	ns
Mark3	Q03141	17169	MAP/microtubule affinity-regulating kinase 3 [OS=Mus musculus]	6341.9, 6409.3, 5568.8, 6811.6, 5538.2	7211.1, 7160.4, 6259.9, 5940.4	1.08298	0.115005	0.256471	0.590962	ns
Anks1a	P59672	224650	Ankyrin repeat and SAM domain-containing protein 1A [OS=Mus musculus]	800, 1140, 877.9, 712.6, 931.8	874.2, 817.1, 821.9, 509.7	0.846789	-0.239926	0.256809	0.590389	ns
Macroh2a2	Q8CCK0	404634	Core histone macro-H2A.2 [OS=Mus musculus]	1679.8, 2217, 2628, 1269.1, 1282.6	1318.4, 4184.2, 3245.9, 2114.3	1.49601	0.581116	0.256869	0.590289	ns
Myef2	Q8C854	17876	Myelin expression factor 2 [OS=Mus musculus]	416, 438.8, 371, 686.1, 424.2	558.6, 533.4, 447.8, 758.3	1.22967	0.298268	0.257035	0.590008	ns
Mapk8ip1	Q9WVI9	19099	C-Jun-amino-terminal kinase-interacting protein 1 [OS=Mus musculus]	277.3, 309.6, 459.2, 256.9, 365.1	274.2, 284, 343.8, 205.1	0.829612	-0.269492	0.25792	0.588515	ns
Pkm	P52480-2		Isoform M1 of Pyruvate kinase PKM [OS=Mus musculus]	4725.8, 3760.7, 9377.5, 10396.3, 6024.3	7771.5, 5535.4, 14283.8, 11708.2	1.43282	0.518856	0.258146	0.588135	ns
Dagla	Q6WQJ1	269060	Diacylglycerol lipase-alpha [OS=Mus musculus]	1461.3, 1011, 1150, 1564.5, 1085.2	1137.7, 1454.3, 1499.3, 2094.6	1.23284	0.301986	0.258308	0.587861	ns
Grb2	Q60631	14784	Growth factor receptor-bound protein 2 [OS=Mus musculus]	319.6, 297.7, 487, 257.3, 365.2	311.6, 287.5, 316.7, 251.2	0.844771	-0.243368	0.258884	0.586894	ns
Cops4	O88544	26891	COP9 signalosome complex subunit 4 [OS=Mus musculus]	144.9, 110.9, 147.8, 194.8, 144.3	172.6, 128.3, 288.4, 196.1	1.32187	0.402576	0.259198	0.586368	ns
Atp6v1h	Q8BVE3	108664	V-type proton ATPase subunit H [OS=Mus musculus]	2832.3, 2523.5, 3548.1, 3714.6, 4066	3120.3, 3057.6, 5791.5, 5740.6	1.32683	0.407984	0.259328	0.58615	ns
Cttn	Q60598	13043	Src substrate cortactin [OS=Mus musculus]	4476.3, 7623.3, 6166, 5402.9, 5957.9	5578.4, 5861.6, 5144.2, 3312.3	0.839475	-0.252441	0.25951	0.585846	ns
H3c1; H3c10; H3c11; H3c8	P68433	97908	Histone H3.1 [OS=Mus musculus]	644.9, 812.7, 471.1, 437.9, 224.9	422.7, 2246.3, 997.3, 666.2	2.08976	1.06334	0.259618	0.585665	ns
H3c1; H3c10; H3c11; H3c8	P68433	319152	Histone H3.1 [OS=Mus musculus]	644.9, 812.7, 471.1, 437.9, 224.9	422.7, 2246.3, 997.3, 666.2	2.08976	1.06334	0.259618	0.585665	ns
H3c1; H3c10; H3c11; H3c8	P68433	319153	Histone H3.1 [OS=Mus musculus]	644.9, 812.7, 471.1, 437.9, 224.9	422.7, 2246.3, 997.3, 666.2	2.08976	1.06334	0.259618	0.585665	ns
H3c1; H3c10; H3c11; H3c8	P68433	360198	Histone H3.1 [OS=Mus musculus]	644.9, 812.7, 471.1, 437.9, 224.9	422.7, 2246.3, 997.3, 666.2	2.08976	1.06334	0.259618	0.585665	ns
Rpl37	Q9D823	67281	60S ribosomal protein L37 [OS=Mus musculus]	1641.3, 1634.9, 1713.8, 2636.4, 1867.7	1864.6, 2319.3, 2085.9, 3748.3	1.31899	0.399434	0.259834	0.585305	ns
Rpl37	Q9D823	100502825	60S ribosomal protein L37 [OS=Mus musculus]	1641.3, 1634.9, 1713.8, 2636.4, 1867.7	1864.6, 2319.3, 2085.9, 3748.3	1.31899	0.399434	0.259834	0.585305	ns
Ngef	Q8CHT1	53972	Ephexin-1 [OS=Mus musculus]	10360.2, 5817.5, 9481.8, 7325.1, 8101.7	9672.7, 8477.9, 9236.9, 9804.1	1.13151	0.178247	0.260243	0.584621	ns
Gdap1l1	Q8VE33	228858	Ganglioside-induced differentiation-associated protein 1-like 1 [OS=Mus musculus]	265.6, 177.5, 175.4, 302, 228.9	227, 232, 305, 435.8	1.30481	0.383841	0.261015	0.583335	ns
Cct5	P80316	12465	T-complex protein 1 subunit epsilon [OS=Mus musculus]	2770.7, 1646.7, 2363.8, 3790.2, 2634.5	2969.8, 2173.4, 4008, 4954	1.33512	0.416973	0.261992	0.581712	ns
Rpl18a	P62717	76808	60S ribosomal protein L18a [OS=Mus musculus]	5005, 5767, 5833.9, 6747.2, 6614.1	5971.6, 5613.6, 7960.5, 9533.4	1.21296	0.278526	0.262385	0.581061	ns
Gabbr2	Q80T41	242425	Gamma-aminobutyric acid type B receptor subunit 2 [OS=Mus musculus]	12047.3, 10806.5, 11753.3, 12379.1, 11710.8	10379.8, 10111.2, 11794.6, 11941.5	0.941852	-0.086428	0.26452	0.577542	ns
Rab33b	O35963	19338	Ras-related protein Rab-33B [OS=Mus musculus]	114, 127.9, 180.8, 193.9, 177.5	163.5, 146.5, 245.3, 219.5	1.21962	0.286431	0.264631	0.57736	ns
Myo1e	E9Q634	71602	Unconventional myosin-Ie [OS=Mus musculus]	441.4, 325.7, 339.2, 506.9, 405.7	457.1, 387.7, 446.8, 597	1.16932	0.225676	0.264633	0.577356	ns
Wdfy3	Q6VNB8	72145	WD repeat and FYVE domain-containing protein 3 [OS=Mus musculus]	602.9, 242.2, 259.6, 491.2, 398.1	505.6, 521.5, 358.6, 993.4	1.49141	0.576679	0.265318	0.576233	ns
Dpysl5	Q9EQF6	65254	Dihydropyrimidinase-related protein 5 [OS=Mus musculus]	2055.1, 1294.9, 1961.9, 2614, 1788.4	2486, 1585.4, 2456, 3201.7	1.2519	0.324124	0.265473	0.575979	ns
Iqsec2	Q5DU25	245666	IQ motif and SEC7 domain-containing protein 2 [OS=Mus musculus]	59366.9, 87412.7, 55456.2, 45739.2, 55922.4	56885, 57885.3, 52285.9, 26586.2	0.796496	-0.328261	0.265665	0.575666	ns
Crym	O54983	12971	Ketimine reductase mu-crystallin [OS=Mus musculus]	483.2, 174.1, 288.2, 792.3, 165	924.7, 478, 292.9, 707.6	1.57873	0.658761	0.266272	0.574675	ns
Psip1	Q99JF8	101739	PC4 and SFRS1-interacting protein [OS=Mus musculus]	6512.1, 8043.9, 8513.7, 5439.3, 6204.8	5278.9, 13455.5, 12626.7, 7356.4	1.39417	0.479405	0.266913	0.57363	ns
Actn4	P57780	60595	Alpha-actinin-4 [OS=Mus musculus]	18371.8, 27030.2, 14044, 16872.1, 16492.1	18369, 17665.3, 14458, 8180.1	0.79022	-0.339673	0.267075	0.573367	ns
Mobp	Q9D2P8	17433	Myelin-associated oligodendrocyte basic protein [OS=Mus musculus]	8095.7, 5330.5, 6600.2, 3201.5, 2597.6	20512.1, 14361.6, 4331.1, 3721.6	2.07771	1.055	0.267373	0.572882	ns
Ttyh1	Q9D3A9	57776	Protein tweety homolog 1 [OS=Mus musculus]	189.8, 155.9, 207.4, 238.5, 179.8	215.4, 184.8, 219, 304.4	1.18849	0.249131	0.268076	0.571742	ns
H1-4	P43274	50709	Histone H1.4 [OS=Mus musculus]	3028.3, 3226.3, 3041, 2068.5, 1483.4	2041, 8712.8, 3855.3, 3554	1.76718	0.821451	0.268109	0.571688	ns
Kazn	Q69ZS8	71529	Kazrin [OS=Mus musculus]	156, 82.6, 129.9, 134.2, 53.3	137.4, 161.4, 89.2, 210.6	1.34577	0.428435	0.268573	0.570938	ns
Rplp2	P99027	67186	60S acidic ribosomal protein P2 [OS=Mus musculus]	1041.9, 583.8, 675.7, 655.8, 689.1	908.5, 2181.1, 923.9, 727.4	1.62524	0.700656	0.268733	0.570679	ns
Yars1	Q91WQ3	107271	Tyrosine--tRNA ligase, cytoplasmic [OS=Mus musculus]	265.5, 279.1, 303.2, 435.2, 370.1	350.8, 291.3, 460.9, 605.4	1.29182	0.3694	0.269118	0.570057	ns
Dlg3	P70175	53310	Disks large homolog 3 [OS=Mus musculus]	33212.7, 42850.1, 29918.9, 29852.6, 33537.6	32170.8, 34122, 29996, 19428.7	0.854019	-0.227659	0.269292	0.569776	ns
Chmp2b	Q8BJF9	68942	Charged multivesicular body protein 2b [OS=Mus musculus]	2388.1, 2124.2, 2272.3, 2663, 2446.3	2335.8, 2387.4, 2673.7, 3030.8	1.09591	0.132127	0.26993	0.568749	ns
Vcp	Q01853	269523	Transitional endoplasmic reticulum ATPase [OS=Mus musculus]	2505.6, 1393, 2163.8, 3228, 2385.5	2513.6, 1919.3, 4482.7, 3668.6	1.34724	0.430008	0.270106	0.568465	ns
Unc13b	Q9Z1N9	22249	Protein unc-13 homolog B [OS=Mus musculus]	1038.5, 703.2, 446.3, 1792.4, 876.7	1397.6, 1212, 887.4, 2887.6	1.64311	0.716429	0.270377	0.56803	ns
Cfl1	P18760	12631	Cofilin-1 [OS=Mus musculus]	6953.1, 4674.8, 6195.5, 10192.1, 6158.7	8106.3, 8779.6, 6736.9, 8734.6	1.18355	0.243116	0.271221	0.566677	ns
Plxna4	Q80UG2	243743	Plexin-A4 [OS=Mus musculus]	1101.4, 966.1, 1649.7, 1658.9, 1568	1489.5, 1159.8, 2082.1, 2503.3	1.30231	0.381074	0.271278	0.566585	ns
Ncam2	O35136	17968	Neural cell adhesion molecule 2 [OS=Mus musculus]	864.9, 680.6, 950, 1352.8, 939.8	1149.4, 790.9, 1272.8, 1842.3	1.31978	0.4003	0.271325	0.56651	ns
Rab3b	Q9CZT8	69908	Ras-related protein Rab-3B [OS=Mus musculus]	561.4, 524.4, 457.7, 724.5, 735.9	620.5, 562.6, 795.5, 1139.3	1.29744	0.375666	0.272629	0.564427	ns
Epb41l2	O70318	13822	Band 4.1-like protein 2 [OS=Mus musculus]	2871.8, 2301.5, 2639, 2988, 2566.2	3061.4, 2485.1, 2859.6, 3351.4	1.09953	0.136888	0.272965	0.563893	ns
Dclk1	Q9JLM8-2		Isoform 2 of Serine/threonine-protein kinase DCLK1 [OS=Mus musculus]	1163.3, 1415.5, 1301.3, 1096.9, 1529	1264.6, 1205.6, 1009.1, 1254.3	0.909468	-0.136905	0.274154	0.562005	ns
Stxbp1	O08599	20910	Syntaxin-binding protein 1 [OS=Mus musculus]	11365, 10805.5, 13337.5, 16242.5, 16857.9	12832.8, 14199.8, 20696.1, 17560.9	1.18953	0.250396	0.275128	0.560465	ns
Dab2ip	Q3UHC7	69601	Disabled homolog 2-interacting protein [OS=Mus musculus]	11158.7, 10647.4, 8976.9, 7445.2, 9678.2	9448, 9677.1, 8038.9, 6382.6	0.875316	-0.192124	0.275556	0.559791	ns
Septin2	P42208	18000	Septin-2 [OS=Mus musculus]	3728.2, 2402.6, 3411.1, 3298, 3771.5	3564.9, 3204.6, 4035.6, 3963.7	1.11135	0.152307	0.276698	0.557994	ns
Hnrnpa0	Q9CX86	77134	Heterogeneous nuclear ribonucleoprotein A0 [OS=Mus musculus]	171.8, 170.8, 261.9, 151.3, 250.4	166.7, 156.3, 197.5, 165.6	0.85234	-0.230498	0.277444	0.556825	ns
Arpc3	Q9JM76	56378	Actin-related protein 2/3 complex subunit 3 [OS=Mus musculus]	5146.2, 4274.6, 3776.2, 5353.7, 5817.8	4453.4, 3947.3, 4333.4, 4788.1	0.898814	-0.153905	0.277551	0.556657	ns
Prkcb	P68404-2		Isoform Beta-II of Protein kinase C beta type [OS=Mus musculus]	18635.9, 11476.2, 21519.6, 17423.8, 13039.6	18885.6, 17130, 17072.1, 24809	1.18607	0.246194	0.278064	0.555855	ns
Cand1	Q6ZQ38	71902	Cullin-associated NEDD8-dissociated protein 1 [OS=Mus musculus]	3093.2, 2251.2, 2773.5, 3100.1, 2289.6	2945.1, 2689.9, 3480.9, 6952.3	1.48696	0.572365	0.278073	0.555841	ns
Capza2	P47754	12343	F-actin-capping protein subunit alpha-2 [OS=Mus musculus]	9425.6, 9183, 7235, 8777.6, 7589.4	7956.5, 9027.6, 7063.6, 5831.1	0.884813	-0.176555	0.278705	0.554855	ns
Clmn	Q8C5W0	94040	Calmin [OS=Mus musculus]	2028.7, 2159.3, 2616.3, 2564.7, 1865.4	2712.5, 2497.6, 2065.4, 2712.1	1.11127	0.152215	0.278975	0.554434	ns
Ywhab	Q9CQV8	54401	14-3-3 protein beta/alpha [OS=Mus musculus]	2443, 1910.4, 1737.9, 2646.3, 1668	2544.3, 2812.1, 2351.1, 1903.9	1.15459	0.207386	0.279	0.554396	ns
Hspa1a	Q61696	193740	Heat shock 70 kDa protein 1A [OS=Mus musculus]	1050.3, 1300.8, 2783.2, 953.5, 1637.3	928, 940.3, 1518, 1064.4	0.720169	-0.473593	0.279629	0.553417	ns
Zwint	Q9CQU5	52696	ZW10 interactor [OS=Mus musculus]	3157.2, 3009.8, 4844.2, 2064, 3062.8	1851.2, 2910.8, 3237, 2355.5	0.802028	-0.318276	0.280417	0.552195	ns
Smarca5	Q91ZW3	93762	SWI/SNF-related matrix-associated actin-dependent regulator of chromatin subfamily A member 5 [OS=Mus musculus]	198, 286.9, 228.6, 106, 193.5	139.6, 444.3, 374, 225.5	1.46027	0.546232	0.2815	0.550522	ns
Lmnb1	P14733	16906	Lamin-B1 [OS=Mus musculus]	3913.2, 5731.3, 4652.7, 2618.1, 2794.9	4520.8, 10133.9, 5880.4, 3242.4	1.50794	0.592583	0.281953	0.549824	ns
Rpl18	P35980	19899	60S ribosomal protein L18 [OS=Mus musculus]	6235.8, 7370.8, 5873.1, 8170.2, 9504.9	7204.1, 7021.9, 10165.4, 11922	1.22169	0.288882	0.282525	0.548943	ns
Acsl3	Q9CZW4	74205	Long-chain-fatty-acid--CoA ligase 3 [OS=Mus musculus]	304.1, 343.7, 567.6, 510.8, 416.5	433.9, 424.7, 538.7, 674.9	1.20887	0.273661	0.28363	0.547248	ns
Eif3d	O70194	55944	Eukaryotic translation initiation factor 3 subunit D [OS=Mus musculus]	462.3, 399.1, 468.8, 664, 403.6	608.2, 479.1, 475.7, 925.4	1.29723	0.375435	0.283648	0.54722	ns
Atp5mf	P56135	57423	ATP synthase subunit f, mitochondrial [OS=Mus musculus]	2155.4, 3263.6, 2504.4, 2464.4, 2693.9	2131.1, 3331.4, 3193.7, 5414.9	1.34454	0.427113	0.284054	0.546599	ns
Hnrnpk	P61979	15387	Heterogeneous nuclear ribonucleoprotein K [OS=Mus musculus]	7099.3, 6454.7, 7014.9, 5240.3, 6362.8	5923.1, 7511.5, 6974.5, 7837.8	1.0975	0.134215	0.284467	0.545968	ns
Gpx1	P11352	14775	Glutathione peroxidase 1 [OS=Mus musculus]	316.8, 157.5, 181.5, 418.9, 286.6	261.4, 298.5, 357.2, 501.4	1.30252	0.381309	0.286178	0.543363	ns
Wipf3	P0C7L0	330319	WAS/WASL-interacting protein family member 3 [OS=Mus musculus]	345, 186, 142.4, 231, 354.8	260, 228.3, 381.9, 445.4	1.30599	0.385142	0.287613	0.541191	ns
Vdac1	Q60932		Voltage-dependent anion-selective channel protein 1 [OS=Mus musculus]	7001.8, 3696.7, 6085.1, 13553.6, 4499.5	7640.3, 8009.2, 8497.4, 17727.5	1.50252	0.587389	0.287623	0.541177	ns
Bsn	O88737	12217	Protein bassoon [OS=Mus musculus]	288588.7, 327031.9, 233444.4, 259188.3, 291655.7	262300.9, 287653.6, 257097.4, 169272.3	0.871775	-0.197973	0.287812	0.540891	ns
Ncan	P55066	13004	Neurocan core protein [OS=Mus musculus]	7289.3, 6157.9, 6282.5, 13057.3, 7863	7802.9, 9416.5, 13566.7, 9843.7	1.24938	0.321211	0.287874	0.540798	ns
Scn2a	B1AWN6	110876	Sodium channel protein type 2 subunit alpha [OS=Mus musculus]	2965.5, 2337.9, 2672.6, 3615.2, 2922.7	3048, 2864.2, 3257.4, 3743	1.11209	0.153272	0.28811	0.540442	ns
Cryab	P23927	12955	Alpha-crystallin B chain [OS=Mus musculus]	5282.7, 5051.7, 7653.9, 5254, 6072.8	6307, 7148.2, 5376.6, 10263.2	1.24061	0.311055	0.288882	0.539279	ns
Lsm12	Q9D0R8	268490	Protein LSM12 homolog [OS=Mus musculus]	1652.5, 910.5, 749.7, 1306.6, 1147.6	1142.6, 1376.5, 1309.6, 1665.8	1.19096	0.25212	0.289219	0.538772	ns
Gria1	P23818	14799	Glutamate receptor 1 [OS=Mus musculus]	18881.2, 18863, 15405.3, 17710.1, 15306.3	18404.4, 16339.5, 14736.5, 12268.6	0.895787	-0.158773	0.289291	0.538664	ns
Clta	O08585	12757	Clathrin light chain A [OS=Mus musculus]	594.1, 163.9, 103.4, 468.8, 264.5	352.7, 341, 592.4, 499.9	1.39995	0.485375	0.289466	0.538402	ns
Nceh1	Q8BLF1	320024	Neutral cholesterol ester hydrolase 1 [OS=Mus musculus]	100.2, 85.1, 148.7, 293.4, 106.9	169.9, 152.6, 190.7, 328.2	1.43232	0.51835	0.289935	0.5377	ns
Kctd16	Q5DTY9	383348	BTB/POZ domain-containing protein KCTD16 [OS=Mus musculus]	23632.4, 26923.7, 21510.5, 24726.7, 22030.3	24615.2, 20901.4, 23243.4, 18881.2	0.921968	-0.117212	0.290172	0.537344	ns
Arc	Q9WV31	11838	Activity-regulated cytoskeleton-associated protein [OS=Mus musculus]	6825.3, 9258.4, 5519.3, 5174.6, 5094.9	6146.7, 6437.1, 4989, 1572.2	0.750843	-0.413416	0.291132	0.53591	ns
Abat	P61922	268860	4-aminobutyrate aminotransferase, mitochondrial [OS=Mus musculus]	1757.4, 1533.4, 2057.4, 3237.1, 1498.6	2204.4, 2720.9, 1923.9, 5443.9	1.52385	0.607723	0.29158	0.535242	ns
Gpm6a	P35802	234267	Neuronal membrane glycoprotein M6-a [OS=Mus musculus]	1548.9, 1201.7, 1574, 3522.4, 1603	2305.2, 1639.6, 2644.1, 5444.9	1.59177	0.670634	0.29166	0.535123	ns
Evpl	Q9D952	14027	Envoplakin [OS=Mus musculus]	516.3, 450.7, 484.1, 526.7, 388.4	896.2, 1003.8, 620.7, 241.4	1.45914	0.545122	0.292122	0.534435	ns
Grin2a	P35436	14811	Glutamate receptor ionotropic, NMDA 2A [OS=Mus musculus]	25895.7, 37978, 25363.4, 24971.6, 27876.5	28421.9, 26569.4, 25752.1, 15251.3	0.844517	-0.243802	0.292288	0.534189	ns
Ezr	P26040	22350	Ezrin [OS=Mus musculus]	122.2, 132, 211, 176.1, 164.2	152.4, 141, 258.7, 280.6	1.29221	0.36984	0.293737	0.532042	ns
Mapk9	Q9WTU6	26420	Mitogen-activated protein kinase 9 [OS=Mus musculus]	1006.9, 909.9, 465.8, 2842.5, 1987.5	917.9, 846.6, 469.1, 1364.1	0.62351	-0.681516	0.293835	0.531896	ns
Csnk2a2	O54833	13000	Casein kinase II subunit alpha' [OS=Mus musculus]	804, 1083.2, 1086.7, 808.4, 988.7	945.8, 868.5, 928.9, 656.9	0.890825	-0.166786	0.293989	0.531669	ns
Ppp2r5e	Q61151	26932	Serine/threonine-protein phosphatase 2A 56 kDa regulatory subunit epsilon isoform [OS=Mus musculus]	1876, 1069.3, 765.9, 1887.5, 1151	1611.5, 1729, 1202.3, 2350.7	1.27663	0.352341	0.293992	0.531665	ns
Frs3	Q91WJ0	107971	Fibroblast growth factor receptor substrate 3 [OS=Mus musculus]	583.1, 438.8, 533, 585.1, 599.9	585.5, 693.3, 486.3, 705.2	1.127	0.172491	0.294062	0.531561	ns
Ppp6r2	Q8R3Q2	71474	Serine/threonine-protein phosphatase 6 regulatory subunit 2 [OS=Mus musculus]	316.7, 252.3, 183, 268.8, 205.5	346.2, 330, 175, 362.7	1.23736	0.307266	0.294122	0.531473	ns
Sorbs2	Q3UTJ2-2		Isoform 2 of Sorbin and SH3 domain-containing protein 2 [OS=Mus musculus]	69781.4, 132243.2, 71854.1, 66049.1, 75232.7	79237.3, 79967, 66205, 28026.2	0.763065	-0.390122	0.295683	0.529173	ns
Mdh2	P08249	17448	Malate dehydrogenase, mitochondrial [OS=Mus musculus]	6838.5, 6910.3, 14028.2, 21051, 8153.8	11711.1, 13780.5, 14062.6, 34784.9	1.63076	0.705548	0.295803	0.528997	ns
Cdc42	P60766-1		Isoform 1 of Cell division control protein 42 homolog [OS=Mus musculus]	2558.6, 1171.8, 716.2, 2829.4, 1587.8	2185.7, 2396.6, 1620.8, 3289.2	1.33863	0.42076	0.295808	0.528991	ns
Rps25	P62852	75617	40S ribosomal protein S25 [OS=Mus musculus]	4588.9, 6022.9, 8031.2, 6256.1, 7946.4	7061, 6133.9, 8958.5, 8173	1.15413	0.206807	0.295839	0.528944	ns
Abi2	P62484	329165	Abl interactor 2 [OS=Mus musculus]	2279.2, 2034.9, 3102.8, 2221.5, 2506.3	1788.7, 1814.2, 2704.5, 2126.6	0.868074	-0.20411	0.295882	0.528882	ns
Cct6a	P80317	12466	T-complex protein 1 subunit zeta [OS=Mus musculus]	3539.6, 3100.7, 5416.5, 5136.8, 3946.3	4795.4, 3549.3, 5884.1, 6018.4	1.19721	0.259682	0.295937	0.528801	ns
Krt10	P02535		Keratin, type I cytoskeletal 10 [OS=Mus musculus]	6010.3, 6173.4, 14929.2, 14463.2, 21668.2	27418.1, 11257.8, 17411.7, 15145.5	1.4079	0.49354	0.296891	0.527404	ns
Dlg4	Q62108	13385	Disks large homolog 4 [OS=Mus musculus]	234018.1, 325349.1, 181337.9, 188634.6, 213671.7	222866.4, 222989.5, 193518.2, 66972.3	0.772462	-0.372464	0.297658	0.526283	ns
Nedd4l	Q8CFI0		E3 ubiquitin-protein ligase NEDD4-like [OS=Mus musculus]	2165.9, 1942.8, 2343.6, 1756.3, 2028.6	1867, 1894.8, 2162.4, 1320.4	0.884592	-0.176915	0.297938	0.525874	ns
Dclk3	Q8BWQ5	245038	Serine/threonine-protein kinase DCLK3 [OS=Mus musculus]	333.3, 414.8, 690.8, 300.5, 481	349.8, 328.5, 377.2, 387	0.812072	-0.30032	0.29812	0.525608	ns
Necab2	Q91ZP9	117148	N-terminal EF-hand calcium-binding protein 2 [OS=Mus musculus]	182.2, 107.2, 173.3, 132.9, 152.4	128.4, 111, 171.7, 79.8	0.820354	-0.285681	0.298812	0.524601	ns
Gstm1	P10649	14862	Glutathione S-transferase Mu 1 [OS=Mus musculus]	540.2, 460.1, 501, 1023.8, 610.7	729.3, 680.8, 678.1, 987.6	1.22608	0.294056	0.298949	0.524402	ns
Agpat5	Q9D1E8	52123	1-acyl-sn-glycerol-3-phosphate acyltransferase epsilon [OS=Mus musculus]	228.9, 188.2, 135.1, 279.1, 223.5	196.2, 318.3, 192.7, 458.8	1.38178	0.466526	0.299765	0.523218	ns
H3-3a; H3-3b	P84244	15078	Histone H3.3 [OS=Mus musculus]	5611.3, 10678.7, 8174.3, 3472.4, 2945.9	3418.9, 22093.9, 14438.6, 6244.1	1.8698	0.902886	0.299862	0.523078	ns
H3-3a; H3-3b	P84244	15081	Histone H3.3 [OS=Mus musculus]	5611.3, 10678.7, 8174.3, 3472.4, 2945.9	3418.9, 22093.9, 14438.6, 6244.1	1.8698	0.902886	0.299862	0.523078	ns
Itsn1	Q9Z0R4	16443	Intersectin-1 [OS=Mus musculus]	2252.1, 2118.6, 2026, 1834.5, 1799.2	1992.4, 2438.8, 2321.1, 6077.6	1.59888	0.677059	0.300353	0.522368	ns
Pcm1	Q9R0L6	18536	Pericentriolar material 1 protein [OS=Mus musculus]	1223, 2078, 8287.8, 1728.4, 2951.8	1563.5, 1578.7, 2255.6, 1459.6	0.526876	-0.924464	0.300376	0.522335	ns
Mrps30	Q9D0G0	59054	28S ribosomal protein S30, mitochondrial [OS=Mus musculus]	152.5, 110.8, 189.9, 213.7, 229.1	167.3, 175.6, 265.3, 500.7	1.54701	0.629487	0.300478	0.522187	ns
Prrt2	E9PUL5	69017	Proline-rich transmembrane protein 2 [OS=Mus musculus]	167.3, 94.4, 138.3, 222.6, 197	179, 147.4, 224.7, 245.6	1.21507	0.281045	0.300809	0.521709	ns
Adcy6	Q01341		Adenylate cyclase type 6 [OS=Mus musculus]	787.3, 902.4, 1800.6, 887.5, 1143.5	919.1, 635.4, 1156.4, 731.9	0.779436	-0.359498	0.301036	0.521381	ns
H1-0	P10922	14958	Histone H1.0 [OS=Mus musculus]	4967.6, 5026.5, 3658.3, 2927.7, 2467.2	2765, 16489.9, 6731.3, 4559.4	2.00459	1.00331	0.301117	0.521265	ns
Itm2b	O89051	16432	Integral membrane protein 2B [OS=Mus musculus]	1839.6, 1546.1, 3414.5, 4491.5, 3558.3	2784.3, 2639.2, 5073.8, 5863.6	1.37718	0.461717	0.301745	0.52036	ns
Syncrip	Q7TMK9	56403	Heterogeneous nuclear ribonucleoprotein Q [OS=Mus musculus]	4726.5, 4664.8, 4397.9, 5215.7, 8150.7	4828.1, 5337.6, 8202.6, 9081.1	1.26352	0.337453	0.302446	0.519353	ns
Rgs14	P97492	51791	Regulator of G-protein signaling 14 [OS=Mus musculus]	898.4, 713.1, 747.5, 922.4, 906.3	1319.5, 889.5, 725, 1058.6	1.19176	0.253099	0.302538	0.51922	ns
Cfap44	E9Q5M6	212517	Cilia- and flagella-associated protein 44 [OS=Mus musculus]	2680.9, 1468.4, 1380.8, 1836.5, 1202.7	5144.5, 5738, 1508.2, 748.6	1.91662	0.938567	0.303238	0.518216	ns
C1qc	Q02105	12262	Complement C1q subcomponent subunit C [OS=Mus musculus]	2453.2, 2375.2, 2473.4, 5219.6, 3473.6	2963.8, 3829.7, 4362.2, 4538.5	1.22649	0.294539	0.303495	0.517848	ns
Reep2	Q8VCD6	225362	Receptor expression-enhancing protein 2 [OS=Mus musculus]	114.9, 175.4, 345.8, 172.5, 274.1	122.7, 134, 205, 195.9	0.759213	-0.397423	0.30409	0.516999	ns
Nap1l1	P28656	53605	Nucleosome assembly protein 1-like 1 [OS=Mus musculus]	1081.2, 561.1, 497.7, 774.1, 623.4	837.8, 977.5, 788, 746.4	1.18364	0.24323	0.306276	0.513886	ns
Rapgef4	Q9EQZ6	56508	Rap guanine nucleotide exchange factor 4 [OS=Mus musculus]	41326.1, 44031.6, 40358.1, 34766, 45618.6	40479.2, 38738.7, 41201.8, 26571.2	0.891501	-0.165692	0.306854	0.513068	ns
Cenpv	Q9CXS4	73139	Centromere protein V [OS=Mus musculus]	4037.2, 6395.8, 7489.8, 3571, 3774.4	4128.1, 7843.2, 8293, 5531.8	1.27611	0.351758	0.310093	0.508508	ns
Smarca4	Q3TKT4	20586	Transcription activator BRG1 [OS=Mus musculus]	299, 351, 503.1, 246.4, 360.8	301.8, 413.7, 429.1, 583.9	1.22742	0.295627	0.310608	0.507787	ns
Arhgap21	Q6DFV3		Rho GTPase-activating protein 21 [OS=Mus musculus]	2142.9, 2016, 2894.3, 2115.3, 2318.2	2024.4, 1888.2, 2023.5, 2410.1	0.908246	-0.138845	0.312362	0.505341	ns
Bdh1	Q80XN0	71911	D-beta-hydroxybutyrate dehydrogenase, mitochondrial [OS=Mus musculus]	3181.6, 4474, 5973.7, 4218.1, 4035.3	5037.6, 4553.7, 4351.4, 8747.4	1.29612	0.3742	0.313328	0.504001	ns
Pea15	Q62048	18611	Astrocytic phosphoprotein PEA-15 [OS=Mus musculus]	388.7, 414.1, 491.5, 465.4, 270.3	414.9, 499.7, 473.4, 426.7	1.11743	0.160179	0.314129	0.502892	ns
H2bu1	Q8CGP0	382522	Histone H2B type 3-B [OS=Mus musculus]	1279.8, 1708.9, 1356.2, 595.5, 616.1	814.7, 4499.3, 2278.2, 986.8	1.92995	0.948561	0.31486	0.501882	ns
Myh14	Q6URW6	71960	Myosin-14 [OS=Mus musculus]	25725, 35907.2, 46579.5, 29496.3, 40773.6	32336.2, 28336.8, 34637.7, 29590.8	0.874751	-0.193056	0.315116	0.50153	ns
Tmem121b	Q99MX7	94047	Transmembrane protein 121B [OS=Mus musculus]	5595.7, 6091.5, 6118.8, 5403.9, 5648.6	4688.3, 4840.6, 5849.1, 6018.6	0.926789	-0.109687	0.315647	0.500798	ns
Pja1	O55176	18744	E3 ubiquitin-protein ligase Praja-1 [OS=Mus musculus]	353.9, 496.4, 753.8, 152.2, 358.7	315.8, 287.2, 393.9, 225.5	0.722459	-0.469013	0.315783	0.500611	ns
Lmna	P48678	16905	Prelamin-A/C [OS=Mus musculus]	3604.3, 5128.1, 5007.2, 2321.4, 2354.3	2369.2, 9473.2, 7046.5, 3739	1.53594	0.619126	0.316861	0.499132	ns
Fam81a	Q3UXZ6	76886	Protein FAM81A [OS=Mus musculus]	30829.9, 45899.2, 23826.7, 27643.8, 30488.7	30122.6, 33249.2, 25698.9, 9751.6	0.778431	-0.361359	0.317841	0.49779	ns
Nt5e	Q61503	23959	5'-nucleotidase [OS=Mus musculus]	1307.4, 662.1, 990.6, 1529.8, 1038	1061.4, 1012.6, 2241.1, 1546.1	1.32537	0.406393	0.318003	0.497569	ns
Aco2	Q99KI0	11429	Aconitate hydratase, mitochondrial [OS=Mus musculus]	6604.6, 6506.5, 12073.5, 15191.3, 7779.2	9133.6, 10969.4, 11415.9, 20414.2	1.34807	0.430894	0.318107	0.497426	ns
Hpca	P84075	15444	Neuron-specific calcium-binding protein hippocalcin [OS=Mus musculus]	6716.9, 4680.8, 4614.8, 6012.1, 5197.1	6851.1, 6145.3, 4682.8, 7000.4	1.13327	0.18049	0.318138	0.497385	ns
Mlip	Q5FW52	69642	Muscular LMNA-interacting protein [OS=Mus musculus]	1245.6, 1958.1, 2984.6, 1356.1, 2208.5	1263.8, 1463.8, 2212.6, 1167.8	0.782844	-0.353203	0.318784	0.496503	ns
Btbd11	Q6GQW0	74007	Ankyrin repeat and BTB/POZ domain-containing protein BTBD11 [OS=Mus musculus]	311, 313.9, 326.6, 330.5, 327	409.3, 307.7, 374.5, 313.3	1.09136	0.126129	0.318814	0.496463	ns
Slc16a7	O70451	20503	Monocarboxylate transporter 2 [OS=Mus musculus]	341.7, 483.7, 596.1, 456.5, 482.6	465.9, 433.1, 608.2, 761.2	1.20118	0.26445	0.319039	0.496157	ns
Rps26	P62855	27370	40S ribosomal protein S26 [OS=Mus musculus]	2057.3, 2463.2, 2534.4, 2442.7, 3324.4	2645.5, 2261.3, 3380, 3652.4	1.16394	0.219013	0.319066	0.49612	ns
Nuak1	Q641K5	77976	NUAK family SNF1-like kinase 1 [OS=Mus musculus]	246.1, 290.1, 321.8, 222.1, 303.3	233.6, 258.4, 292.4, 215.8	0.903752	-0.146002	0.319475	0.495563	ns
Ncam1	P13595	17967	Neural cell adhesion molecule 1 [OS=Mus musculus]	16632.1, 6108.8, 10424.4, 17933.4, 8219.8	13499, 11353.8, 19936.8, 15325.5	1.26679	0.341173	0.320111	0.494699	ns
Tufm	Q8BFR5	233870	Elongation factor Tu, mitochondrial [OS=Mus musculus]	18075.7, 26039.3, 39630.7, 28086.1, 18107	34551.7, 32836.3, 27171, 28363.6	1.1825	0.241846	0.320811	0.493751	ns
Gpc6	Q9R087	23888	Glypican-6 [OS=Mus musculus]	207.3, 163.5, 305.3, 226.8, 189.2	245.8, 196.9, 313.6, 263.1	1.16679	0.222543	0.321096	0.493365	ns
Mecp2	Q9Z2D6	17257	Methyl-CpG-binding protein 2 [OS=Mus musculus]	3741.9, 5136.5, 4352.8, 2795.3, 2692.1	2581.8, 7627.3, 6047.3, 4120.1	1.36071	0.444362	0.321197	0.493229	ns
Apool	Q78IK4	68117	MICOS complex subunit Mic27 [OS=Mus musculus]	231.6, 139.6, 154.7, 227.4, 280.4	138.1, 247, 312.9, 583.2	1.54929	0.631606	0.321493	0.492828	ns
Gatd3	Q9D172	28295	Glutamine amidotransferase-like class 1 domain-containing protein 3A, mitochondrial [OS=Mus musculus]	3040.8, 3048.9, 4898.3, 6419.2, 2578.8	6225.9, 6153.1, 3657.3, 4147.8	1.26239	0.336158	0.322689	0.491216	ns
Dgkb	Q6NS52	217480	Diacylglycerol kinase beta [OS=Mus musculus]	4587.5, 2287.5, 3542.8, 3391.7, 3583.6	3038.8, 3213, 2749.9, 3226.5	0.878811	-0.186375	0.322764	0.491114	ns
Camk2n1	Q6QWF9	66259	Calcium/calmodulin-dependent protein kinase II inhibitor 1 [OS=Mus musculus]	5652.4, 5303.4, 7313.7, 2454.2, 4825	4088.4, 4276.2, 4059.4, 4481.2	0.827107	-0.273855	0.324858	0.488306	ns
Ankrd34b	Q3UUF8	218440	Ankyrin repeat domain-containing protein 34B [OS=Mus musculus]	185.5, 114.2, 131.2, 130.4, 190.1	217.1, 203.3, 174.1, 120.5	1.18945	0.25029	0.325028	0.488079	ns
Gad1	P48318	14415	Glutamate decarboxylase 1 [OS=Mus musculus]	4796.8, 2223.7, 3268.3, 3837.4, 3322.3	2790.9, 2371, 2789.2, 3811.5	0.842666	-0.246968	0.326209	0.486503	ns
Lsm11	Q8BUV6	72290	U7 snRNA-associated Sm-like protein LSm11 [OS=Mus musculus]	455.8, 1163.1, 635.8, 389.3, 884.7	591.6, 442, 791.2, 193.9	0.7151	-0.483782	0.326233	0.486472	ns
Nos1ap	Q9D3A8	70729	Carboxyl-terminal PDZ ligand of neuronal nitric oxide synthase protein [OS=Mus musculus]	242.2, 214.2, 189, 250.4, 209.7	198.4, 231.3, 202, 193.1	0.93261	-0.100655	0.326355	0.48631	ns
Myh9	Q8VDD5	17886	Myosin-9 [OS=Mus musculus]	84724.4, 102509.3, 86696.3, 95591, 101092.3	89778.3, 87187, 99003.5, 62893.4	0.900055	-0.151915	0.327079	0.485347	ns
Ctnnd1	P30999	12388	Catenin delta-1 [OS=Mus musculus]	10337.4, 10539.6, 13033, 7801.1, 9419.9	9629, 9255.4, 9946.8, 7989.4	0.900154	-0.151757	0.327082	0.485344	ns
Tjp2	Q9Z0U1	21873	Tight junction protein ZO-2 [OS=Mus musculus]	565.8, 1019.5, 3721.1, 557, 1387.1	710, 675.2, 1042.4, 742.4	0.546514	-0.87167	0.328452	0.483528	ns
Slc2a1	P17809	20525	Solute carrier family 2, facilitated glucose transporter member 1 [OS=Mus musculus]	225.4, 141.3, 129.3, 261.9, 190.1	213.1, 203.6, 193.6, 283.1	1.17801	0.236347	0.329449	0.482212	ns
Skp1	Q9WTX5	21402	S-phase kinase-associated protein 1 [OS=Mus musculus]	8159.6, 7914.1, 8410.1, 8674, 8843.1	7247.5, 6632.3, 8858.5, 8427.7	0.92754	-0.108519	0.329767	0.481793	ns
Scn8a	Q9WTU3	20273	Sodium channel protein type 8 subunit alpha [OS=Mus musculus]	391.9, 472.3, 303.4, 391.7, 251	577.2, 534, 226.3, 495.9	1.26595	0.340221	0.33003	0.481446	ns
Slitrk5	Q810B7	75409	SLIT and NTRK-like protein 5 [OS=Mus musculus]	513, 496, 399.9, 380.2, 418.2	402.1, 439.7, 362.9, 428.3	0.924772	-0.11283	0.330223	0.481192	ns
Rhot1	Q8BG51	59040	Mitochondrial Rho GTPase 1 [OS=Mus musculus]	376.8, 247.8, 266.3, 590.5, 269.6	387.8, 473.5, 292.6, 972.2	1.51778	0.601958	0.331164	0.479957	ns
Basp1	Q91XV3	70350	Brain acid soluble protein 1 [OS=Mus musculus]	42229.5, 10803.9, 23236.1, 24041.6, 22543.8	25719.5, 22785.6, 40989.5, 36514.9	1.2821	0.358505	0.331243	0.479854	ns
Dhrs4	Q99LB2	28200	Dehydrogenase/reductase SDR family member 4 [OS=Mus musculus]	206.5, 256.4, 278.2, 332, 256	292.5, 350.2, 255.2, 284.2	1.11175	0.152831	0.331251	0.479843	ns
Grik2	P39087	14806	Glutamate receptor ionotropic, kainate 2 [OS=Mus musculus]	2766.7, 3160.9, 5345.6, 2466.4, 2634	2850.6, 2857.5, 3129.9, 1624	0.798694	-0.324285	0.331589	0.479399	ns
Nme1	P15532	18102	Nucleoside diphosphate kinase A [OS=Mus musculus]	606.7, 336.1, 757, 1082.3, 445	725.6, 672.1, 733.9, 1194.2	1.28823	0.365391	0.33201	0.478849	ns
Hk1	P17710	15275	Hexokinase-1 [OS=Mus musculus]	8488, 6703.1, 13066.5, 18982.3, 9000.7	11239.2, 10368.8, 15358.1, 29957.9	1.48745	0.57284	0.33314	0.477373	ns
Sorbs2	Q3UTJ2-5		Isoform 5 of Sorbin and SH3 domain-containing protein 2 [OS=Mus musculus]	1378.5, 2545.4, 1441.8, 1242.9, 1542.8	1598.1, 1557.5, 1405, 525.3	0.779912	-0.358617	0.333144	0.477368	ns
Crtc1	Q68ED7	382056	CREB-regulated transcription coactivator 1 [OS=Mus musculus]	193.8, 177.6, 164.4, 172.6, 202.9	164.2, 220.3, 128.3, 69	0.798036	-0.325475	0.333192	0.477306	ns
Ube2d3	P61079	66105	Ubiquitin-conjugating enzyme E2 D3 [OS=Mus musculus]	178.7, 159.1, 174.6, 181.7, 176.5	173.5, 181.3, 177.3, 258.8	1.13557	0.183413	0.333641	0.47672	ns
Gprasp1	Q5U4C1	67298	G-protein coupled receptor-associated sorting protein 1 [OS=Mus musculus]	2338.9, 2502.6, 3038.8, 1856.7, 2718.3	2255.3, 2149.8, 2613.5, 1935.6	0.898634	-0.154195	0.333829	0.476476	ns
Pacs1	Q8K212	107975	Phosphofurin acidic cluster sorting protein 1 [OS=Mus musculus]	6032.4, 4035.8, 5178, 5353, 5370	5026, 5109.5, 6026.1, 6999.1	1.11482	0.156805	0.333908	0.476373	ns
Kiaa1671	Q8BRV5	243219	Uncharacterized protein KIAA1671 [OS=Mus musculus]	685.7, 691.5, 999.7, 738, 705.3	563.7, 654.3, 677.1, 826.1	0.890398	-0.167477	0.334104	0.476118	ns
Hecw1	Q8K4P8	94253	E3 ubiquitin-protein ligase HECW1 [OS=Mus musculus]	4186.3, 3383, 3732.6, 3640.5, 2941.1	3640.4, 3768.2, 2766.2, 2609.7	0.893596	-0.162305	0.334334	0.47582	ns
Hacd2	Q9D3B1	70757	Very-long-chain (3R)-3-hydroxyacyl-CoA dehydratase 2 [OS=Mus musculus]	645.7, 590.4, 767.9, 940.8, 684.9	649.4, 758.8, 901.2, 1708.3	1.38362	0.468448	0.334409	0.475722	ns
Vim	P20152	22352	Vimentin [OS=Mus musculus]	25584.8, 39518.7, 38750.2, 20494.2, 28093.7	32281.2, 30244.4, 17452.1, 20301.7	0.822277	-0.282303	0.334421	0.475707	ns
Rpl4	Q9D8E6	67891	60S ribosomal protein L4 [OS=Mus musculus]	21912.7, 21193.2, 20629.9, 30560.6, 26513.7	22986.5, 23743.5, 29023.7, 35647.6	1.15265	0.204953	0.336168	0.473444	ns
Gpd1l	Q3ULJ0	333433	Glycerol-3-phosphate dehydrogenase 1-like protein [OS=Mus musculus]	300.4, 377.4, 853.2, 504.5, 619.7	554.5, 411.6, 822.3, 1094.1	1.35701	0.440428	0.336305	0.473266	ns
Myo5a	Q99104	17918	Unconventional myosin-Va [OS=Mus musculus]	149784.3, 119407.6, 102728.1, 173834.1, 144850.4	128488.4, 115049.6, 139924.5, 110235.8	0.893598	-0.162302	0.336618	0.472863	ns
Fgf12	P61329	14167	Fibroblast growth factor 12 [OS=Mus musculus]	531.5, 576.7, 782, 770.4, 623.8	720.2, 599.4, 725.5, 1057.9	1.18096	0.239962	0.336779	0.472655	ns
RTRAF	Q9CQE8	68045	RNA transcription, translation and transport factor protein [OS=Mus musculus]	2689.8, 1838.3, 1735.6, 3358.5, 2752.5	2601.3, 2428.7, 2867.2, 3745.2	1.17603	0.233923	0.33689	0.472511	ns
Praf2	Q9JIG8	54637	PRA1 family protein 2 [OS=Mus musculus]	742.2, 663.1, 826, 748.7, 909.4	752.9, 772.6, 875.8, 1027.9	1.1021	0.140253	0.337542	0.471672	ns
Asap1	Q9QWY8	13196	Arf-GAP with SH3 domain, ANK repeat and PH domain-containing protein 1 [OS=Mus musculus]	3483.1, 2318.2, 1941, 3186.6, 2375.4	2681.2, 3131.7, 2554.2, 4848.3	1.24165	0.312256	0.337733	0.471426	ns
Dgkg	Q91WG7	110197	Diacylglycerol kinase gamma [OS=Mus musculus]	1126.2, 834.6, 1765.9, 797.9, 1329.7	782.6, 743, 992.5, 1274.8	0.809853	-0.304267	0.337917	0.47119	ns
Rab1b	Q9D1G1	76308	Ras-related protein Rab-1B [OS=Mus musculus]	142.5, 183.7, 394.1, 384.7, 352.9	260.4, 288.7, 457, 481	1.27504	0.350538	0.338168	0.470867	ns
Matr3	Q8K310	17184	Matrin-3 [OS=Mus musculus]	1672.8, 1547.9, 1397.1, 1203.1, 1723.7	1294.3, 1974.7, 1511.6, 3135	1.31147	0.391182	0.338934	0.469885	ns
Eif2s1	Q6ZWX6	13665	Eukaryotic translation initiation factor 2 subunit 1 [OS=Mus musculus]	155.2, 162.1, 240, 246.4, 241.4	233.2, 171, 349.8, 262.3	1.21555	0.281613	0.339532	0.469119	ns
Cd47	Q61735	16423	Leukocyte surface antigen CD47 [OS=Mus musculus]	1759.2, 750, 1193.9, 2374.6, 1798.7	1706.3, 1400.6, 1997.3, 4396.6	1.5078	0.592441	0.340143	0.468338	ns
Strn4	P58404	97387	Striatin-4 [OS=Mus musculus]	5052.4, 3013.8, 3318.1, 3476.3, 3023.8	4060.4, 4143.6, 3260.1, 4930.5	1.14587	0.196447	0.340639	0.467706	ns
Atp1a2	Q6PIE5	98660	Sodium/potassium-transporting ATPase subunit alpha-2 [OS=Mus musculus]	3672, 3665.4, 7854.4, 10551.8, 5640.9	6454.8, 4928.1, 10048.5, 12926.7	1.36843	0.452526	0.341178	0.467019	ns
Ppfia2	Q8BSS9	327814	Liprin-alpha-2 [OS=Mus musculus]	18238.2, 17766, 19342.7, 16110.9, 16760.3	18159.1, 17558, 16382, 13275.5	0.926321	-0.110416	0.341342	0.46681	ns
Pygb	Q8CI94	110078	Glycogen phosphorylase, brain form [OS=Mus musculus]	1054.9, 770.9, 1288.1, 1621.4, 1131.1	1222.3, 1032.5, 1521.6, 1858.7	1.20072	0.263894	0.342159	0.465773	ns
Cct3	P80318	12462	T-complex protein 1 subunit gamma [OS=Mus musculus]	2151.9, 1524.1, 2782.1, 3671.1, 2716.1	2698.5, 1868.9, 4039.8, 4907.2	1.31511	0.395185	0.342704	0.465081	ns
Grin1	P35438	14810	Glutamate receptor ionotropic, NMDA 1 [OS=Mus musculus]	48684.1, 64603.3, 48566.7, 47221.3, 51194.7	52773.2, 50062.6, 49687.7, 30676.3	0.879854	-0.184664	0.343864	0.463614	ns
Eef1a1	P10126	13627	Elongation factor 1-alpha 1 [OS=Mus musculus]	33317.6, 27149.2, 29626.7, 36905.5, 37495.7	37963.7, 35232.3, 29945.3, 41194	1.09681	0.133311	0.344335	0.463019	ns
Cct7	P80313	12468	T-complex protein 1 subunit eta [OS=Mus musculus]	891.2, 774.5, 1689.8, 1366.5, 1076.8	1199.6, 990.1, 1598.3, 1976.9	1.24269	0.313469	0.344932	0.462267	ns
Pcdha4	O88689-3		Isoform 3 of Protocadherin alpha-4 [OS=Mus musculus]	780.1, 568.9, 838.7, 982.5, 930.2	795.6, 760, 1039.2, 1234.9	1.16748	0.223395	0.344962	0.462229	ns
Klhl22	Q99JN2	224023	Kelch-like protein 22 [OS=Mus musculus]	799.9, 686.6, 795.4, 244.2, 543.9	448.3, 582.2, 545.8, 419.9	0.812785	-0.299054	0.345412	0.461663	ns
Atp1b1	P14094	11931	Sodium/potassium-transporting ATPase subunit beta-1 [OS=Mus musculus]	13172.4, 9011.3, 15260.1, 27465.4, 16066.5	16814.7, 13324.9, 23333.4, 33629.9	1.34458	0.42716	0.345536	0.461506	ns
Sarm1	Q6PDS3	237868	NAD(+) hydrolase SARM1 [OS=Mus musculus]	353.4, 222.8, 357.7, 600.3, 622.2	380.7, 275.4, 852, 1186.7	1.56209	0.643481	0.346204	0.460668	ns
Krt79	Q8VED5	223917	Keratin, type II cytoskeletal 79 [OS=Mus musculus]	2497.3, 1138.3, 1084.4, 6249.6, 4530.4	8746.7, 4720.5, 1746.2, 4415.5	1.58298	0.662639	0.346507	0.460288	ns
Dip2a	Q8BWT5	64451	Disco-interacting protein 2 homolog A [OS=Mus musculus]	485, 380.5, 605.7, 687.3, 409.2	623.2, 492.9, 511.2, 796.5	1.17995	0.238722	0.346696	0.460051	ns
Dock3	Q8CIQ7	208869	Dedicator of cytokinesis protein 3 [OS=Mus musculus]	12974, 11939, 13052.4, 12681.7, 11252.7	14754.6, 10373.5, 9820.7, 8435.8	0.876105	-0.190824	0.347357	0.459224	ns
Nono	Q99K48	53610	Non-POU domain-containing octamer-binding protein [OS=Mus musculus]	979.8, 1206.2, 2113.1, 1303.8, 1372.9	1692.7, 1397.3, 1811.4, 1546	1.15532	0.208287	0.347603	0.458916	ns
Pitpnc1	Q8K4R4	71795	Cytoplasmic phosphatidylinositol transfer protein 1 [OS=Mus musculus]	513.5, 367.5, 432.6, 426.1, 349.4	425.5, 406.2, 457.8, 579	1.11801	0.160927	0.347806	0.458663	ns
Csnk1g1	Q8BTH8	214897	Casein kinase I isoform gamma-1 [OS=Mus musculus]	217.2, 355.4, 2379.1, 275, 596.7	232.4, 199.1, 479.4, 403.8	0.42982	-1.21819	0.349122	0.457023	ns
Sipa1l1	Q8C0T5	217692	Signal-induced proliferation-associated 1-like protein 1 [OS=Mus musculus]	42903.2, 51980, 38203.2, 39254.5, 36881.9	42718.4, 44366.3, 34021.3, 23309.2	0.862807	-0.212889	0.349514	0.456535	ns
Syne1	Q6ZWR6	64009	Nesprin-1 [OS=Mus musculus]	68903, 81958.4, 74259.6, 59960.2, 68399.1	68910.3, 68899.3, 69977.1, 53162.5	0.922786	-0.115933	0.34982	0.456155	ns
Grik5	Q61626	14809	Glutamate receptor ionotropic, kainate 5 [OS=Mus musculus]	1843.3, 2227.6, 2427.8, 1636, 1670	1948.8, 1961.2, 1738.2, 1337	0.890542	-0.167244	0.349877	0.456085	ns
Plec	Q9QXS1-8		Isoform PLEC-0,1C,2A,3A of Plectin [OS=Mus musculus]	429665.8, 798712.3, 492037.5, 427719.4, 499060.6	542818, 507889.5, 451260.1, 196638.6	0.802078	-0.318185	0.351102	0.454566	ns
Clasp2	Q8BRT1	76499	CLIP-associating protein 2 [OS=Mus musculus]	24888, 22643.5, 26106.1, 28648, 27196.6	27509.6, 24729, 26819.4, 40733.4	1.15645	0.209699	0.353	0.452225	ns
Fn3k	Q9ER35	63828	Fructosamine-3-kinase [OS=Mus musculus]	280, 153.6, 201.1, 309.3, 215.6	275.6, 265.6, 217.1, 301.8	1.14274	0.192501	0.353262	0.451903	ns
Scai	Q8C8N2	320271	Protein SCAI [OS=Mus musculus]	7304.3, 7330.4, 7219.3, 10887, 8349.7	8655.9, 7121.6, 7378.1, 6331.7	0.897019	-0.15679	0.353507	0.451602	ns
Ap1b1	O35643	11764	AP-1 complex subunit beta-1 [OS=Mus musculus]	1225.4, 605.9, 573.4, 1358.8, 764.5	971.3, 940, 1040.5, 1496.8	1.22808	0.296406	0.353985	0.451015	ns
Glipr2	Q9CYL5	384009	Golgi-associated plant pathogenesis-related protein 1 [OS=Mus musculus]	238.8, 199.7, 267.3, 303.3, 236.2	247.4, 258.2, 261.4, 334.6	1.10576	0.145035	0.354449	0.450446	ns
Igsf11	P0C673	207683	Immunoglobulin superfamily member 11 [OS=Mus musculus]	209.7, 159.1, 256, 255.1, 229.7	249.3, 199, 243.2, 320.8	1.14039	0.189525	0.354475	0.450414	ns
Pclo	Q9QYX7	26875	Protein piccolo [OS=Mus musculus]	317535.7, 294969.7, 230934.7, 249416.2, 288700.1	263678.9, 294864.8, 247701.3, 190147.4	0.901513	-0.14958	0.354684	0.450158	ns
Ptcd3	Q14C51	69956	Pentatricopeptide repeat domain-containing protein 3, mitochondrial [OS=Mus musculus]	283.7, 231.4, 216.2, 328.5, 334.8	314.4, 273.4, 280.1, 669.2	1.37772	0.462288	0.354709	0.450127	ns
Eno2	P17183	13807	Gamma-enolase [OS=Mus musculus]	957.6, 784.9, 1208.9, 1711.4, 1032.2	1081.6, 1234.3, 1468.4, 1525.1	1.16536	0.220781	0.354765	0.450059	ns
Thsd7a	Q69ZU6	330267	Thrombospondin type-1 domain-containing protein 7A [OS=Mus musculus]	359.5, 238.1, 349.3, 630.8, 363	383, 347.9, 523.4, 744.8	1.28762	0.364702	0.354981	0.449795	ns
Tbl1xr1	Q8BHJ5	81004	F-box-like/WD repeat-containing protein TBL1XR1 [OS=Mus musculus]	143.5, 168.8, 128, 92.1, 162.5	128.6, 133.4, 141.6, 0	0.726004	-0.461951	0.354992	0.449781	ns
Kras	P32883-2		Isoform 2B of GTPase KRas [OS=Mus musculus]	12478.2, 8320.8, 8895.6, 15721.7, 11763.9	11976.8, 11741.6, 11814, 22274.9	1.26371	0.337664	0.355043	0.449719	ns
Rab35	Q6PHN9	77407	Ras-related protein Rab-35 [OS=Mus musculus]	9457.8, 6599.5, 8364.1, 13223.6, 13105.3	9845.2, 8095.3, 18402.6, 15476.9	1.27635	0.352021	0.355124	0.44962	ns
Arfgap3	Q9D8S3	66251	ADP-ribosylation factor GTPase-activating protein 3 [OS=Mus musculus]	711.2, 600, 672.2, 838.6, 494.5	628.8, 770.1, 699.3, 849	1.11081	0.151612	0.355182	0.449549	ns
Rpl9	P51410	20005	60S ribosomal protein L9 [OS=Mus musculus]	9952.8, 12199.1, 11249.5, 12629.4, 15497.9	12096.1, 11683.4, 15700.1, 15298.1	1.11285	0.154257	0.355218	0.449505	ns
Grcc10	O35127	14790	Protein C10 [OS=Mus musculus]	5619, 4792.4, 4202.4, 4041.3, 4841	4705.6, 4955.9, 3929.9, 3375.8	0.90266	-0.147745	0.355247	0.44947	ns
Rab3gap1	Q80UJ7	226407	Rab3 GTPase-activating protein catalytic subunit [OS=Mus musculus]	285.5, 145.7, 62.7, 179.8, 194	153.4, 252.6, 190.9, 280.1	1.2634	0.337309	0.355399	0.449284	ns
Rapgef5	Q8C0Q9	217944	Rap guanine nucleotide exchange factor 5 [OS=Mus musculus]	225.5, 294.8, 328.2, 123.4, 276.9	162.7, 236.1, 245.3, 192.6	0.837504	-0.255832	0.35575	0.448855	ns
Psma4	Q9R1P0	26441	Proteasome subunit alpha type-4 [OS=Mus musculus]	712, 712.8, 989.3, 1369.2, 744	900.7, 737, 1325.2, 1620.4	1.26546	0.339664	0.356317	0.448164	ns
Il1rapl1	P59823	331461	Interleukin-1 receptor accessory protein-like 1 [OS=Mus musculus]	1939.8, 2164.9, 1497.4, 1303.5, 1612.8	1721.5, 1784.6, 1409.6, 806.3	0.839653	-0.252135	0.356614	0.447802	ns
Sccpdh	Q8R127	109232	Saccharopine dehydrogenase-like oxidoreductase [OS=Mus musculus]	1114.4, 1233, 1471.2, 1314, 1327.6	1066.7, 1271, 1716.3, 2624.6	1.29226	0.369895	0.356853	0.44751	ns
Nhsl2	B1AXH1	100042480	NHS-like protein 2 [OS=Mus musculus]	2469.4, 1909.9, 2054.6, 1439, 1607.5	2162.6, 2803.3, 1805.7, 1944.3	1.1492	0.20063	0.357234	0.447048	ns
Homer2	Q9QWW1	26557	Homer protein homolog 2 [OS=Mus musculus]	10605, 17584.5, 9963.5, 9539.8, 11336.6	12414.5, 11528.7, 9537.1, 5027.8	0.815443	-0.294344	0.359402	0.44442	ns
Hist2h2bb	Q64525	319189	Histone H2B type 2-B [OS=Mus musculus]	29654.5, 37984, 20313.1, 12451.7, 12157.8	16472.7, 103504.1, 50135.7, 11993.3	2.0223	1.016	0.359576	0.44421	ns
Ahsa1	Q8BK64	217737	Activator of 90 kDa heat shock protein ATPase homolog 1 [OS=Mus musculus]	505.4, 336.3, 311.7, 424.1, 377	555.9, 436.7, 340.5, 452.1	1.14172	0.191214	0.359655	0.444114	ns
Epb41l3	Q9WV92-8		Isoform 8 of Band 4.1-like protein 3 [OS=Mus musculus]	1235.9, 1274.3, 1242.9, 1627.4, 1126.7	1924, 1643, 1257, 1174.8	1.15234	0.204565	0.359758	0.44399	ns
Nrxn1	Q9CS84	18189	Neurexin-1 [OS=Mus musculus]	5231.7, 4244.6, 3177, 5346.5, 3315.5	5605.1, 5292.1, 4199.4, 4240.5	1.13399	0.18141	0.359805	0.443933	ns
Itpka	Q8R071	228550	Inositol-trisphosphate 3-kinase A [OS=Mus musculus]	3022.6, 1781.5, 1880.3, 2305.9, 2185	1921.3, 2095.5, 1702.3, 2238.5	0.890088	-0.16798	0.359972	0.443731	ns
Ctsd	P18242	13033	Cathepsin D [OS=Mus musculus]	250.9, 169, 26.7, 386.2, 164.5	238, 286.7, 227.6, 294.5	1.31204	0.391814	0.360107	0.443568	ns
Necap1	Q9CR95	67602	Adaptin ear-binding coat-associated protein 1 [OS=Mus musculus]	247.8, 151.8, 173.2, 299.3, 233.8	263.3, 239.7, 212.6, 293.5	1.14059	0.189776	0.360562	0.44302	ns
Dock7	Q8R1A4	67299	Dedicator of cytokinesis protein 7 [OS=Mus musculus]	762.9, 678.2, 813.8, 658.8, 656.3	717.6, 702.7, 659.4, 628.3	0.948179	-0.0767682	0.36062	0.44295	ns
Mprip	P97434	26936	Myosin phosphatase Rho-interacting protein [OS=Mus musculus]	14463.6, 19905.6, 12942.6, 15043.2, 16161.2	15116, 15261.6, 15641.5, 8747.9	0.871906	-0.197755	0.360873	0.442646	ns
Des	P31001	13346	Desmin [OS=Mus musculus]	329.2, 317.1, 240, 248.8, 281.6	773.1, 898.8, 235.1, 84.5	1.75716	0.813249	0.361006	0.442486	ns
Htt	P42859	15194	Huntingtin [OS=Mus musculus]	1148.6, 539.7, 671.7, 1061.5, 853.6	906.7, 788, 978.1, 1658.8	1.26652	0.34087	0.361642	0.441721	ns
Tanc1	Q0VGY8	66860	Protein TANC1 [OS=Mus musculus]	526, 682.8, 631.2, 464.6, 709.6	510.8, 442.8, 582.8, 631.6	0.899078	-0.153482	0.361805	0.441525	ns
Gas7	Q60780	14457	Growth arrest-specific protein 7 [OS=Mus musculus]	667, 548.4, 695.2, 743.6, 705.2	697.5, 640, 712.3, 901.8	1.09826	0.135222	0.362133	0.441131	ns
Ptk2	P34152	14083	Focal adhesion kinase 1 [OS=Mus musculus]	163.6, 187.7, 243.5, 172, 281.7	184.6, 180.7, 173.3, 204.5	0.885908	-0.17477	0.362378	0.440838	ns
Slc6a11	P31650	243616	Sodium- and chloride-dependent GABA transporter 3 [OS=Mus musculus]	1808.8, 2437, 3351.2, 5008.5, 2182.1	3718.5, 2368.5, 3895.6, 4819.5	1.25123	0.323342	0.362957	0.440145	ns
Fh	P97807	14194	Fumarate hydratase, mitochondrial [OS=Mus musculus]	1483.3, 1510.5, 2618.5, 2617.5, 1897.3	1803.9, 2003.9, 2554.3, 3865.8	1.26244	0.336217	0.363222	0.439828	ns
Apoo	Q9DCZ4	68316	MICOS complex subunit Mic26 [OS=Mus musculus]	253.1, 180.1, 385.6, 575.1, 308.9	354.2, 331.9, 404.1, 1496.8	1.89908	0.925299	0.363756	0.43919	ns
H2ax	P27661	15270	Histone H2AX [OS=Mus musculus]	10697.2, 12191.1, 5550.1, 3869.8, 3085.2	4942.1, 31548.5, 14460.2, 4701.4	1.96549	0.974886	0.364157	0.438711	ns
Usp11	Q99K46	236733	Ubiquitin carboxyl-terminal hydrolase 11 [OS=Mus musculus]	464.8, 371.8, 680.6, 227.8, 543	324.8, 408.8, 466.3, 291.9	0.815013	-0.295105	0.364974	0.437738	ns
Arpc2	Q9CVB6	76709	Actin-related protein 2/3 complex subunit 2 [OS=Mus musculus]	11214.8, 7186, 6229.7, 7726.5, 8603.2	6793.3, 6735.7, 7272.7, 8314.7	0.888558	-0.170463	0.365272	0.437384	ns
Dlgap1	Q9D415	224997	Disks large-associated protein 1 [OS=Mus musculus]	49828.8, 62130.9, 33302.3, 37578.8, 42595.3	44668.9, 48133.7, 36660.5, 17226.2	0.813364	-0.298027	0.365311	0.437337	ns
Ube3b	Q9ES34	117146	Ubiquitin-protein ligase E3B [OS=Mus musculus]	312, 261.8, 256.3, 471.7, 302	341.9, 268.4, 413.8, 1506.7	1.9725	0.980027	0.366136	0.436357	ns
Cadps	Q80TJ1	27062	Calcium-dependent secretion activator 1 [OS=Mus musculus]	4737.7, 3673.4, 4797.8, 5047, 4019.3	4668.3, 4123, 4818.1, 7770.9	1.19978	0.262772	0.366266	0.436203	ns
Csnk1d	Q9DC28	104318	Casein kinase I isoform delta [OS=Mus musculus]	787.1, 1188.7, 1349.8, 742.5, 1129.9	807.3, 912.1, 1089.1, 824.8	0.873725	-0.194748	0.366556	0.43586	ns
Dlgap4	B1AZP2-2		Isoform 2 of Disks large-associated protein 4 [OS=Mus musculus]	38823.2, 49263.9, 30083.9, 28881.2, 34352.7	35434.5, 38332, 30862.5, 17631.4	0.842455	-0.247328	0.367207	0.435089	ns
Agrn	A2ASQ1	11603	Agrin [OS=Mus musculus]	422.5, 323.5, 327.8, 271.9, 318.3	311.4, 626.6, 231.7, 579	1.31363	0.393555	0.367596	0.434629	ns
Cplx2	P84086	12890	Complexin-2 [OS=Mus musculus]	907.7, 436.1, 1097.3, 948.1, 818.5	581.3, 533.4, 844.4, 865.2	0.839027	-0.25321	0.367963	0.434196	ns
Them6	Q80ZW2	223626	Protein THEM6 [OS=Mus musculus]	979, 1069.5, 1529.2, 1365.3, 1258.5	1204.3, 1123.3, 1565.3, 1810.7	1.14964	0.201184	0.368569	0.433481	ns
Qdpr	Q8BVI4	110391	Dihydropteridine reductase [OS=Mus musculus]	152.6, 194.7, 243.9, 243.2, 223	225.3, 209.1, 236.4, 250.1	1.08864	0.122523	0.370076	0.431709	ns
Fmr1	P35922	14265	Synaptic functional regulator FMR1 [OS=Mus musculus]	2692.1, 2607.1, 3012.3, 3891.1, 3681.4	3181.5, 2879.6, 3925, 4402.7	1.13233	0.1793	0.370097	0.431684	ns
Mia3	Q8BI84	338366	Transport and Golgi organization protein 1 homolog [OS=Mus musculus]	179.1, 140.1, 249.1, 258.4, 277.2	215.9, 173.6, 309.9, 451.7	1.30345	0.382332	0.372478	0.4289	ns
GOLGA7B	Q9D428	71146	Golgin subfamily A member 7B [OS=Mus musculus]	1045.8, 1653.3, 1067, 1003.2, 1523.2	1038, 1012.3, 1499.4, 603.5	0.82503	-0.277482	0.372903	0.428404	ns
Osbpl8	B9EJ86	237542	Oxysterol-binding protein-related protein 8 [OS=Mus musculus]	385.8, 337.3, 367.3, 385.4, 474.5	374.9, 334.3, 505.9, 642.6	1.19065	0.25175	0.37354	0.427663	ns
Hspa4	Q61316	15525	Heat shock 70 kDa protein 4 [OS=Mus musculus]	775.8, 276.8, 268.7, 933.9, 434.3	671.3, 537.2, 688.2, 826.4	1.26562	0.33984	0.373768	0.427398	ns
Set	Q9EQU5	56086	Protein SET [OS=Mus musculus]	172.9, 91.1, 180.8, 122.4, 121.3	197.8, 236.3, 97.5, 153.3	1.24346	0.314365	0.375016	0.42595	ns
Cnrip1	Q5M8N0	380686	CB1 cannabinoid receptor-interacting protein 1 [OS=Mus musculus]	323.4, 245.9, 267.1, 663.1, 437	419.5, 343, 468.2, 816.5	1.32146	0.402129	0.375453	0.425445	ns
Sirt2	Q8VDQ8	64383	NAD-dependent protein deacetylase sirtuin-2 [OS=Mus musculus]	614.5, 836, 1352.5, 767, 675.3	1068.8, 785, 879.4, 1346.3	1.20118	0.264454	0.375828	0.425011	ns
Eef1a2	P62631	13628	Elongation factor 1-alpha 2 [OS=Mus musculus]	8009.6, 7284.5, 8252.8, 10134.1, 10566.6	8439.9, 8998.4, 9899.1, 11679.3	1.10223	0.140421	0.375873	0.424959	ns
Lin7c	O88952	22343	Protein lin-7 homolog C [OS=Mus musculus]	969.8, 637.8, 963.7, 798.8, 797.3	720, 730.8, 617.6, 926.9	0.898432	-0.154519	0.376261	0.424511	ns
Upf1	Q9EPU0	19704	Regulator of nonsense transcripts 1 [OS=Mus musculus]	2541.8, 1838, 2762.4, 2881.6, 2755.9	2666.4, 2333.9, 2844.1, 3799	1.13886	0.187587	0.376543	0.424186	ns
Adgrb1	Q3UHD1	107831	Adhesion G protein-coupled receptor B1 [OS=Mus musculus]	4296.7, 5863.1, 4477.8, 4087.4, 5130.8	4191.9, 4716.5, 5110.5, 2475.9	0.864297	-0.210401	0.376565	0.42416	ns
Arl8a	Q8VEH3	68724	ADP-ribosylation factor-like protein 8A [OS=Mus musculus]	354.1, 280.1, 395, 496.9, 353.5	402.2, 373.3, 372.5, 709.8	1.2355	0.305098	0.37666	0.424051	ns
Fam163b	Q8BUM6	109349	Protein FAM163B [OS=Mus musculus]	174.3, 209.2, 271.5, 138.5, 319.4	209.2, 148.5, 261.2, 73.8	0.778035	-0.362093	0.376755	0.423941	ns
Mrpl10	Q3TBW2	107732	39S ribosomal protein L10, mitochondrial [OS=Mus musculus]	194.3, 152.3, 206.6, 253.3, 285.8	193.5, 255.5, 229.1, 994.2	1.91374	0.936393	0.376963	0.423701	ns
Adgra1	Q8C4G9	52389	Adhesion G protein-coupled receptor A1 [OS=Mus musculus]	2782.8, 5760.9, 4981.5, 3149, 4857.8	3795.3, 3333.1, 4981.6, 1826.6	0.809063	-0.305676	0.377118	0.423523	ns
Exoc8	Q6PGF7	102058	Exocyst complex component 8 [OS=Mus musculus]	487.7, 324.5, 370.2, 423.7, 431	392.6, 414.1, 433.6, 628.4	1.14667	0.197446	0.377289	0.423325	ns
Krt1	P04104	16678	Keratin, type II cytoskeletal 1 [OS=Mus musculus]	2557.7, 1665.5, 2144, 8809.7, 4537.5	10735.5, 4721.3, 2677.4, 5852	1.52086	0.604883	0.377454	0.423136	ns
Macf1	Q9QXZ0	11426	Microtubule-actin cross-linking factor 1 [OS=Mus musculus]	109985.8, 145239, 108907.8, 116682.7, 124747.3	120852.4, 119073.8, 116750.7, 91765.2	0.925672	-0.111426	0.377837	0.422696	ns
Psmc2	P46471	19181	26S proteasome regulatory subunit 7 [OS=Mus musculus]	758.6, 667, 2192.8, 928.5, 1417.1	852.8, 576.8, 1316, 802.7	0.743691	-0.427224	0.377923	0.422596	ns
Psd3	Q2PFD7	234353	PH and SEC7 domain-containing protein 3 [OS=Mus musculus]	21055.4, 20470.4, 19578.8, 16972.2, 19953.1	24614.8, 24186.2, 18475.3, 18479.5	1.09349	0.12894	0.377949	0.422567	ns
Clip3	B9EHT4	76686	CAP-Gly domain-containing linker protein 3 [OS=Mus musculus]	483, 345.5, 493.6, 484.9, 469.9	418.9, 376.9, 499.7, 374.2	0.916652	-0.125554	0.379078	0.421271	ns
Xpo1	Q6P5F9	103573	Exportin-1 [OS=Mus musculus]	183.2, 131.8, 200.5, 167.9, 170.7	171.5, 156.8, 191.5, 363.1	1.29215	0.369773	0.379157	0.421181	ns
Tcf25	Q8R3L2	66855	Transcription factor 25 [OS=Mus musculus]	274.6, 321, 503, 280.9, 538.2	248.6, 269.5, 400.1, 362	0.834463	-0.26108	0.379987	0.420231	ns
Rpl10	Q6ZWV3	110954	60S ribosomal protein L10 [OS=Mus musculus]	6143.6, 7271.4, 7139, 7662.3, 8741.6	6690.2, 7286.7, 9355.9, 9344.9	1.10523	0.144352	0.380282	0.419895	ns
Krt5	Q922U2	110308	Keratin, type II cytoskeletal 5 [OS=Mus musculus]	5159, 4279.6, 3988.7, 17048.6, 15864.8	24631.6, 9818.3, 8453.5, 12061.3	1.48262	0.568154	0.380399	0.41976	ns
Arhgap20	Q6IFT4	244867	Rho GTPase-activating protein 20 [OS=Mus musculus]	162.1, 164.4, 200.7, 128.5, 202.2	171.9, 153.9, 149.1, 155.2	0.918085	-0.123301	0.38062	0.419508	ns
Prnp	P04925	19122	Major prion protein [OS=Mus musculus]	6099.6, 3992.7, 5012, 6706.3, 6171	5721.9, 5596.3, 7012.2, 6245.2	1.09785	0.134676	0.380799	0.419304	ns
Gapdh	P16858	14433	Glyceraldehyde-3-phosphate dehydrogenase [OS=Mus musculus]	40781.3, 44158.7, 70605.2, 52950.9, 53515.5	53542.3, 40620.6, 50339.3, 42363.6	0.891496	-0.1657	0.380933	0.419151	ns
Plxnd1	Q3UH93	67784	Plexin-D1 [OS=Mus musculus]	464.4, 345.6, 739.1, 565.2, 503.5	448, 433.8, 850, 928.3	1.2702	0.345054	0.380946	0.419137	ns
Vdac3	Q60931	22335	Voltage-dependent anion-selective channel protein 3 [OS=Mus musculus]	10979.7, 6850.3, 12914.1, 16493.6, 10233.3	10384.4, 10718.9, 14285, 32298.2	1.47219	0.557962	0.381131	0.418926	ns
Gtpbp1	O08582	14904	GTP-binding protein 1 [OS=Mus musculus]	841.5, 713, 973.4, 897.7, 1156.8	841.5, 861.8, 1163.6, 1346.6	1.14937	0.200844	0.381258	0.418781	ns
Gstm5	P48774	14866	Glutathione S-transferase Mu 5 [OS=Mus musculus]	242.9, 198.7, 225.2, 912.5, 557.4	470.8, 259.8, 713.6, 1180	1.53519	0.618421	0.381546	0.418453	ns
Asrgl1	Q8C0M9	66514	Isoaspartyl peptidase/L-asparaginase [OS=Mus musculus]	8892, 3597.5, 10531.5, 8300.7, 9125.4	5605.2, 4756.7, 7324.6, 9018	0.825291	-0.277025	0.381584	0.41841	ns
Bcas1	Q80YN3	76960	Breast carcinoma-amplified sequence 1 homolog [OS=Mus musculus]	17688.7, 13287.3, 16281.1, 9680.8, 15632.7	15525.4, 17236.2, 13474.9, 18425.5	1.11378	0.155461	0.381685	0.418295	ns
Rps12	P63323	20042	40S ribosomal protein S12 [OS=Mus musculus]	371.9, 355.1, 543.5, 518.3, 524	603, 438.7, 387.1, 969.5	1.29621	0.3743	0.382415	0.417465	ns
Atp2a2	O55143	11938	Sarcoplasmic/endoplasmic reticulum calcium ATPase 2 [OS=Mus musculus]	10349.3, 7330, 13598.6, 15585.8, 9948.3	11133, 10686.9, 13014.2, 25335.4	1.32387	0.404765	0.382422	0.417457	ns
Kif1a	P33173	16560	Kinesin-like protein KIF1A [OS=Mus musculus]	1593.1, 961.1, 4769.1, 1411.7, 2130.9	1238.5, 955.2, 2132.8, 1607.9	0.682686	-0.550706	0.382625	0.417227	ns
Tab1	Q8CF89	66513	TGF-beta-activated kinase 1 and MAP3K7-binding protein 1 [OS=Mus musculus]	738.7, 427.8, 288.1, 368.7, 442	514, 790.4, 380.6, 555.6	1.23637	0.306111	0.382861	0.416959	ns
Napg	Q9CWZ7	108123	Gamma-soluble NSF attachment protein [OS=Mus musculus]	3500.3, 2621.5, 4667.6, 5543.4, 4135.7	4115.7, 3679.5, 5715, 5505.7	1.16129	0.215729	0.383065	0.416728	ns
Acaa2	Q8BWT1	52538	3-ketoacyl-CoA thiolase, mitochondrial [OS=Mus musculus]	761.2, 819.8, 782.4, 1354.1, 851.9	865.7, 876.1, 539.3, 859.5	0.859139	-0.219036	0.383108	0.416679	ns
Dlgap2	Q8BJ42	244310	Disks large-associated protein 2 [OS=Mus musculus]	43055.2, 52991.3, 32472.7, 32647.8, 34452.5	38060.2, 42573.7, 32973.7, 17147.5	0.835519	-0.259255	0.383176	0.416602	ns
Dgke	Q9R1C6	56077	Diacylglycerol kinase epsilon [OS=Mus musculus]	1538.1, 1100.2, 1113.3, 1937.1, 1479	1300.4, 1442.4, 1646.2, 2869.1	1.26577	0.34001	0.383203	0.416572	ns
Rpl24	Q8BP67	68193	60S ribosomal protein L24 [OS=Mus musculus]	10506, 11108, 11997.8, 12372.3, 13617.4	10686.7, 12558.6, 14346.9, 13769.6	1.07719	0.107275	0.383304	0.416456	ns
Aatk	Q80YE4	11302	Serine/threonine-protein kinase LMTK1 [OS=Mus musculus]	154.7, 179.8, 668.7, 164.1, 304.7	160.4, 141.9, 299.7, 179.6	0.663723	-0.591347	0.383535	0.416195	ns
Ldhb	P16125	16832	L-lactate dehydrogenase B chain [OS=Mus musculus]	3056.6, 1908.7, 3779.3, 5323.4, 3563.6	4140.4, 2569.3, 5224.6, 5342	1.22481	0.292559	0.383827	0.415865	ns
Pak2	Q8CIN4	224105	Serine/threonine-protein kinase PAK 2 [OS=Mus musculus]	733.3, 426.3, 587.2, 666.3, 456.6	657.2, 580.8, 526.9, 971.5	1.19194	0.253307	0.384431	0.415181	ns
Tagln3	Q9R1Q8	56370	Transgelin-3 [OS=Mus musculus]	235.7, 125.6, 195.7, 176.5, 191.4	180.1, 170.7, 128.7, 180.1	0.891448	-0.165778	0.385005	0.414534	ns
Sv2a	Q9JIS5	64051	Synaptic vesicle glycoprotein 2A [OS=Mus musculus]	287.8, 272.9, 633.1, 843, 531.9	461.9, 306.1, 1073, 1100.3	1.43132	0.517344	0.386681	0.412647	ns
Npm1	Q61937	18148	Nucleophosmin [OS=Mus musculus]	2290.7, 2359.7, 3801.3, 2902.9, 2520.2	4008.9, 3162.3, 3298.9, 2297.7	1.15027	0.201971	0.386791	0.412524	ns
Yme1l1	O88967	27377	ATP-dependent zinc metalloprotease YME1L1 [OS=Mus musculus]	237.7, 141.3, 127.3, 320.5, 153.9	200.8, 231.1, 170.5, 604.9	1.53882	0.621829	0.386807	0.412505	ns
Ndufv2	Q9D6J6	72900	NADH dehydrogenase [ubiquinone] flavoprotein 2, mitochondrial [OS=Mus musculus]	174.5, 78.6, 116.1, 181.4, 130.2	96.6, 124.3, 206.5, 375.8	1.47474	0.560456	0.387021	0.412266	ns
Pals2	Q9JLB0	56524	Protein PALS2 [OS=Mus musculus]	1490.6, 863.1, 1109, 2236.5, 2026.9	1512.8, 1200.4, 2163.9, 3425.6	1.34329	0.425768	0.388384	0.410738	ns
Vps33a	Q9D2N9	77573	Vacuolar protein sorting-associated protein 33A [OS=Mus musculus]	494.5, 332.4, 360.6, 500.6, 378.8	436.5, 430.1, 405.6, 569.3	1.11368	0.155341	0.38839	0.410732	ns
Tubgcp2	Q921G8	74237	Gamma-tubulin complex component 2 [OS=Mus musculus]	374.9, 166.9, 193.9, 268.2, 212.4	277.5, 265.5, 222.6, 407.7	1.20581	0.270001	0.388866	0.4102	ns
Pnkd	Q69ZP3	56695	Probable hydrolase PNKD [OS=Mus musculus]	1213.1, 882.3, 1033.3, 1352.4, 1040	1134, 1043.1, 1181.8, 1676	1.13992	0.188935	0.389264	0.409756	ns
Zdhhc8	Q5Y5T5	27801	Palmitoyltransferase ZDHHC8 [OS=Mus musculus]	886.5, 1002.4, 2940.3, 1134.7, 1169.7	962.2, 909.9, 1148.3, 1200.1	0.739546	-0.435288	0.389397	0.409608	ns
Cdh6	P97326	12563	Cadherin-6 [OS=Mus musculus]	1076.7, 1231, 1350.2, 1002.3, 977	1025.5, 1012.8, 1179.3, 983.7	0.931602	-0.102215	0.389699	0.409271	ns
Arf5	P84084	11844	ADP-ribosylation factor 5 [OS=Mus musculus]	998.8, 934.5, 1006.7, 1058.6, 1149.3	967.2, 1099.8, 1031.1, 2032.8	1.24587	0.317156	0.389831	0.409124	ns
Suclg1	Q9WUM5	56451	Succinate--CoA ligase [ADP/GDP-forming] subunit alpha, mitochondrial [OS=Mus musculus]	2315.6, 2012.8, 2723.5, 3673.1, 2260.8	3018.3, 3558.7, 2227.9, 3054.7	1.14159	0.191049	0.389998	0.408938	ns
Ddb1	Q3U1J4	13194	DNA damage-binding protein 1 [OS=Mus musculus]	929.2, 894.6, 1065.3, 1186.5, 1190.9	1139.8, 810.1, 1418.6, 1483.2	1.15155	0.203574	0.390077	0.40885	ns
Sec14l1	A8Y5H7-3		Isoform 3 of SEC14-like protein 1 [OS=Mus musculus]	1721.1, 3298.5, 3488.4, 2358.5, 2190.1	3887.2, 3815.9, 2548.8, 2215.1	1.19355	0.255263	0.39013	0.408791	ns
Vps37b	Q8R0J7	330192	Vacuolar protein sorting-associated protein 37B [OS=Mus musculus]	813.9, 442.4, 462, 677, 600.7	509.1, 632.4, 718.8, 1015.4	1.19981	0.262804	0.390376	0.408517	ns
Shank2	Q80Z38	210274	SH3 and multiple ankyrin repeat domains protein 2 [OS=Mus musculus]	93215.1, 137307, 71929.3, 83239.9, 89747.9	96407.2, 100343.4, 79526.8, 34426.9	0.816888	-0.291791	0.390498	0.408382	ns
Cpne4	Q8BLR2	74020	Copine-4 [OS=Mus musculus]	247.5, 177.5, 247.5, 355.1, 169.7	278.7, 269.3, 199.7, 425.8	1.22515	0.292961	0.390924	0.407908	ns
Ldha	P06151	16828	L-lactate dehydrogenase A chain [OS=Mus musculus]	1370.1, 799.9, 1135.9, 1995, 1263.1	1658, 1126.7, 1360.8, 2266.2	1.221	0.28806	0.3912	0.407601	ns
Krt2	Q3TTY5	16681	Keratin, type II cytoskeletal 2 epidermal [OS=Mus musculus]	861.7, 807.5, 1100.7, 1215.6, 1648	2319, 1506, 1237.9, 793.2	1.29939	0.377837	0.391206	0.407595	ns
Lsm14b	Q8CGC4	241846	Protein LSM14 homolog B [OS=Mus musculus]	316.8, 335.7, 383.2, 222.1, 668.2	266.9, 276.9, 347.7, 352.1	0.807113	-0.309157	0.391401	0.407378	ns
Vcpip1	Q8CDG3	70675	Deubiquitinating protein VCPIP1 [OS=Mus musculus]	3886.4, 2543, 2223.4, 1649.5, 1964.3	2668.7, 3668.3, 2201, 3090.3	1.18496	0.244833	0.392073	0.406633	ns
Evl	P70429	14026	Ena/VASP-like protein [OS=Mus musculus]	1569.5, 1076.4, 1511.5, 1659.6, 1993	1532.7, 1382.8, 1992, 2279.3	1.15026	0.201955	0.392262	0.406423	ns
Hcn2	O88703	15166	Potassium/sodium hyperpolarization-activated cyclic nucleotide-gated channel 2 [OS=Mus musculus]	174, 135.2, 213.2, 214.8, 168.2	210.2, 142.5, 211.2, 281.2	1.16675	0.222495	0.392317	0.406363	ns
Gabrb1	P50571	14400	Gamma-aminobutyric acid receptor subunit beta-1 [OS=Mus musculus]	621.2, 489.9, 457.4, 924.8, 614.9	597.1, 590.3, 775.8, 968.6	1.17906	0.237635	0.392563	0.40609	ns
Inf2	Q0GNC1	70435	Inverted formin-2 [OS=Mus musculus]	4194.5, 2274.9, 3061.3, 2839, 2987.8	3176.9, 3383.8, 2871.1, 4829.8	1.1608	0.215121	0.393228	0.405355	ns
Apc2	Q9Z1K7	23805	Adenomatous polyposis coli protein 2 [OS=Mus musculus]	337.5, 221.3, 454.5, 288.3, 331.7	249, 314.2, 335.2, 245.6	0.875528	-0.191775	0.393481	0.405076	ns
Psmd13	Q9WVJ2	23997	26S proteasome non-ATPase regulatory subunit 13 [OS=Mus musculus]	519.6, 299.1, 322.6, 711.2, 594.5	479.9, 396.6, 734.8, 813.6	1.23871	0.308839	0.393494	0.405062	ns
Pabpc1	P29341	18458	Polyadenylate-binding protein 1 [OS=Mus musculus]	1241.2, 815.4, 959.5, 1913.2, 1734.5	1241, 1249, 1619.4, 2888.4	1.31265	0.392484	0.393711	0.404822	ns
Daam1	Q8BPM0	208846	Disheveled-associated activator of morphogenesis 1 [OS=Mus musculus]	258.3, 237.2, 379.7, 332.4, 338.8	282.4, 230.9, 479.3, 571.6	1.26439	0.33844	0.394342	0.404127	ns
Csnk1a1	Q8BK63	93687	Casein kinase I isoform alpha [OS=Mus musculus]	3376, 5336.4, 5086.9, 3851.1, 4821.4	4145.7, 3974.5, 4414.5, 3979.2	0.91859	-0.122507	0.395063	0.403334	ns
Map4	P27546	17758	Microtubule-associated protein 4 [OS=Mus musculus]	6678.6, 6130.4, 6235.9, 5603.9, 6124.7	5828.1, 6354, 6355.8, 8013.9	1.07852	0.109049	0.395739	0.402591	ns
Prpf19	Q99KP6	28000	Pre-mRNA-processing factor 19 [OS=Mus musculus]	582.5, 484.2, 649.3, 636.8, 542.2	532.2, 643.5, 575.1, 909.9	1.14883	0.200171	0.395744	0.402586	ns
Phgdh	Q61753	236539	D-3-phosphoglycerate dehydrogenase [OS=Mus musculus]	719.1, 722.6, 1244.5, 957.5, 957.3	860.5, 817.5, 1164.9, 1617.7	1.21186	0.277218	0.395753	0.402575	ns
Ampd2	Q9DBT5	109674	AMP deaminase 2 [OS=Mus musculus]	270.6, 117.7, 149.9, 362.4, 188.4	246.4, 185.6, 280, 372.9	1.24529	0.316486	0.395871	0.402446	ns
Ric8a	Q3TIR3	101489	Synembryn-A [OS=Mus musculus]	933.7, 652.4, 1068.6, 965.5, 999	762.6, 864, 1243.4, 1614.3	1.21349	0.279168	0.397033	0.401174	ns
Fam98b	Q80VD1	68215	Protein FAM98B [OS=Mus musculus]	1500.2, 876.4, 711.4, 1535.4, 975.5	1501.9, 1394.5, 907.3, 1458.1	1.17474	0.232341	0.397831	0.400301	ns
Prkacb	P68181	18749	cAMP-dependent protein kinase catalytic subunit beta [OS=Mus musculus]	3592.3, 2121.8, 2597.1, 4279.5, 3536.2	3065.7, 2939.1, 4365.7, 4634.4	1.16303	0.217893	0.398167	0.399935	ns
Dtna	Q9D2N4	13527	Dystrobrevin alpha [OS=Mus musculus]	2223.2, 1364.6, 1348.5, 1530.8, 1543.6	1585.3, 1629.9, 1172.7, 1321.1	0.89084	-0.166762	0.398537	0.399531	ns
Got2	P05202	14719	Aspartate aminotransferase, mitochondrial [OS=Mus musculus]	3205.8, 3356.3, 8266.9, 8592.2, 4474.4	4655, 5702.3, 6771.9, 15324.4	1.45424	0.540269	0.398904	0.399132	ns
Gripap1	Q8VD04	54645	GRIP1-associated protein 1 [OS=Mus musculus]	2988.9, 1812.9, 2787.8, 1617.4, 2049.7	1662.3, 2318.8, 1901.2, 2019.7	0.877477	-0.188566	0.399265	0.398739	ns
Prkaca	P05132	18747	cAMP-dependent protein kinase catalytic subunit alpha [OS=Mus musculus]	1560, 677.2, 1126.4, 1716.3, 1308.4	1306.6, 1094, 1803.1, 1834.6	1.18152	0.240638	0.399534	0.398447	ns
Api5	O35841	11800	Apoptosis inhibitor 5 [OS=Mus musculus]	185.9, 215, 278.6, 170, 159.7	213, 249, 161.5, 355.6	1.21272	0.278244	0.399798	0.398159	ns
Sharpin	Q91WA6	106025	Sharpin [OS=Mus musculus]	627.1, 357.8, 300, 396, 275.4	428.6, 602.2, 316.7, 535	1.20284	0.26645	0.400294	0.397621	ns
Pdia3	P27773	14827	Protein disulfide-isomerase A3 [OS=Mus musculus]	245.6, 193, 363.4, 713.6, 264.4	410.2, 427.8, 343, 659	1.29213	0.369757	0.400973	0.396885	ns
Taok2	Q6ZQ29-2		Isoform 2 of Serine/threonine-protein kinase TAO2 [OS=Mus musculus]	2436.8, 2220.7, 2461.9, 1961.9, 2087.3	2247.6, 2326.4, 2509.6, 2261.3	1.04589	0.0647309	0.402445	0.395293	ns
Ppp1r12a	Q9DBR7	17931	Protein phosphatase 1 regulatory subunit 12A [OS=Mus musculus]	7433.3, 8166.9, 8541.9, 8389.1, 6981.3	7816.3, 8289.8, 7309.5, 6339.7	0.941326	-0.0872344	0.402745	0.394969	ns
Dnaja4	Q9JMC3	58233	DnaJ homolog subfamily A member 4 [OS=Mus musculus]	1731.8, 1170, 1543.6, 1106.5, 1322.5	1257.3, 1275.9, 1425.5, 1034	0.907843	-0.139485	0.402939	0.394761	ns
Rgs8	Q8BXT1	67792	Regulator of G-protein signaling 8 [OS=Mus musculus]	556.5, 360.4, 628.9, 849, 516.8	638, 620.3, 907.7, 559.2	1.16998	0.226478	0.403129	0.394556	ns
Rapgefl1	Q68EF8	268480	Rap guanine nucleotide exchange factor-like 1 [OS=Mus musculus]	558.8, 418.1, 392.1, 286.6, 292	334.6, 513.3, 435, 505.6	1.14789	0.198981	0.403436	0.394226	ns
Arl8b	Q9CQW2	67166	ADP-ribosylation factor-like protein 8B [OS=Mus musculus]	1012.9, 907.6, 1259.9, 1127.8, 1261.9	1100.2, 1018, 1479.1, 1312.6	1.10184	0.139919	0.403474	0.394185	ns
Nwd2	Q6P5U7	319807	NACHT and WD repeat domain-containing protein 2 [OS=Mus musculus]	14556.2, 16115.4, 17728.2, 16966, 13824.6	18612.6, 15092.9, 12666.7, 8598.2	0.867694	-0.204742	0.403766	0.39387	ns
H4c1; H4c11; H4c12; H4c14; H4c2; H4c3; H4c4; H4c6; H4c8; H4c9; H4f16; Hist1h4m	P62806	69386	Histone H4 [OS=Mus musculus]	12764.6, 16135.9, 8358.2, 4658.4, 4574.3	7086.4, 32801.6, 17320.8, 5190.8	1.67772	0.746501	0.404298	0.393298	ns
H4c1; H4c11; H4c12; H4c14; H4c2; H4c3; H4c4; H4c6; H4c8; H4c9; H4f16; Hist1h4m	P62806	97122	Histone H4 [OS=Mus musculus]	12764.6, 16135.9, 8358.2, 4658.4, 4574.3	7086.4, 32801.6, 17320.8, 5190.8	1.67772	0.746501	0.404298	0.393298	ns
H4c1; H4c11; H4c12; H4c14; H4c2; H4c3; H4c4; H4c6; H4c8; H4c9; H4f16; Hist1h4m	P62806	319155	Histone H4 [OS=Mus musculus]	12764.6, 16135.9, 8358.2, 4658.4, 4574.3	7086.4, 32801.6, 17320.8, 5190.8	1.67772	0.746501	0.404298	0.393298	ns
H4c1; H4c11; H4c12; H4c14; H4c2; H4c3; H4c4; H4c6; H4c8; H4c9; H4f16; Hist1h4m	P62806	319156	Histone H4 [OS=Mus musculus]	12764.6, 16135.9, 8358.2, 4658.4, 4574.3	7086.4, 32801.6, 17320.8, 5190.8	1.67772	0.746501	0.404298	0.393298	ns
H4c1; H4c11; H4c12; H4c14; H4c2; H4c3; H4c4; H4c6; H4c8; H4c9; H4f16; Hist1h4m	P62806	319157	Histone H4 [OS=Mus musculus]	12764.6, 16135.9, 8358.2, 4658.4, 4574.3	7086.4, 32801.6, 17320.8, 5190.8	1.67772	0.746501	0.404298	0.393298	ns
H4c1; H4c11; H4c12; H4c14; H4c2; H4c3; H4c4; H4c6; H4c8; H4c9; H4f16; Hist1h4m	P62806	319158	Histone H4 [OS=Mus musculus]	12764.6, 16135.9, 8358.2, 4658.4, 4574.3	7086.4, 32801.6, 17320.8, 5190.8	1.67772	0.746501	0.404298	0.393298	ns
H4c1; H4c11; H4c12; H4c14; H4c2; H4c3; H4c4; H4c6; H4c8; H4c9; H4f16; Hist1h4m	P62806	319159	Histone H4 [OS=Mus musculus]	12764.6, 16135.9, 8358.2, 4658.4, 4574.3	7086.4, 32801.6, 17320.8, 5190.8	1.67772	0.746501	0.404298	0.393298	ns
H4c1; H4c11; H4c12; H4c14; H4c2; H4c3; H4c4; H4c6; H4c8; H4c9; H4f16; Hist1h4m	P62806	319160	Histone H4 [OS=Mus musculus]	12764.6, 16135.9, 8358.2, 4658.4, 4574.3	7086.4, 32801.6, 17320.8, 5190.8	1.67772	0.746501	0.404298	0.393298	ns
H4c1; H4c11; H4c12; H4c14; H4c2; H4c3; H4c4; H4c6; H4c8; H4c9; H4f16; Hist1h4m	P62806	319161	Histone H4 [OS=Mus musculus]	12764.6, 16135.9, 8358.2, 4658.4, 4574.3	7086.4, 32801.6, 17320.8, 5190.8	1.67772	0.746501	0.404298	0.393298	ns
H4c1; H4c11; H4c12; H4c14; H4c2; H4c3; H4c4; H4c6; H4c8; H4c9; H4f16; Hist1h4m	P62806	320332	Histone H4 [OS=Mus musculus]	12764.6, 16135.9, 8358.2, 4658.4, 4574.3	7086.4, 32801.6, 17320.8, 5190.8	1.67772	0.746501	0.404298	0.393298	ns
H4c1; H4c11; H4c12; H4c14; H4c2; H4c3; H4c4; H4c6; H4c8; H4c9; H4f16; Hist1h4m	P62806	326619	Histone H4 [OS=Mus musculus]	12764.6, 16135.9, 8358.2, 4658.4, 4574.3	7086.4, 32801.6, 17320.8, 5190.8	1.67772	0.746501	0.404298	0.393298	ns
H4c1; H4c11; H4c12; H4c14; H4c2; H4c3; H4c4; H4c6; H4c8; H4c9; H4f16; Hist1h4m	P62806	326620	Histone H4 [OS=Mus musculus]	12764.6, 16135.9, 8358.2, 4658.4, 4574.3	7086.4, 32801.6, 17320.8, 5190.8	1.67772	0.746501	0.404298	0.393298	ns
H4c1; H4c11; H4c12; H4c14; H4c2; H4c3; H4c4; H4c6; H4c8; H4c9; H4f16; Hist1h4m	P62806	100041230	Histone H4 [OS=Mus musculus]	12764.6, 16135.9, 8358.2, 4658.4, 4574.3	7086.4, 32801.6, 17320.8, 5190.8	1.67772	0.746501	0.404298	0.393298	ns
Rap1gds1	E9Q912	229877	Rap1 GTPase-GDP dissociation stimulator 1 [OS=Mus musculus]	2277.2, 1223.7, 1362.8, 2612.8, 1700.6	2225.8, 1823, 1988.9, 2356.7	1.14339	0.193317	0.404629	0.392943	ns
Matk	P41242	17179	Megakaryocyte-associated tyrosine-protein kinase [OS=Mus musculus]	393.6, 422.5, 706, 343, 455.7	416.3, 412.3, 397.1, 395.1	0.872975	-0.195988	0.404686	0.392882	ns
Dclk2	Q6PGN3-3		Isoform 3 of Serine/threonine-protein kinase DCLK2 [OS=Mus musculus]	11953.5, 12029.8, 13754.4, 12822.4, 11535.3	13190.2, 11190.1, 11838.8, 11301	0.956595	-0.0640204	0.40477	0.392792	ns
Phldb1	Q6PDH0	102693	Pleckstrin homology-like domain family B member 1 [OS=Mus musculus]	3014.8, 2854.1, 3147.2, 3418.4, 2627.1	3635.3, 3892.3, 2362.2, 3512.1	1.11226	0.153491	0.406508	0.390931	ns
Ckmt1	P30275	12716	Creatine kinase U-type, mitochondrial [OS=Mus musculus]	539.5, 508.4, 1030.9, 1353.9, 568.9	637.6, 825.8, 1014.3, 1911.2	1.37098	0.455211	0.407106	0.390292	ns
Abr	Q5SSL4	109934	Active breakpoint cluster region-related protein [OS=Mus musculus]	10175.7, 7558.5, 7124.9, 5696.3, 5740.9	7349.2, 10662.2, 6343.2, 9142.5	1.1536	0.206142	0.407761	0.389595	ns
Psmb5	O55234	19173	Proteasome subunit beta type-5 [OS=Mus musculus]	471.6, 143.9, 437.4, 660.9, 420.4	356.9, 225.5, 767.6, 1358.9	1.5866	0.66594	0.407913	0.389433	ns
Prrt1	O35449	260297	Proline-rich transmembrane protein 1 [OS=Mus musculus]	232.2, 198.3, 181, 278.5, 203.8	234.5, 218.2, 219.5, 283.5	1.09218	0.127209	0.408194	0.389133	ns
Grin2b	Q01097	14812	Glutamate receptor ionotropic, NMDA 2B [OS=Mus musculus]	70080.2, 91742.7, 63717.4, 65039.5, 73137.8	73908.6, 75998.2, 67327.4, 31692.7	0.855495	-0.225169	0.408279	0.389043	ns
Gpc1	Q9QZF2	14733	Glypican-1 [OS=Mus musculus]	1599.7, 1220.8, 1914.3, 1915.8, 1711.3	1916.9, 1529.3, 2922.4, 1599.6	1.19115	0.252351	0.408359	0.388957	ns
Atxn2l	Q7TQH0	233871	Ataxin-2-like protein [OS=Mus musculus]	962.1, 608.5, 794.3, 1125.3, 963.5	849.5, 943.5, 903.6, 1490	1.17503	0.232703	0.408825	0.388462	ns
Mrpl14	Q9D1I6	68463	39S ribosomal protein L14, mitochondrial [OS=Mus musculus]	2038.6, 1803.9, 1887.6, 2341.9, 2157.5	1894.9, 2021.5, 2124.3, 5292.2	1.38483	0.46971	0.40941	0.387842	ns
Exog	Q8C163	208194	Nuclease EXOG, mitochondrial [OS=Mus musculus]	1406.9, 1413.3, 1803.9, 1734.5, 1637	1312.8, 1874.9, 1608.3, 3257.1	1.25899	0.332266	0.409725	0.387508	ns
Cobl	Q5NBX1	12808	Protein cordon-bleu [OS=Mus musculus]	401.8, 314.4, 345, 409.5, 385.4	333.9, 364.2, 435, 508.2	1.10534	0.144493	0.410218	0.386986	ns
Tenm4	Q3UHK6	23966	Teneurin-4 [OS=Mus musculus]	4720, 3796.7, 4283, 4044.7, 3618	4449.3, 4182.1, 3692, 6120.7	1.12671	0.172112	0.41033	0.386867	ns
Dnm1	P39053	13429	Dynamin-1 [OS=Mus musculus]	576.4, 354.5, 436.2, 807.5, 315.8	504, 732.1, 372.2, 914.2	1.26611	0.340405	0.410952	0.386209	ns
Phka2	Q8BWJ3	110094	Phosphorylase b kinase regulatory subunit alpha, liver isoform [OS=Mus musculus]	127, 280.2, 295.4, 113.2, 167.5	137, 127.5, 251.3, 90.1	0.770238	-0.376624	0.411717	0.385401	ns
Rpl27a	P14115	26451	60S ribosomal protein L27a [OS=Mus musculus]	1842.9, 1593.1, 2931.2, 2119.2, 1874.1	1517.7, 1651.1, 1841.9, 2283.3	0.880025	-0.184383	0.412126	0.38497	ns
Ube2o	Q6ZPJ3	217342	(E3-independent) E2 ubiquitin-conjugating enzyme UBE2O [OS=Mus musculus]	1281.1, 708.4, 1613.9, 1366.4, 1104.1	976, 857.4, 1075.3, 1324.1	0.871104	-0.199083	0.416424	0.380465	ns
Vdac2	Q60930	22334	Voltage-dependent anion-selective channel protein 2 [OS=Mus musculus]	12175.2, 7080.7, 12680.6, 16969, 11183.7	10596.7, 11415.1, 13510.7, 32405.5	1.41307	0.498829	0.416945	0.379921	ns
Nck2	O55033	17974	Cytoplasmic protein NCK2 [OS=Mus musculus]	302.5, 296.7, 440.8, 227.7, 235.1	253.5, 269.9, 269.3, 270.7	0.884516	-0.177041	0.417009	0.379855	ns
Maged1	Q9QYH6	94275	Melanoma-associated antigen D1 [OS=Mus musculus]	1496.5, 2250.3, 3748, 1144.8, 2421	1625.8, 1515.5, 2355, 1633.4	0.805754	-0.311588	0.417923	0.378904	ns
Rpl6	P47911	19988	60S ribosomal protein L6 [OS=Mus musculus]	19335.1, 23616.7, 25666.4, 27117.6, 32519.3	22798.4, 22640.7, 35235.3, 38575.5	1.16223	0.2169	0.418044	0.378778	ns
Mapt	P10637	17762	Microtubule-associated protein tau [OS=Mus musculus]	58982.3, 40933.6, 49746.9, 51238.4, 62860.7	49357.9, 55190.6, 57912.5, 66570.8	1.08541	0.11824	0.418216	0.3786	ns
Ddx21	Q9JIK5	56200	Nucleolar RNA helicase 2 [OS=Mus musculus]	211.4, 243, 495, 231.8, 262.4	316.5, 295.3, 413.2, 332.6	1.17553	0.233316	0.419099	0.377684	ns
Nrgn	P60761	64011	Neurogranin [OS=Mus musculus]	11835.6, 6947.3, 13378, 11613.4, 15274.3	9011.1, 7394.5, 11210, 13190.6	0.863827	-0.211186	0.419272	0.377504	ns
Hdgf	P51859	15191	Hepatoma-derived growth factor [OS=Mus musculus]	171.8, 124.8, 104.9, 151.6, 139.5	95.2, 258.9, 169.4, 159.6	1.23285	0.302002	0.419514	0.377253	ns
Ndufa10	Q99LC3	67273	NADH dehydrogenase [ubiquinone] 1 alpha subcomplex subunit 10, mitochondrial [OS=Mus musculus]	347.7, 242, 375, 640.5, 243.4	345.8, 486.6, 325.2, 731.2	1.27718	0.352965	0.42004	0.376709	ns
Znf365	Q8BG89	216049	Protein ZNF365 [OS=Mus musculus]	3094.4, 3761, 4161.8, 3444.9, 4265.2	3259.8, 3024.9, 4247.8, 3239.6	0.919253	-0.121466	0.420162	0.376584	ns
Chmp3	Q9CQ10	66700	Charged multivesicular body protein 3 [OS=Mus musculus]	2128.4, 1012.8, 2234.4, 1925.4, 2274.8	1628.7, 1424.1, 2723.4, 4921.1	1.3964	0.48171	0.421144	0.375569	ns
Tubb6	Q922F4	67951	Tubulin beta-6 chain [OS=Mus musculus]	1673.9, 990.6, 1294.2, 2234.1, 1582.7	2452.3, 1898.7, 1165.9, 1860.4	1.18598	0.246086	0.421158	0.375555	ns
Traf3	Q60803	22031	TNF receptor-associated factor 3 [OS=Mus musculus]	13271.4, 17880.2, 12193.4, 10817.1, 12469.9	12250.1, 13182.9, 14082.7, 6715.3	0.867282	-0.205427	0.422293	0.374386	ns
Dnm1l	Q8K1M6	74006	Dynamin-1-like protein [OS=Mus musculus]	18876.2, 11883.8, 14201.8, 11967.8, 11375.6	12622.7, 17018.4, 11181.4, 30623.4	1.30748	0.386784	0.422295	0.374384	ns
Hcfc1	Q61191	15161	Host cell factor 1 [OS=Mus musculus]	2566.7, 1826.6, 2786.2, 2297.9, 2378.1	2056.1, 2265.6, 2099.3, 2436.5	0.933902	-0.0986569	0.422358	0.37432	ns
Sipa1l3	G3X9J0	74206	Signal-induced proliferation-associated 1-like protein 3 [OS=Mus musculus]	159.4, 260.5, 225.8, 197.8, 241.5	223.2, 181.2, 262, 324.7	1.14182	0.191336	0.423028	0.373631	ns
Inpp4a	Q9EPW0	269180	Inositol polyphosphate-4-phosphatase type I A [OS=Mus musculus]	330.8, 278.7, 899.7, 274.8, 706.1	307.3, 262.1, 569.2, 353.6	0.749066	-0.416835	0.423534	0.373112	ns
Trap1	Q9CQN1	68015	Heat shock protein 75 kDa, mitochondrial [OS=Mus musculus]	127.2, 147.7, 388.6, 156.3, 206.4	131.2, 145.1, 141.9, 222.6	0.78055	-0.357438	0.423677	0.372965	ns
Srp9	P49962	27058	Signal recognition particle 9 kDa protein [OS=Mus musculus]	464.8, 180.6, 207.8, 322, 219.2	369, 457.9, 193, 354.4	1.23198	0.300981	0.4239	0.372736	ns
Gda	Q9R111	14544	Guanine deaminase [OS=Mus musculus]	4213.4, 1598, 3193.2, 4166.5, 3316.4	2617.5, 2025.2, 2833.2, 3711.5	0.848173	-0.23757	0.424014	0.37262	ns
Luc7l	Q9CYI4	66978	Putative RNA-binding protein Luc7-like 1 [OS=Mus musculus]	227.6, 283, 454.5, 186.9, 394.8	243.2, 211.1, 351.5, 228.6	0.835919	-0.258564	0.424099	0.372533	ns
Kifap3	P70188	16579	Kinesin-associated protein 3 [OS=Mus musculus]	2531.1, 1090.2, 768, 1847.9, 1021.6	1712.7, 2295.9, 1070.5, 2178.7	1.24983	0.321729	0.424109	0.372523	ns
Vcl	Q64727	22330	Vinculin [OS=Mus musculus]	124.5, 185.8, 277, 176.1, 193.7	142.3, 174.8, 199.9, 153.7	0.875953	-0.191074	0.424161	0.37247	ns
Rcn2	Q8BP92	26611	Reticulocalbin-2 [OS=Mus musculus]	827, 681.1, 884.4, 805.5, 1293.6	1054.1, 438.5, 762.6, 779.5	0.844549	-0.243747	0.424219	0.37241	ns
Omg	Q63912	18377	Oligodendrocyte-myelin glycoprotein [OS=Mus musculus]	7009.8, 2506.5, 3984.3, 3547, 3728.5	2767.9, 4351.7, 4186.4, 2160.1	0.810192	-0.303665	0.424287	0.37234	ns
Rpl37a	P61514	19981	60S ribosomal protein L37a [OS=Mus musculus]	1490, 2241.5, 2143.5, 2067.1, 2658.9	1877.7, 1884.1, 3245, 2849.7	1.16221	0.216875	0.424804	0.371811	ns
Pex5l	Q8C437	58869	PEX5-related protein [OS=Mus musculus]	1380.4, 1239, 1493.9, 1009.7, 1006.9	1041.3, 1101.3, 821.7, 1408.5	0.891695	-0.165378	0.424959	0.371653	ns
Ruvbl2	Q9WTM5	20174	RuvB-like 2 [OS=Mus musculus]	525.3, 747.2, 2669.7, 633.8, 1501.2	477.5, 524.8, 1546.1, 701.9	0.668544	-0.580906	0.42497	0.371641	ns
Psmb3	Q9R1P1	26446	Proteasome subunit beta type-3 [OS=Mus musculus]	686.7, 319.8, 541.1, 843.4, 711.3	571.3, 477, 866.4, 1257.2	1.27804	0.353937	0.425063	0.371547	ns
Iqsec1	Q8R0S2	232227	IQ motif and SEC7 domain-containing protein 1 [OS=Mus musculus]	72318.4, 81917, 65730, 50372.5, 66433.2	69905.2, 67222.8, 62634.4, 41487.4	0.895452	-0.159312	0.425297	0.371308	ns
Cep170b	Q80U49	217882	Centrosomal protein of 170 kDa protein B [OS=Mus musculus]	24248.5, 21969.8, 25727.2, 16449, 22769.8	20749.4, 23068.3, 20412.5, 18423.9	0.929414	-0.105607	0.426449	0.370133	ns
Dmap1	Q9JI44	66233	DNA methyltransferase 1-associated protein 1 [OS=Mus musculus]	160.4, 168.4, 74.9, 131.6, 136.5	123.8, 171.9, 206.4, 123.7	1.16441	0.219598	0.426686	0.369892	ns
Ank1	Q02357	11733	Ankyrin-1 [OS=Mus musculus]	831.9, 597.9, 610.7, 628, 530.6	650.4, 693.9, 575.7, 1042.3	1.15747	0.21098	0.426986	0.369586	ns
Homer1	Q9Z2Y3	26556	Homer protein homolog 1 [OS=Mus musculus]	90190.9, 113856.6, 62927.1, 70842.6, 70390.8	83894.7, 89339.8, 68692.3, 26048.4	0.820584	-0.285277	0.427202	0.369367	ns
Ykt6	Q9CQW1	56418	Synaptobrevin homolog YKT6 [OS=Mus musculus]	1494.4, 1319.7, 1326, 1056.5, 1097.8	1214.2, 1464.1, 1015.2, 3069.9	1.34314	0.425608	0.427328	0.369239	ns
Adcy2	Q80TL1	210044	Adenylate cyclase type 2 [OS=Mus musculus]	509, 315.8, 627, 781.5, 470.1	550.5, 515.8, 607.5, 862.4	1.17269	0.229822	0.427388	0.369178	ns
Actn2	Q9JI91	11472	Alpha-actinin-2 [OS=Mus musculus]	22639.4, 19593.4, 20097.9, 20794.3, 17260	21884.9, 21854.8, 15652, 10998.2	0.876499	-0.190175	0.427784	0.368775	ns
Nudt11	P0C028	58242	Diphosphoinositol polyphosphate phosphohydrolase 3-beta [OS=Mus musculus]	491.1, 271.2, 339.2, 279, 498.1	327.9, 303, 301.2, 386	0.877049	-0.18927	0.427861	0.368697	ns
Nudt11	P0C028	102954	Diphosphoinositol polyphosphate phosphohydrolase 3-beta [OS=Mus musculus]	491.1, 271.2, 339.2, 279, 498.1	327.9, 303, 301.2, 386	0.877049	-0.18927	0.427861	0.368697	ns
Ajm1	A2AJA9	381353	Apical junction component 1 homolog [OS=Mus musculus]	30969.6, 41900.8, 27949.6, 27472.6, 29318.6	32386.7, 32450.1, 28869.4, 16874.6	0.877006	-0.189341	0.427973	0.368584	ns
Sh3kbp1	Q8R550	58194	SH3 domain-containing kinase-binding protein 1 [OS=Mus musculus]	7447.9, 10112.6, 7279.2, 6730.2, 8742.7	6989.3, 8531.9, 8065.4, 5719.9	0.908726	-0.138082	0.428074	0.368481	ns
Glud1	P26443	14661	Glutamate dehydrogenase 1, mitochondrial [OS=Mus musculus]	6336.1, 5915, 13770.6, 14187.5, 9030.3	8107.6, 8692.3, 12224.3, 28247.5	1.45391	0.539934	0.428134	0.36842	ns
Hspa4l	P48722	18415	Heat shock 70 kDa protein 4L [OS=Mus musculus]	1058.9, 358.2, 502.8, 1110.1, 481.1	815.4, 841.1, 754, 968.1	1.20283	0.266431	0.429097	0.367445	ns
Macroh2a1	Q9QZQ8	26914	Core histone macro-H2A.1 [OS=Mus musculus]	1149.8, 2256.3, 2188.7, 521.9, 721.6	606.3, 3680.7, 3190, 974.5	1.54488	0.627498	0.429214	0.367326	ns
Nap1l4	Q78ZA7	17955	Nucleosome assembly protein 1-like 4 [OS=Mus musculus]	3896.8, 1802.4, 1429.3, 2950.8, 1598.2	3218.3, 3745.1, 2213.9, 2203.7	1.21826	0.284824	0.429725	0.366809	ns
Trappc3	O55013	27096	Trafficking protein particle complex subunit 3 [OS=Mus musculus]	1490.8, 718.8, 1425.5, 1050.8, 1181	839.3, 968.2, 1283.5, 1039.7	0.880086	-0.184284	0.429809	0.366724	ns
Rpl14	Q9CR57	67115	60S ribosomal protein L14 [OS=Mus musculus]	10788.8, 14066, 16155.3, 15854.2, 20733	13358.5, 14157.2, 22591.4, 22078.6	1.16283	0.217635	0.430182	0.366348	ns
Exoc6b	A6H5Z3	75914	Exocyst complex component 6B [OS=Mus musculus]	727.4, 492.6, 437.3, 563.6, 512.2	590.5, 600.4, 456.5, 922.3	1.17527	0.23299	0.430271	0.366258	ns
Sfxn5	Q925N0	94282	Sideroflexin-5 [OS=Mus musculus]	5518.4, 7134.6, 8281.1, 8420.9, 7048.5	5625.6, 9712.3, 6707.8, 14046.9	1.23932	0.309554	0.43051	0.366017	ns
C2cd4c	Q5HZI2	237397	C2 calcium-dependent domain-containing protein 4C [OS=Mus musculus]	4561.2, 4745.7, 4913.8, 3692.4, 5312.5	3861.2, 4579.1, 4519.2, 4548.5	0.942279	-0.0857735	0.430594	0.365932	ns
Chmp1b2	Q9CQD4	67028	Charged multivesicular body protein 1b-2 [OS=Mus musculus]	582.7, 513, 643.3, 752.2, 666.3	661.9, 593.5, 667.7, 801.9	1.07878	0.109402	0.430688	0.365837	ns
Mtss2	Q6P9S0	244654	Protein MTSS 2 [OS=Mus musculus]	263.9, 134.8, 283.7, 233.7, 162.8	206.9, 201.2, 237.4, 425.2	1.2405	0.310921	0.43186	0.364657	ns
Gspt1	Q8R050	14852	Eukaryotic peptide chain release factor GTP-binding subunit ERF3A [OS=Mus musculus]	507, 322.3, 596.6, 667.4, 494.9	558.9, 471.6, 560.5, 762.8	1.13679	0.184971	0.432108	0.364408	ns
Gsg1l	D3Z7H4	269994	Germ cell-specific gene 1-like protein [OS=Mus musculus]	3053, 3232.4, 4509.6, 3173.2, 2462.2	3232.6, 3037.6, 3157.1, 2434.9	0.902458	-0.148068	0.432466	0.364048	ns
Gcn1	E9PVA8	231659	eIF-2-alpha kinase activator GCN1 [OS=Mus musculus]	1113.8, 934.9, 858.7, 1297.7, 1315.8	1196.3, 1000.7, 1132.5, 1686.5	1.13568	0.183562	0.432533	0.36398	ns
Atp1a3	Q6PIC6	232975	Sodium/potassium-transporting ATPase subunit alpha-3 [OS=Mus musculus]	33097.7, 26858.5, 53644.2, 71323.1, 49650	44694.7, 34645.9, 72021.4, 82928.4	1.24849	0.320186	0.432617	0.363896	ns
Cs	Q9CZU6	12974	Citrate synthase, mitochondrial [OS=Mus musculus]	3110.5, 4709.8, 10534, 7200.1, 6065.7	5388.7, 5883.5, 8481.9, 12356.7	1.2694	0.344145	0.432724	0.363789	ns
Arhgap33	Q80YF9	233071	Rho GTPase-activating protein 33 [OS=Mus musculus]	4035.7, 3937.5, 5231.6, 3134.4, 3738.3	3669.6, 3820.7, 3968.7, 3357.5	0.922457	-0.116447	0.433045	0.363467	ns
Rasgrf2	P70392	19418	Ras-specific guanine nucleotide-releasing factor 2 [OS=Mus musculus]	5864.1, 3650.9, 3877.8, 4147, 3925	4540.2, 4932.1, 3963.3, 5410.9	1.09752	0.134252	0.434282	0.362228	ns
Slc22a17	Q9D9E0	59049	Solute carrier family 22 member 17 [OS=Mus musculus]	371.7, 481.8, 839.5, 433, 671	379.1, 394.3, 572.8, 556.4	0.850286	-0.23398	0.434332	0.362179	ns
Rims2	Q9EQZ7	116838	Regulating synaptic membrane exocytosis protein 2 [OS=Mus musculus]	4242.7, 4615.9, 4265.4, 4126.1, 3954.8	4636.2, 4303.7, 3680.7, 3064.2	0.924598	-0.113102	0.434736	0.361774	ns
Afdn	Q9QZQ1	17356	Afadin [OS=Mus musculus]	17586.9, 18959.8, 18892.2, 17291.4, 15612.6	18521.2, 18449.8, 15998.8, 11929.2	0.918283	-0.12299	0.435305	0.361207	ns
Rps3a	P97351	20091	40S ribosomal protein S3a [OS=Mus musculus]	10661.9, 16385.6, 22173.1, 14838.6, 19671.8	18371.5, 15714.2, 21111.1, 19402.2	1.11367	0.155323	0.435759	0.360754	ns
Ankrd28	Q505D1	105522	Serine/threonine-protein phosphatase 6 regulatory ankyrin repeat subunit A [OS=Mus musculus]	1711.3, 1547.8, 2349.6, 1327.7, 1762.3	1436.2, 1431.2, 1668.2, 1783.1	0.907995	-0.139244	0.435908	0.360605	ns
Cc2d1a	Q8K1A6	212139	Coiled-coil and C2 domain-containing protein 1A [OS=Mus musculus]	3118.4, 2604.4, 3680.6, 3929.8, 3142.6	3520.6, 3399.3, 3139.1, 4189	1.08098	0.112339	0.435916	0.360597	ns
Arf4	P61750	11843	ADP-ribosylation factor 4 [OS=Mus musculus]	1155.4, 793, 673.9, 1563.8, 1135.8	1004, 1075.2, 1247.5, 1617.8	1.16136	0.215811	0.436117	0.360397	ns
Exoc5	Q3TPX4	105504	Exocyst complex component 5 [OS=Mus musculus]	909.7, 718.1, 1105.7, 1114.8, 905.8	970.8, 774.4, 1105.5, 1654.4	1.18453	0.244315	0.436305	0.36021	ns
Slc8a2	Q8K596	110891	Sodium/calcium exchanger 2 [OS=Mus musculus]	3598.7, 2872.1, 3537.1, 4186.5, 3064.3	3926.5, 3238.5, 3716.5, 3839.6	1.06621	0.0924898	0.436828	0.35969	ns
Hadha	Q8BMS1	97212	Trifunctional enzyme subunit alpha, mitochondrial [OS=Mus musculus]	16640.5, 17016.7, 22007.3, 20122.4, 19358.7	16518.7, 21678.5, 18106.7, 35155.2	1.20157	0.264918	0.43709	0.359429	ns
Myadm	O35682	50918	Myeloid-associated differentiation marker [OS=Mus musculus]	1036.4, 965.4, 1374.6, 2166.2, 1496.4	1400.4, 1058.4, 1833.4, 2825.2	1.26392	0.337908	0.437191	0.359329	ns
Ift122	Q6NWV3	81896	Intraflagellar transport protein 122 homolog [OS=Mus musculus]	211, 126.8, 106.2, 179.8, 103.5	172.9, 178, 129.7, 183	1.14052	0.189691	0.43733	0.35919	ns
Rpl34	Q9D1R9	68436	60S ribosomal protein L34 [OS=Mus musculus]	6471.8, 8269.2, 8533.8, 8347.9, 9973.8	7651.2, 7739.2, 10947.2, 10398.5	1.10394	0.142664	0.437508	0.359014	ns
Rpl34	Q9D1R9	619547	60S ribosomal protein L34 [OS=Mus musculus]	6471.8, 8269.2, 8533.8, 8347.9, 9973.8	7651.2, 7739.2, 10947.2, 10398.5	1.10394	0.142664	0.437508	0.359014	ns
Myl12b	Q3THE2	67938	Myosin regulatory light chain 12B [OS=Mus musculus]	10329.1, 9510, 5771.5, 5859.3, 7085.4	6908, 9772.7, 5466.8, 3015.9	0.815822	-0.293674	0.43753	0.358992	ns
Sv2b	Q8BG39	64176	Synaptic vesicle glycoprotein 2B [OS=Mus musculus]	521.9, 190.8, 403.2, 682, 337.3	466.2, 292.1, 548.2, 944	1.3175	0.397802	0.437666	0.358858	ns
Olfm1	O88998	56177	Noelin [OS=Mus musculus]	10564.9, 8704.9, 7954.7, 9723.5, 8904.3	7517.4, 8925, 10041.8, 7772.9	0.933898	-0.098663	0.439612	0.35693	ns
Stx1b	P61264	56216	Syntaxin-1B [OS=Mus musculus]	14459.3, 6211.8, 10589, 17092.9, 9503.8	11534.8, 10774.8, 13896.3, 18527.1	1.18251	0.241852	0.44113	0.355434	ns
Mrpl9	Q99N94	78523	39S ribosomal protein L9, mitochondrial [OS=Mus musculus]	1011, 814.2, 1028.1, 855.8, 974.6	829, 881.5, 988.6, 2273.3	1.32705	0.408222	0.441316	0.355251	ns
Tubb4a	Q9D6F9	22153	Tubulin beta-4A chain [OS=Mus musculus]	53003.4, 46812.8, 89299.6, 56545.8, 74029.9	72595.2, 51873.2, 51755.8, 48244.4	0.877677	-0.188239	0.441397	0.355171	ns
Cds2	Q99L43	110911	Phosphatidate cytidylyltransferase 2 [OS=Mus musculus]	1181.9, 877.6, 1530.3, 1582.8, 1235.5	1091.4, 933.6, 1827.7, 2855.5	1.30854	0.387957	0.441746	0.354827	ns
Fscn1	Q61553	14086	Fascin [OS=Mus musculus]	3549.7, 2628.5, 4302, 4356.9, 3545.2	3936, 3732.2, 3810.1, 4373.9	1.07795	0.108294	0.442059	0.354519	ns
Ube2l3	P68037	22195	Ubiquitin-conjugating enzyme E2 L3 [OS=Mus musculus]	1168.3, 865.1, 823, 1314.1, 931.6	1238, 1001.4, 929.7, 1366	1.11109	0.151971	0.442454	0.354132	ns
Flii	Q9JJ28	14248	Protein flightless-1 homolog [OS=Mus musculus]	1559.2, 1930.7, 2674.6, 2048.7, 1924.7	1924.5, 1666.8, 2209.8, 1549.3	0.906302	-0.141936	0.442493	0.354094	ns
Tln1	P26039	21894	Talin-1 [OS=Mus musculus]	642, 535.5, 603.5, 739.6, 584.3	584.7, 842.8, 574.3, 724.7	1.09766	0.134431	0.442563	0.354025	ns
Eps15	P42567	13858	Epidermal growth factor receptor substrate 15 [OS=Mus musculus]	190, 134.5, 221.8, 204.1, 200.1	195.8, 147.4, 257.7, 264.9	1.13861	0.187275	0.443045	0.353552	ns
Tpm3	P21107-2		Isoform 2 of Tropomyosin alpha-3 chain [OS=Mus musculus]	908.3, 659.8, 1050.5, 1289, 695	906.1, 716.3, 775.9, 870.5	0.887759	-0.17176	0.443562	0.353046	ns
Ssr1	Q9CY50	107513	Translocon-associated protein subunit alpha [OS=Mus musculus]	204.9, 273.6, 702, 298.8, 475.6	165.5, 211, 401.8, 424.1	0.768837	-0.37925	0.443577	0.353031	ns
Ica1	P97411	15893	Islet cell autoantigen 1 [OS=Mus musculus]	229.3, 196.2, 306, 550.8, 482.6	358.4, 193, 551.9, 812	1.35652	0.439912	0.443747	0.352865	ns
Scamp5	Q9JKD3	56807	Secretory carrier-associated membrane protein 5 [OS=Mus musculus]	479.9, 437, 1054.3, 859, 877.7	671.2, 480.7, 1177.9, 1537.2	1.30364	0.382541	0.444836	0.3518	ns
Mtco2	P00405	17709	Cytochrome c oxidase subunit 2 [OS=Mus musculus]	937.3, 765.2, 1669.9, 2027.8, 1147	1241.6, 991.2, 1796.6, 2640.6	1.27345	0.348737	0.445381	0.351268	ns
Sh3glb2	Q8R3V5-1		Isoform 1 of Endophilin-B2 [OS=Mus musculus]	2567.7, 1736.1, 2311, 2218.6, 2510	1849.2, 1876.2, 2109, 2536.7	0.922464	-0.116436	0.445451	0.3512	ns
Phb2	O35129	12034	Prohibitin-2 [OS=Mus musculus]	10395, 9084.3, 18731.1, 17577.6, 15266.1	9697.5, 11561.4, 18999.5, 47889.9	1.55073	0.632943	0.445938	0.350725	ns
Dmxl2	Q8BPN8	235380	DmX-like protein 2 [OS=Mus musculus]	5283.3, 2882.9, 4315, 6401.8, 3902.6	4848.4, 4311.9, 5121.5, 6333.5	1.13094	0.177521	0.445983	0.350681	ns
Vangl2	Q91ZD4	93840	Vang-like protein 2 [OS=Mus musculus]	166, 198, 270.3, 165, 222.6	188.5, 153.5, 181.2, 217.6	0.906155	-0.14217	0.446035	0.350631	ns
Gnao1	P18872-2		Isoform Alpha-2 of Guanine nucleotide-binding protein G(o) subunit alpha [OS=Mus musculus]	268.6, 239.1, 1831.5, 386.9, 565.8	434.7, 296.7, 410.7, 479.3	0.615678	-0.699752	0.446937	0.349754	ns
Shisa6	Q3UH99	380702	Protein shisa-6 [OS=Mus musculus]	139.5, 241.1, 151.3, 127.8, 143.8	184.9, 141.2, 106.5, 125.1	0.86761	-0.204881	0.447395	0.349309	ns
C1qb	P14106	12260	Complement C1q subcomponent subunit B [OS=Mus musculus]	485.2, 533.3, 783.8, 812.4, 669.5	533.9, 706.5, 808.7, 915.7	1.12843	0.174321	0.448192	0.348536	ns
Vps52	Q8C754	224705	Vacuolar protein sorting-associated protein 52 homolog [OS=Mus musculus]	687.1, 545.4, 690.9, 523.4, 686	574.2, 579.9, 690, 1122.8	1.18381	0.243432	0.448435	0.3483	ns
Ndufc2	Q9CQ54	68197	NADH dehydrogenase [ubiquinone] 1 subunit C2 [OS=Mus musculus]	977.2, 454.4, 747.8, 1742.6, 473.1	717, 952.9, 806.3, 3167.8	1.6052	0.68275	0.448549	0.34819	ns
Camkk2	Q8C078	207565	Calcium/calmodulin-dependent protein kinase kinase 2 [OS=Mus musculus]	7008.1, 4224.9, 7949, 5252.1, 6584.3	4968.8, 4645.5, 5323.4, 7118.9	0.888851	-0.169986	0.448667	0.348076	ns
Dnajc11	Q5U458	230935	DnaJ homolog subfamily C member 11 [OS=Mus musculus]	1041.2, 745.2, 1528.4, 1405.4, 1109.7	946.5, 931.3, 1339.9, 4221.9	1.59514	0.673682	0.448734	0.348011	ns
Rpl13a	P19253	22121	60S ribosomal protein L13a [OS=Mus musculus]	15749.7, 18715.2, 17881.6, 19585, 23385.7	17240.2, 17349.7, 25179.4, 24937.5	1.11085	0.151669	0.44947	0.3473	ns
Mog	Q61885	17441	Myelin-oligodendrocyte glycoprotein [OS=Mus musculus]	5830, 5638.3, 13812.4, 5032.9, 5481.3	12695.9, 8816.3, 5823, 8317.4	1.24503	0.316181	0.449767	0.347012	ns
Uqcrc1	Q9CZ13	22273	Cytochrome b-c1 complex subunit 1, mitochondrial [OS=Mus musculus]	3486.8, 2862.7, 4755.9, 7484.8, 3667.7	4036.1, 4736.8, 5204.7, 7255.6	1.19245	0.253932	0.450072	0.346718	ns
Slk	O54988	20874	STE20-like serine/threonine-protein kinase [OS=Mus musculus]	1181.3, 980.5, 1667.8, 1413.6, 2191.8	1190, 1010.3, 1515.7, 1454.8	0.869334	-0.202017	0.450459	0.346345	ns
Slc39a10	Q6P5F6	227059	Zinc transporter ZIP10 [OS=Mus musculus]	381.1, 290.9, 417.7, 491.1, 365.3	353.1, 378.8, 401.4, 794	1.23792	0.307923	0.450514	0.346292	ns
Bcap29	Q61334	12033	B-cell receptor-associated protein 29 [OS=Mus musculus]	213.5, 216, 230.5, 295.2, 319.8	188.1, 235.8, 345.1, 486.5	1.23088	0.299693	0.450578	0.34623	ns
Adgrl1	Q80TR1	330814	Adhesion G protein-coupled receptor L1 [OS=Mus musculus]	401.5, 277.6, 394, 249.2, 274.1	258.2, 323.7, 273.5, 305.9	0.909312	-0.137153	0.45071	0.346103	ns
Nedd4	P46935	17999	E3 ubiquitin-protein ligase NEDD4 [OS=Mus musculus]	4313.3, 2844.3, 2840.5, 2354.7, 2445.2	3057.3, 4016.9, 3037.8, 3089.2	1.11512	0.157195	0.451733	0.345118	ns
Dtx3	Q80V91	80904	Probable E3 ubiquitin-protein ligase DTX3 [OS=Mus musculus]	133.7, 143, 227.5, 78.8, 144.3	110.2, 118.1, 116.9, 153.2	0.856593	-0.223318	0.452037	0.344826	ns
Hnrnpa3	Q8BG05	229279	Heterogeneous nuclear ribonucleoprotein A3 [OS=Mus musculus]	199.7, 162, 186.1, 121.2, 180	142.9, 214.8, 207.6, 181.7	1.09982	0.137272	0.452456	0.344424	ns
Ptk2b	Q9QVP9	19229	Protein-tyrosine kinase 2-beta [OS=Mus musculus]	5203.6, 3450.7, 2674.9, 3991.4, 3446	3831, 4566.6, 3053.8, 6003.2	1.16261	0.217368	0.452477	0.344403	ns
Scrib	Q80U72	105782	Protein scribble homolog [OS=Mus musculus]	1211.2, 1721.8, 2170.8, 1298.1, 1475.9	1512.6, 1400.9, 1476.2, 1330.5	0.907646	-0.139799	0.45348	0.343442	ns
Hnrnpm	Q9D0E1	76936	Heterogeneous nuclear ribonucleoprotein M [OS=Mus musculus]	17706, 40072.3, 24202.1, 24559.9, 24999	28921.8, 25523.5, 23068.8, 10122.6	0.8328	-0.263959	0.453575	0.343351	ns
Insyn2a	Q3USH1	627214	Inhibitory synaptic factor 2A [OS=Mus musculus]	934.8, 1230.3, 1999.8, 902.1, 1063.7	1035.4, 1123.2, 1247.2, 776.3	0.852696	-0.229896	0.454344	0.342615	ns
Mcu	Q3UMR5	215999	Calcium uniporter protein, mitochondrial [OS=Mus musculus]	260.8, 266.1, 468.6, 352.8, 362.2	283.6, 286.7, 419.5, 828.5	1.32878	0.4101	0.454692	0.342283	ns
Cdk5	P49615	12568	Cyclin-dependent-like kinase 5 [OS=Mus musculus]	2465, 1674.5, 2521.5, 2221.4, 2677.3	1944.5, 1855.7, 2340.2, 2401.9	0.923716	-0.114479	0.45524	0.34176	ns
Tbc1d17	Q8BYH7	233204	TBC1 domain family member 17 [OS=Mus musculus]	312.4, 262.9, 305.2, 396.9, 263	359.5, 318.7, 314.6, 325	1.06937	0.0967545	0.455261	0.341739	ns
Rpl26	P61255	19941	60S ribosomal protein L26 [OS=Mus musculus]	3220.3, 4180.2, 4228.9, 4507.8, 5119	3560.9, 4345.6, 5827.1, 5136.5	1.10968	0.150146	0.455348	0.341656	ns
Hapln2	Q9ESM3	73940	Hyaluronan and proteoglycan link protein 2 [OS=Mus musculus]	161, 106.3, 226.7, 211.8, 204.6	163.6, 159.1, 177.4, 154.9	0.89933	-0.153078	0.455462	0.341548	ns
Strip2	Q8C9H6	320609	Striatin-interacting proteins 2 [OS=Mus musculus]	2814.4, 1523.7, 1433.4, 1759.5, 1596.5	2466.5, 2341.6, 1775.7, 1719.8	1.13717	0.185445	0.456274	0.340774	ns
Map2	P20357	17756	Microtubule-associated protein 2 [OS=Mus musculus]	190222.2, 141040.2, 139250, 154837.2, 195099	137416.8, 142076, 152781.5, 177064.9	0.928363	-0.107239	0.456836	0.34024	ns
Arfgap1	Q9EPJ9	228998	ADP-ribosylation factor GTPase-activating protein 1 [OS=Mus musculus]	1245.4, 917.4, 608, 848.3, 645.6	1061.2, 1227.2, 594.3, 1097.6	1.16664	0.222361	0.456943	0.340138	ns
Hist2h2aa1; Hist2h2aa2	Q6GSS7	15267	Histone H2A type 2-A [OS=Mus musculus]	651.7, 504.5, 538.8, 297.6, 212.5	330.6, 2281.8, 551.6, 246.8	1.93347	0.951194	0.457324	0.339776	ns
Hist2h2aa1; Hist2h2aa2	Q6GSS7	319192	Histone H2A type 2-A [OS=Mus musculus]	651.7, 504.5, 538.8, 297.6, 212.5	330.6, 2281.8, 551.6, 246.8	1.93347	0.951194	0.457324	0.339776	ns
Rpl17	Q9CPR4	319195	60S ribosomal protein L17 [OS=Mus musculus]	10072.6, 10295.7, 11953, 13202.2, 12896	10875.4, 10563.8, 13778.6, 16554.4	1.10777	0.147656	0.458555	0.338608	ns
Hpcal4	Q8BGZ1	170638	Hippocalcin-like protein 4 [OS=Mus musculus]	4168.8, 2314, 3165.3, 2811.6, 3833.6	2957.1, 2242.6, 2571.4, 3781.1	0.886269	-0.174183	0.458648	0.33852	ns
Rps2	P25444	16898	40S ribosomal protein S2 [OS=Mus musculus]	8701.4, 11918.7, 13799.6, 9630.9, 14618.3	12459.8, 10573.5, 14555.8, 13877.8	1.09655	0.132977	0.45894	0.338244	ns
Nlgn2	Q69ZK9	216856	Neuroligin-2 [OS=Mus musculus]	6794.3, 6113.6, 6064.4, 7709.7, 5864.5	7268.3, 6395.8, 6446.8, 7225.9	1.04991	0.0702701	0.459555	0.337662	ns
Gadd45gip1	Q9CR59	102060	Growth arrest and DNA damage-inducible proteins-interacting protein 1 [OS=Mus musculus]	751.3, 320, 559.2, 850.2, 494.4	490.1, 561.4, 494, 2673.5	1.77263	0.825891	0.459823	0.337409	ns
Hecw2	Q6I6G8	329152	E3 ubiquitin-protein ligase HECW2 [OS=Mus musculus]	2095, 1729.8, 2368.6, 1541.1, 1752.1	1746.8, 1592.3, 2100.6, 1542	0.919942	-0.120385	0.46012	0.337129	ns
Tmod1	P49813	21916	Tropomodulin-1 [OS=Mus musculus]	8888.4, 9919.7, 5073, 7195.4, 5401.1	8047.3, 8042.8, 4978, 3409.1	0.838775	-0.253644	0.460323	0.336938	ns
Rnf214	Q8BFU3	235315	RING finger protein 214 [OS=Mus musculus]	913.9, 1063.4, 1767, 1041.1, 1482.9	1053.8, 944.3, 1242.2, 1218.6	0.889176	-0.169458	0.460524	0.336748	ns
Tecr	Q9CY27	106529	Very-long-chain enoyl-CoA reductase [OS=Mus musculus]	1571.7, 1472.5, 1589.4, 1944.4, 1693.9	1397, 1451, 2085.9, 2831.4	1.17345	0.230751	0.46066	0.33662	ns
Pelo	Q80X73	105083	Protein pelota homolog [OS=Mus musculus]	1059.2, 847.7, 952.2, 844.7, 794.9	1064.3, 1096.3, 810.6, 891.6	1.07331	0.102067	0.460699	0.336583	ns
Slc4a4	O88343	54403	Electrogenic sodium bicarbonate cotransporter 1 [OS=Mus musculus]	21047.7, 16942.9, 26175.8, 36461.9, 29326.9	22347.6, 19705.2, 42413.2, 41927.1	1.21574	0.281831	0.460808	0.33648	ns
Slc32a1	O35633	22348	Vesicular inhibitory amino acid transporter [OS=Mus musculus]	1594.3, 773.9, 984.1, 2233, 942.9	1527, 1434.3, 1166.5, 2166.8	1.20527	0.269358	0.461033	0.336268	ns
Fth1	P09528	14319	Ferritin heavy chain [OS=Mus musculus]	778, 420.1, 607.2, 1184.5, 887	632.9, 537, 1162.3, 1799.7	1.33225	0.413867	0.461041	0.33626	ns
Phb1	P67778	18673	Prohibitin [OS=Mus musculus]	8616.7, 6150.7, 14191.6, 17192.2, 12107.5	7535.3, 9516.7, 15676.1, 37406.4	1.50481	0.589579	0.461523	0.335807	ns
Atp5pb	Q9CQQ7	11950	ATP synthase F(0) complex subunit B1, mitochondrial [OS=Mus musculus]	7665.4, 5151.5, 12634, 13324.3, 7281.8	7543.7, 7911, 9704.7, 31897.6	1.54854	0.630912	0.461668	0.33567	ns
Rps29	P62274	20090	40S ribosomal protein S29 [OS=Mus musculus]	379.4, 475.7, 374, 372.7, 617.4	520.5, 449.3, 633.5, 392.2	1.124	0.168639	0.46167	0.335668	ns
Vps50	Q8CI71	73288	Syndetin [OS=Mus musculus]	823.8, 609.7, 820.1, 863.6, 817.6	698.9, 708.4, 886.5, 1490.5	1.20219	0.265664	0.461956	0.335399	ns
Gpc4	P51655	14735	Glypican-4 [OS=Mus musculus]	744.2, 568.3, 764.2, 590.3, 681.5	715.4, 612.9, 790.4, 728	1.06268	0.0877036	0.46235	0.335029	ns
Pan3	Q640Q5	72587	PAN2-PAN3 deadenylation complex subunit Pan3 [OS=Mus musculus]	271.7, 328.4, 326.6, 173.2, 271.9	209, 231.6, 248.6, 301.2	0.902464	-0.148059	0.462502	0.334886	ns
Sipa1l2	Q80TE4	244668	Signal-induced proliferation-associated 1-like protein 2 [OS=Mus musculus]	1054.8, 1375.5, 2003.4, 1102.3, 1544.1	1131.5, 1013.7, 1567, 1298.4	0.884627	-0.176858	0.462566	0.334826	ns
Eif4enif1	Q9EST3	74203	Eukaryotic translation initiation factor 4E transporter [OS=Mus musculus]	327.7, 443.4, 267.7, 216.9, 408.5	281.6, 343.6, 326.8, 222.9	0.882481	-0.180363	0.462613	0.334782	ns
Fmn2	Q9JL04	54418	Formin-2 [OS=Mus musculus]	3013.9, 1547.9, 2339.8, 3073.9, 2556.8	2531.9, 2493.1, 2183.9, 5554.1	1.27301	0.348244	0.463294	0.334143	ns
Luzp1	Q8R4U7	269593	Leucine zipper protein 1 [OS=Mus musculus]	3954, 5047.9, 4430.3, 3001.5, 3990.3	4000.9, 4042.8, 3698.7, 3449.9	0.929807	-0.104997	0.463378	0.334065	ns
Itsn2	Q9Z0R6	20403	Intersectin-2 [OS=Mus musculus]	178.9, 148.1, 195.8, 274.2, 364.9	144.9, 142.5, 189.5, 290.7	0.825803	-0.276131	0.464018	0.333465	ns
Sptan1	P16546	20740	Spectrin alpha chain, non-erythrocytic 1 [OS=Mus musculus]	530285.9, 781800, 439384.6, 453204.8, 446021.3	514233.8, 573072.7, 455607.7, 312099.5	0.874777	-0.193014	0.464326	0.333177	ns
Shank3	Q4ACU6	58234	SH3 and multiple ankyrin repeat domains protein 3 [OS=Mus musculus]	105624.8, 126336.9, 99102.6, 83184.3, 83849.4	105701.5, 109592.9, 86930, 37205.6	0.851815	-0.231387	0.464861	0.332677	ns
Dmtn	Q9WV69-2		Isoform 2 of Dematin [OS=Mus musculus]	355.1, 592.6, 427.8, 418.6, 330.7	465.1, 452.6, 307.8, 260.9	0.874435	-0.193577	0.464952	0.332592	ns
Hspb1	P14602	15507	Heat shock protein beta-1 [OS=Mus musculus]	515.2, 863.4, 1113.7, 543.2, 803.2	756.3, 667.2, 722.4, 548.7	0.877445	-0.188619	0.465083	0.33247	ns
Lin7a	Q8JZS0	108030	Protein lin-7 homolog A [OS=Mus musculus]	1225.5, 1054, 1341.5, 842, 1386.3	881.4, 899.8, 1365.7, 1066.4	0.900386	-0.151385	0.465145	0.332412	ns
Myo18a	Q9JMH9-1		Isoform 1 of Unconventional myosin-XVIIIa [OS=Mus musculus]	21171, 16269.8, 23559.4, 17309.7, 21824.6	17516.2, 16133.7, 21947, 18761.8	0.928235	-0.107438	0.465428	0.332147	ns
Cse1l	Q9ERK4	110750	Exportin-2 [OS=Mus musculus]	1288.7, 1020.8, 1104.2, 826.9, 853.6	1070.4, 979, 754.6, 3104.1	1.44971	0.535767	0.465525	0.332057	ns
Ctnnd2	O35927	18163	Catenin delta-2 [OS=Mus musculus]	18824.9, 16980.2, 23424.2, 16804.6, 17679.8	16704.6, 17114.9, 18454.9, 18566.9	0.944917	-0.0817412	0.46564	0.331949	ns
Ndufs2	Q91WD5	226646	NADH dehydrogenase [ubiquinone] iron-sulfur protein 2, mitochondrial [OS=Mus musculus]	3699.7, 1868.6, 4607.3, 7086.2, 3043.1	3311, 3502.4, 4365.3, 13582.6	1.52434	0.608187	0.465643	0.331947	ns
Stx7	O70439	53331	Syntaxin-7 [OS=Mus musculus]	574, 348.8, 402.8, 847.8, 794.6	542.7, 483.3, 852.1, 982.8	1.20489	0.268906	0.46585	0.331754	ns
Atg2a	Q6P4T0	329015	Autophagy-related protein 2 homolog A [OS=Mus musculus]	237.5, 139.5, 148.8, 178.3, 191.7	232.9, 196.1, 143, 228.6	1.11716	0.159833	0.466112	0.33151	ns
Rimbp2	Q80U40	231760	RIMS-binding protein 2 [OS=Mus musculus]	11599.5, 13864.4, 11919.6, 12802.3, 11760.2	13836.1, 12667.9, 11035.7, 6783.8	0.894398	-0.161011	0.466211	0.331418	ns
Dpysl3	Q62188	22240	Dihydropyrimidinase-related protein 3 [OS=Mus musculus]	465.4, 262.7, 313.5, 527.6, 464.4	453, 281.3, 484.8, 763.5	1.21865	0.285286	0.466355	0.331284	ns
Map2k1	P31938	26395	Dual specificity mitogen-activated protein kinase kinase 1 [OS=Mus musculus]	5061.8, 3927.1, 4689.7, 3460.8, 3699.9	3611.3, 5158.9, 3498, 7842.8	1.20631	0.270606	0.466868	0.330806	ns
Chd4	Q6PDQ2	107932	Chromodomain-helicase-DNA-binding protein 4 [OS=Mus musculus]	163.6, 162.4, 207.9, 205.8, 217.9	150.2, 201.1, 208.8, 354	1.19322	0.254857	0.467369	0.33034	ns
Krt15	Q61414		Keratin, type I cytoskeletal 15 [OS=Mus musculus]	90.5, 128.7, 257.4, 219.9, 824.9	259.4, 215.6, 171.6, 136.8	0.643651	-0.63565	0.467513	0.330207	ns
Rab14	Q91V41	68365	Ras-related protein Rab-14 [OS=Mus musculus]	1137, 610.9, 876.3, 2254.9, 705.8	1196.6, 1426.6, 942.5, 2090.4	1.26594	0.340204	0.467547	0.330175	ns
Fga	E9PV24	14161	Fibrinogen alpha chain [OS=Mus musculus]	618.7, 730.7, 733, 514, 585.3	626.4, 1454.1, 579.6, 599.7	1.28068	0.356914	0.467556	0.330166	ns
C2cd2l	Q80X80	71764	Phospholipid transfer protein C2CD2L [OS=Mus musculus]	6180.1, 4165.5, 5244.6, 7136.8, 5447.8	5454.9, 5757.5, 5798.2, 7755.2	1.09876	0.135872	0.467621	0.330106	ns
Slc25a1	Q8JZU2	13358	Tricarboxylate transport protein, mitochondrial [OS=Mus musculus]	14488.4, 13971.9, 18404.2, 16435.6, 13522.1	12066.3, 18031.2, 15055.2, 27886.7	1.18845	0.24908	0.467686	0.330045	ns
Diras1	Q91Z61	208666	GTP-binding protein Di-Ras1 [OS=Mus musculus]	1519, 1143, 1474.2, 1530.3, 1862.4	1423.6, 1240.5, 1839.4, 2455.8	1.15543	0.208431	0.46799	0.329764	ns
Tomm34	Q9CYG7	67145	Mitochondrial import receptor subunit TOM34 [OS=Mus musculus]	722.5, 719.4, 1187.7, 805.2, 1119.7	830.6, 841.6, 805.3, 842.2	0.911104	-0.134312	0.468063	0.329695	ns
Plekha7	Q3UIL6	233765	Pleckstrin homology domain-containing family A member 7 [OS=Mus musculus]	1088.1, 1923.1, 1718.2, 1539.6, 1615	1571.7, 1272.9, 1622.6, 1338.4	0.920472	-0.119555	0.46811	0.329652	ns
Lynx1	P0DP60	23936	Ly-6/neurotoxin-like protein 1 [OS=Mus musculus]	573.8, 482.7, 1133.2, 1547.3, 1039	1183.7, 652, 1282.2, 1525.6	1.21532	0.281338	0.468133	0.329631	ns
Cltc	Q68FD5	67300	Clathrin heavy chain 1 [OS=Mus musculus]	42657.4, 24103.9, 33568.1, 53534.6, 49624.1	35824.8, 31770.8, 75128.5, 55841.9	1.21976	0.286602	0.468286	0.329489	ns
Syn2	Q64332	20965	Synapsin-2 [OS=Mus musculus]	35459.5, 19985.7, 17753.6, 24735.9, 27676.5	21107.9, 27086.4, 19541.9, 21853.9	0.891542	-0.165626	0.468635	0.329165	ns
Lrpprc	Q6PB66	72416	Leucine-rich PPR motif-containing protein, mitochondrial [OS=Mus musculus]	466.8, 518, 993.6, 847.7, 870.4	612.4, 634.3, 869.9, 1794.7	1.32264	0.403416	0.469058	0.328773	ns
Uqcrh	P99028	66576	Cytochrome b-c1 complex subunit 6, mitochondrial [OS=Mus musculus]	1146.4, 1799.4, 3601.3, 1926.4, 1612.8	1101.5, 1679.3, 1811.6, 2040.4	0.822006	-0.282779	0.469219	0.328624	ns
Slc25a12	Q8BH59	78830	Calcium-binding mitochondrial carrier protein Aralar1 [OS=Mus musculus]	39013.9, 43217.2, 51219.6, 51092.2, 42672.7	37685.5, 54229.5, 41450.6, 81800.6	1.18371	0.243318	0.470276	0.327647	ns
Cep170	Q6A065	545389	Centrosomal protein of 170 kDa [OS=Mus musculus]	6106.6, 4851.2, 6813.4, 5290.4, 6471.8	6153.3, 6055.3, 6069.7, 6546.4	1.0507	0.0713569	0.471792	0.326249	ns
Tnr	Q8BYI9	21960	Tenascin-R [OS=Mus musculus]	13871.2, 10548.2, 13498.8, 17089.9, 15879.5	12214, 12501, 23904.1, 17489.2	1.16572	0.221226	0.471897	0.326153	ns
Nf2	P46662	18016	Merlin [OS=Mus musculus]	211.3, 242.8, 351.6, 237.8, 324.9	286.8, 206.7, 373.6, 378.6	1.13792	0.186395	0.473393	0.324778	ns
Ptpra	P18052	19262	Receptor-type tyrosine-protein phosphatase alpha [OS=Mus musculus]	439.5, 366.8, 602.4, 693.3, 657.9	452.7, 416.8, 867.8, 942.1	1.21354	0.279222	0.475391	0.322949	ns
	Q8BLN6	329178	Protein unc-80 homolog [OS=Mus musculus]	1358.2, 1160.6, 1273, 1263.1, 1312.6	1302.2, 1205.1, 1230.3, 1888.4	1.10444	0.143311	0.475635	0.322727	ns
Ruvbl1	P60122	56505	RuvB-like 1 [OS=Mus musculus]	1676.5, 826.5, 1018.7, 2156.2, 1169.5	1447.6, 1573.5, 1141.8, 2420.2	1.20175	0.265139	0.475764	0.322608	ns
Srgap3	Q812A2	259302	SLIT-ROBO Rho GTPase-activating protein 3 [OS=Mus musculus]	8420.1, 4307.1, 4591, 5071.4, 4474.9	4982.9, 7031.1, 4461.4, 8896.6	1.18055	0.239464	0.476071	0.322329	ns
Map2k4	P47809	26398	Dual specificity mitogen-activated protein kinase kinase 4 [OS=Mus musculus]	2339.9, 1187.1, 1428.6, 1778, 1421.7	1517.7, 2040.8, 1359.2, 2744.3	1.17439	0.231911	0.47623	0.322183	ns
Chmp1a	Q921W0	234852	Charged multivesicular body protein 1a [OS=Mus musculus]	4607.5, 2188.6, 4350.7, 5061.9, 4548.4	3308.2, 3189.7, 5716.4, 8919.5	1.27269	0.347875	0.476252	0.322163	ns
Cpeb3	Q7TN99	208922	Cytoplasmic polyadenylation element-binding protein 3 [OS=Mus musculus]	822.4, 1077.1, 873.2, 700.6, 789.2	921.5, 974.3, 631.6, 455	0.874604	-0.193298	0.476432	0.321999	ns
Mrps33	Q9D2R8	14548	28S ribosomal protein S33, mitochondrial [OS=Mus musculus]	475.2, 336.5, 587.2, 479.3, 272	393.6, 429.7, 342.4, 1334	1.45318	0.539212	0.476703	0.321752	ns
Idh2	P54071	269951	Isocitrate dehydrogenase [NADP], mitochondrial [OS=Mus musculus]	416.3, 431.3, 970.1, 672.1, 682.5	452.1, 539.9, 771.8, 1833.1	1.41731	0.503153	0.477055	0.321431	ns
Pigs	Q6PD26	276846	GPI transamidase component PIG-S [OS=Mus musculus]	171.8, 103.1, 167.3, 335.6, 223.3	178, 160.8, 245.9, 458.1	1.30207	0.380804	0.477189	0.32131	ns
Ppp1r21	Q3TDD9	73825	Protein phosphatase 1 regulatory subunit 21 [OS=Mus musculus]	769.4, 401.1, 427.5, 628.4, 622	516.1, 575, 647, 832.1	1.12791	0.173657	0.478258	0.320338	ns
Azi2	Q9QYP6	27215	5-azacytidine-induced protein 2 [OS=Mus musculus]	200.8, 141.8, 247.8, 68, 132.1	102.7, 150, 111.7, 164.4	0.83618	-0.258115	0.478633	0.319997	ns
Ssbp1	Q9CYR0	381760	Single-stranded DNA-binding protein, mitochondrial [OS=Mus musculus]	723.7, 511.4, 695.6, 709.6, 943.6	548.7, 727.2, 716.3, 1867	1.34602	0.4287	0.478654	0.319978	ns
Cox6b1	P56391	110323	Cytochrome c oxidase subunit 6B1 [OS=Mus musculus]	1570.1, 914.2, 1555.2, 1613, 686.7	1325.8, 1607, 1204.7, 1595.6	1.13049	0.176943	0.478661	0.319972	ns
Psmc4	P54775	23996	26S proteasome regulatory subunit 6B [OS=Mus musculus]	3334.9, 2312.9, 4053, 4144.3, 3856.6	3601.4, 2572.5, 5037.7, 5082.9	1.15063	0.202425	0.478732	0.319908	ns
Purb	O35295	19291	Transcriptional activator protein Pur-beta [OS=Mus musculus]	2602.9, 3128.6, 3726.3, 2976.8, 3958.9	3233.7, 2769.6, 3978.2, 4559.1	1.10872	0.148891	0.478741	0.319899	ns
Spata2l	Q8BNN1	78779	Spermatogenesis-associated protein 2-like protein [OS=Mus musculus]	3821.3, 3330.3, 4287.7, 1419.6, 2462.5	2683.3, 3439.8, 2661.1, 1552.4	0.843314	-0.245858	0.478888	0.319766	ns
Calm2	P0DP27	12313	Calmodulin-2 [OS=Mus musculus]	5081.9, 1521.2, 1164.3, 976.9, 1263.6	1160.3, 1685.5, 1441.3, 1287.9	0.696325	-0.522167	0.479408	0.319294	ns
Calm2	P0DP27	12314	Calmodulin-2 [OS=Mus musculus]	5081.9, 1521.2, 1164.3, 976.9, 1263.6	1160.3, 1685.5, 1441.3, 1287.9	0.696325	-0.522167	0.479408	0.319294	ns
Calm2	P0DP27	12315	Calmodulin-2 [OS=Mus musculus]	5081.9, 1521.2, 1164.3, 976.9, 1263.6	1160.3, 1685.5, 1441.3, 1287.9	0.696325	-0.522167	0.479408	0.319294	ns
Nrg2	P56974	100042150	Pro-neuregulin-2, membrane-bound isoform [OS=Mus musculus]	440, 289.1, 486.3, 383.3, 389.5	435.8, 436.1, 340.4, 138.7	0.849386	-0.235507	0.479426	0.319278	ns
Uqcrc2	Q9DB77	67003	Cytochrome b-c1 complex subunit 2, mitochondrial [OS=Mus musculus]	3993.6, 4860.3, 8611.3, 7109.1, 5183.9	4767.5, 5447.6, 7419.3, 11429.3	1.22083	0.287859	0.479482	0.319228	ns
Ntrk3	Q6VNS1	18213	NT-3 growth factor receptor [OS=Mus musculus]	3749.2, 3191.1, 4144, 4274.1, 4531.3	3587, 3666.8, 4587.5, 5875.4	1.11343	0.155016	0.479867	0.318879	ns
Sdhb	Q9CQA3	67680	Succinate dehydrogenase [ubiquinone] iron-sulfur subunit, mitochondrial [OS=Mus musculus]	543.5, 621, 1582.8, 1245.3, 654.7	825.8, 900.3, 1008, 2052.2	1.28739	0.364446	0.479926	0.318826	ns
Mrpl44	Q9CY73	69163	39S ribosomal protein L44, mitochondrial [OS=Mus musculus]	297.8, 155.2, 246.1, 499.6, 236.6	219.7, 310.7, 233.8, 1006.1	1.54175	0.62457	0.480184	0.318592	ns
Glra4	Q61603	14657	Glycine receptor subunit alpha-4 [OS=Mus musculus]	959.3, 1359.2, 2264.5, 1288.5, 1841.1	1114.7, 965.1, 1763.1, 1461.2	0.859648	-0.218181	0.480782	0.318051	ns
Hsph1	Q61699	15505	Heat shock protein 105 kDa [OS=Mus musculus]	4086.8, 2379.7, 3588.2, 4010.3, 3914.3	3582.5, 3052.8, 5262.4, 4211.4	1.11998	0.163467	0.480824	0.318014	ns
Mboat7	Q8CHK3	77582	Lysophospholipid acyltransferase 7 [OS=Mus musculus]	1124.3, 760.8, 1103.5, 1621.7, 1387.7	893.1, 1078.8, 1381.6, 3097.6	1.34443	0.426992	0.481545	0.317363	ns
Usp46	P62069	69727	Ubiquitin carboxyl-terminal hydrolase 46 [OS=Mus musculus]	465.2, 279.4, 387.1, 324.3, 363.3	365.4, 264.4, 257.5, 418.1	0.896911	-0.156963	0.482425	0.31657	ns
Napb	P28663	17957	Beta-soluble NSF attachment protein [OS=Mus musculus]	1588.2, 1655.4, 2099, 2604.4, 2067.1	1856.9, 2022.3, 2555.1, 2284	1.08825	0.122014	0.482436	0.316561	ns
Kctd8	Q50H33	243043	BTB/POZ domain-containing protein KCTD8 [OS=Mus musculus]	2516.3, 2576.2, 2774.2, 3044.4, 2799.7	3002.7, 2196.1, 4165.5, 2920.8	1.12002	0.163525	0.483343	0.315745	ns
Tubb5	P99024	22154	Tubulin beta-5 chain [OS=Mus musculus]	45671, 36918.9, 58004.1, 48862.8, 59965.7	61214.7, 42830.7, 41677, 31258	0.886951	-0.173074	0.48388	0.315262	ns
Mtch2	Q791V5	56428	Mitochondrial carrier homolog 2 [OS=Mus musculus]	2177.3, 1824.3, 2868.9, 2900, 2444.8	1988.6, 2005.1, 2573, 7408.5	1.43009	0.516108	0.484096	0.315069	ns
Mast4	Q811L6	328329	Microtubule-associated serine/threonine-protein kinase 4 [OS=Mus musculus]	133.1, 167.4, 193.7, 128.9, 236.8	139.4, 136.2, 177.3, 167.7	0.90214	-0.148577	0.484163	0.315008	ns
Gnai1	B2RSH2	14677	Guanine nucleotide-binding protein G(i) subunit alpha-1 [OS=Mus musculus]	3255.7, 1811.4, 3163.3, 4493.6, 2902.8	3421.6, 2519.5, 5195.1, 3455.2	1.16718	0.223024	0.48629	0.313105	ns
Tpd52l2	Q9CYZ2	66314	Tumor protein D54 [OS=Mus musculus]	1353.5, 1149.5, 1534, 2000.4, 1824.2	1646.1, 1244.4, 1801, 2528.2	1.14794	0.199044	0.486411	0.312997	ns
Exoc4	O35382	20336	Exocyst complex component 4 [OS=Mus musculus]	4061.7, 3130.2, 3399.7, 3500.2, 3218.2	3040.5, 3175.4, 3707.5, 6573.5	1.19128	0.252517	0.486582	0.312844	ns
Hacd3	Q8K2C9	57874	Very-long-chain (3R)-3-hydroxyacyl-CoA dehydratase 3 [OS=Mus musculus]	2434.6, 2144.6, 2521, 3780.1, 3246.5	2405.5, 2497.3, 3331.7, 5306.9	1.1982	0.26087	0.488075	0.311514	ns
Myl4	P09541		Myosin light chain 4 [OS=Mus musculus]	179.7, 251.3, 240.4, 143.8, 242.8	183.8, 200.4, 231.5, 151.8	0.906782	-0.141173	0.488081	0.311508	ns
Anks1b	Q8BIZ1-4		Isoform 4 of Ankyrin repeat and sterile alpha motif domain-containing protein 1B [OS=Mus musculus]	70616.7, 85661, 46772.4, 60510.6, 58775.2	71737.6, 71312.6, 52558.3, 22311.4	0.845081	-0.242839	0.488261	0.311348	ns
Mrps26	Q80ZS3	99045	28S ribosomal protein S26, mitochondrial [OS=Mus musculus]	626.7, 445.7, 764.5, 839.5, 709.9	601.1, 620.1, 569.6, 2155.8	1.45683	0.542829	0.488304	0.31131	ns
Mrtfb	P59759	239719	Myocardin-related transcription factor B [OS=Mus musculus]	4211.3, 2622.8, 2741.7, 1698, 2576.8	2107.3, 2902.1, 2127.1, 2612.8	0.879863	-0.18465	0.488624	0.311025	ns
Vamp2	P63044	22318	Vesicle-associated membrane protein 2 [OS=Mus musculus]	757.4, 490.6, 750.8, 1250.4, 751.8	744.5, 636.6, 1318.1, 1089.8	1.18377	0.243385	0.488805	0.310864	ns
Kcnd2	Q9Z0V2	16508	Potassium voltage-gated channel subfamily D member 2 [OS=Mus musculus]	192.1, 115.1, 217.1, 201.2, 207.6	162.4, 129.8, 296.2, 307.7	1.20043	0.263556	0.488831	0.310842	ns
Rplp0	P14869	11837	60S acidic ribosomal protein P0 [OS=Mus musculus]	10821.8, 9805.2, 13543.5, 10255, 13253.9	9536.9, 11217, 13274.1, 18461.7	1.13753	0.185906	0.489877	0.309913	ns
Cnot1	Q6ZQ08	234594	CCR4-NOT transcription complex subunit 1 [OS=Mus musculus]	388, 312.8, 576.3, 327.7, 461.1	288.1, 228.7, 392.9, 511.6	0.859976	-0.217631	0.49028	0.309556	ns
Kcna2	P63141	16490	Potassium voltage-gated channel subfamily A member 2 [OS=Mus musculus]	1077.1, 649.1, 924.5, 1654, 950.2	1140.1, 874.5, 1125.3, 1848.5	1.18661	0.246842	0.490335	0.309507	ns
Ndufa4	Q62425	17992	Cytochrome c oxidase subunit NDUFA4 [OS=Mus musculus]	12946.4, 11752.9, 13658.2, 16966.9, 11955.5	11037.8, 17083.9, 10751.4, 27160.2	1.22684	0.294946	0.490671	0.30921	ns
Rnf31	Q924T7	268749	E3 ubiquitin-protein ligase RNF31 [OS=Mus musculus]	593.9, 296.4, 254.7, 305.3, 212	334.1, 629.9, 287, 376.7	1.22398	0.291582	0.490816	0.309081	ns
Mtif2	Q91YJ5	76784	Translation initiation factor IF-2, mitochondrial [OS=Mus musculus]	158.7, 212, 385.8, 285.7, 305.4	252.3, 226.2, 303.7, 538.6	1.22514	0.292948	0.490906	0.309001	ns
Dlgap3	Q6PFD5	242667	Disks large-associated protein 3 [OS=Mus musculus]	79774.5, 89812.6, 61295.7, 53375.6, 59460.8	74255.5, 74538.8, 61144.6, 24363.6	0.852085	-0.23093	0.49092	0.30899	ns
Iqgap2	Q3UQ44	544963	Ras GTPase-activating-like protein IQGAP2 [OS=Mus musculus]	596.2, 585.3, 417.2, 300.3, 381.1	362.2, 470.3, 429.6, 375.1	0.897548	-0.155938	0.49177	0.308238	ns
Dnajc19	Q9CQV7	67713	Mitochondrial import inner membrane translocase subunit TIM14 [OS=Mus musculus]	3029, 3037.4, 3274.3, 2767.6, 2846.2	2544.9, 3371.6, 2884.8, 4530.7	1.11438	0.156242	0.491926	0.3081	ns
Rrbp1	Q99PL5	81910	Ribosome-binding protein 1 [OS=Mus musculus]	20588.4, 16192.8, 29679.2, 29136, 28962	16733.4, 19587.5, 32400.1, 68494.2	1.37702	0.461546	0.492742	0.30738	ns
Flrt2	Q8BLU0	399558	Leucine-rich repeat transmembrane protein FLRT2 [OS=Mus musculus]	379.8, 335.7, 240.6, 280.2, 338.5	256.9, 363.5, 243.9, 290.3	0.916466	-0.125847	0.492837	0.307296	ns
Slc25a3	Q8VEM8	18674	Phosphate carrier protein, mitochondrial [OS=Mus musculus]	4284.6, 5151, 7513.6, 6643.8, 5285.2	4611.9, 6364.3, 5700.1, 11028.2	1.1992	0.262068	0.49315	0.307021	ns
Psmb1	O09061	19170	Proteasome subunit beta type-1 [OS=Mus musculus]	328.9, 128.7, 363.5, 393.3, 261	261.9, 201.3, 535.7, 451.8	1.22907	0.297571	0.493345	0.306849	ns
Tomm22	Q9CPQ3	223696	Mitochondrial import receptor subunit TOM22 homolog [OS=Mus musculus]	189.1, 148.1, 274.6, 246.9, 108.9	129.8, 149.6, 318.4, 384.5	1.26899	0.343681	0.493477	0.306733	ns
Eif4e2	Q8BMB3	26987	Eukaryotic translation initiation factor 4E type 2 [OS=Mus musculus]	1071.6, 632.4, 1453.9, 690.2, 665.2	860.5, 1036, 600.4, 547.8	0.843258	-0.245954	0.494487	0.305845	ns
Atp5f1b	P56480	11947	ATP synthase subunit beta, mitochondrial [OS=Mus musculus]	33087.4, 15714.6, 46556.6, 58077.3, 29885.2	23104.9, 31428.3, 47176.3, 103744.1	1.40091	0.486368	0.494488	0.305844	ns
Atp5mg	Q9CPQ8	27425	ATP synthase subunit g, mitochondrial [OS=Mus musculus]	8568.7, 9334.3, 10462.8, 9488.7, 15932.1	7504.9, 9163.4, 11908.5, 33402.5	1.4404	0.526468	0.494716	0.305644	ns
Bin1	O08539	30948	Myc box-dependent-interacting protein 1 [OS=Mus musculus]	12117, 9094.4, 10585.1, 11953.3, 11062.1	9848.8, 10881.5, 13003.3, 12873	1.06288	0.0879732	0.495108	0.3053	ns
Col1a2	Q01149	12843	Collagen alpha-2(I) chain [OS=Mus musculus]	411.6, 712.1, 1312.7, 381.7, 606.3	462.7, 4054.5, 789.1, 232.2	2.0217	1.01557	0.495794	0.304699	ns
Rala	P63321	56044	Ras-related protein Ral-A [OS=Mus musculus]	2445.5, 1801.5, 3025.1, 2555.4, 3059.7	2459.9, 1898, 3211, 4671.9	1.1873	0.247687	0.495843	0.304656	ns
Phka1	P18826	18679	Phosphorylase b kinase regulatory subunit alpha, skeletal muscle isoform [OS=Mus musculus]	724.4, 271.5, 717.2, 1030.3, 442.8	511.6, 552.6, 370.6, 3341	1.87363	0.905834	0.497182	0.303485	ns
Eef1b	O70251	55949	Elongation factor 1-beta [OS=Mus musculus]	1146.4, 889, 1494.8, 1520.1, 1672	1044.8, 1065.8, 1800.4, 2740.7	1.23687	0.306696	0.497366	0.303324	ns
Uqcrb	Q9D855	67530	Cytochrome b-c1 complex subunit 7 [OS=Mus musculus]	1199.4, 626.1, 1790.5, 2316.8, 1252.7	1130.6, 1341.8, 1322.3, 4609	1.46192	0.547864	0.49807	0.30271	ns
Cox7c	P17665	12867	Cytochrome c oxidase subunit 7C, mitochondrial [OS=Mus musculus]	1250.8, 1735.1, 975, 2259.8, 949.4	1272, 1797.7, 1308.7, 2398.2	1.1814	0.240496	0.498079	0.302702	ns
Tmem214	Q8BM55	68796	Transmembrane protein 214 [OS=Mus musculus]	865.4, 682.9, 1557.2, 1266.1, 1455.5	751.5, 812, 1708.4, 3134.6	1.37429	0.458686	0.499342	0.301602	ns
Atp5f1a	Q03265	11946	ATP synthase subunit alpha, mitochondrial [OS=Mus musculus]	58915.3, 37807.6, 93950.8, 98584.9, 50678.8	53055, 62293.8, 69381.5, 188878.1	1.37381	0.458186	0.500083	0.300958	ns
Sh3bgrl3	Q91VW3	73723	SH3 domain-binding glutamic acid-rich-like protein 3 [OS=Mus musculus]	1670.2, 1220.7, 962.1, 1247.7, 689.1	1389.9, 1824, 945.4, 1180.4	1.15282	0.205173	0.500133	0.300915	ns
Cct2	P80314	12461	T-complex protein 1 subunit beta [OS=Mus musculus]	3253.1, 2283.1, 5069.9, 4606.1, 4998.3	3688.2, 2965, 5693, 6879.2	1.18907	0.249837	0.50017	0.300882	ns
Ptp4a1	Q63739	19243	Protein tyrosine phosphatase type IVA 1 [OS=Mus musculus]	355.3, 353.9, 412.3, 514, 447	435.7, 300.3, 488.5, 712.3	1.16255	0.217287	0.500321	0.300751	ns
Ddx6	P54823	13209	Probable ATP-dependent RNA helicase DDX6 [OS=Mus musculus]	1606.8, 1524.1, 2085.9, 2428.5, 2619.3	1839.5, 1690.3, 2629.9, 3316.3	1.15397	0.206601	0.50066	0.300457	ns
Psd	Q5DTT2	73728	PH and SEC7 domain-containing protein 1 [OS=Mus musculus]	11057.6, 9788, 9183.5, 7939.5, 9160.5	9370.7, 9279.2, 7668.7, 9496.8	0.949928	-0.07411	0.500776	0.300356	ns
Gng7	Q61016	14708	Guanine nucleotide-binding protein G(I)/G(S)/G(O) subunit gamma-7 [OS=Mus musculus]	289.9, 66.9, 169.1, 697, 127.9	390.6, 314, 191.7, 579.6	1.36576	0.449709	0.500856	0.300287	ns
Huwe1	Q7TMY8	59026	E3 ubiquitin-protein ligase HUWE1 [OS=Mus musculus]	520.2, 247.4, 276.5, 501.3, 452.9	400.1, 311.9, 453, 763.2	1.20615	0.27041	0.501402	0.299814	ns
Tubb4b	P68372	227613	Tubulin beta-4B chain [OS=Mus musculus]	286241.5, 192057.8, 305858.7, 356806.2, 301546.9	338418, 259613, 224504.4, 223391.2	0.906342	-0.141873	0.501475	0.29975	ns
Cox4i1	P19783	12857	Cytochrome c oxidase subunit 4 isoform 1, mitochondrial [OS=Mus musculus]	479.9, 416.2, 1491.5, 1426.1, 938.6	792.9, 635.3, 1604.3, 1834.1	1.28006	0.356216	0.501627	0.299619	ns
Park7	Q99LX0	57320	Parkinson disease protein 7 homolog [OS=Mus musculus]	376.5, 195.7, 206.5, 438.3, 376.4	361.1, 336.1, 283.7, 473.9	1.14127	0.19064	0.501948	0.299341	ns
Prdx1	P35700	18477	Peroxiredoxin-1 [OS=Mus musculus]	10916.2, 4161.2, 8520.6, 8949.4, 8936.1	6367.3, 5713.9, 6643.6, 10217.7	0.872109	-0.19742	0.503936	0.297624	ns
Picalm	Q7M6Y3	233489	Phosphatidylinositol-binding clathrin assembly protein [OS=Mus musculus]	496.1, 446.6, 533, 532.8, 426.9	503.7, 512.8, 346.5, 1061.9	1.24461	0.315695	0.504026	0.297547	ns
Rbck1	Q9WUB0	24105	RanBP-type and C3HC4-type zinc finger-containing protein 1 [OS=Mus musculus]	945.2, 837, 1384, 642.1, 872.1	676, 899.6, 822.2, 956.4	0.89581	-0.158735	0.504142	0.297448	ns
Dctn1	O08788	13191	Dynactin subunit 1 [OS=Mus musculus]	11643.5, 8396, 12468.6, 13223.7, 13434.7	11848.7, 9378.9, 14503.8, 17085	1.11584	0.158134	0.504235	0.297367	ns
Gnao1	P18872	14681	Guanine nucleotide-binding protein G(o) subunit alpha [OS=Mus musculus]	55037.3, 29135.3, 45548.4, 93711.7, 58533.9	54561.3, 45627.1, 104076.6, 68522.6	1.20931	0.274182	0.504496	0.297142	ns
Sh3rf1	Q69ZI1	59009	E3 ubiquitin-protein ligase SH3RF1 [OS=Mus musculus]	221.9, 355.9, 666.4, 181, 171.7	187.5, 645.8, 651, 238.4	1.34847	0.431326	0.504621	0.297035	ns
Jph1	Q9ET80	57339	Junctophilin-1 [OS=Mus musculus]	1251.5, 1668.1, 3041.4, 1420, 2241.9	1345.5, 1289.3, 2190.3, 1778.4	0.857785	-0.221313	0.504674	0.296989	ns
Bcas3	Q8CCN5	192197	BCAS3 microtubule associated cell migration factor [OS=Mus musculus]	1989.6, 1037.4, 595.9, 1241.2, 1728.8	1152.1, 1136.1, 1182.1, 1077.4	0.862234	-0.213848	0.504782	0.296896	ns
Dhrs7b	Q99J47	216820	Dehydrogenase/reductase SDR family member 7B [OS=Mus musculus]	2722, 2534.6, 3401.6, 3625.2, 2774.6	2520.2, 2914.7, 3089.2, 5925.5	1.1995	0.262427	0.504817	0.296866	ns
Syt1	P46096	20979	Synaptotagmin-1 [OS=Mus musculus]	8658.3, 6071.8, 7296.2, 15870.7, 11397.2	8035.7, 8197.4, 12735.1, 19739.4	1.23513	0.304657	0.506453	0.295461	ns
Nup133	Q8R0G9	234865	Nuclear pore complex protein Nup133 [OS=Mus musculus]	160.3, 144.9, 80.2, 38.6, 122.8	114.4, 169.7, 101.1, 127.3	1.17159	0.228467	0.506898	0.295079	ns
Pcdhga4	Q91XY4	93712	Protocadherin gamma-A4 [OS=Mus musculus]	219.7, 237, 403.4, 318.7, 392.7	260.7, 246.4, 461.3, 512.9	1.17825	0.23665	0.507039	0.294959	ns
Hap1	O35668	15114	Huntingtin-associated protein 1 [OS=Mus musculus]	2166.7, 2486.9, 2342.6, 1720.5, 2039.2	2088.7, 2070, 2234.8, 1741.3	0.945388	-0.0810214	0.507209	0.294813	ns
Btbd17	Q9DB72	72014	BTB/POZ domain-containing protein 17 [OS=Mus musculus]	3076.8, 2431.6, 7112.7, 5759.9, 6630.9	3419.8, 2775, 8760.4, 12024.2	1.34833	0.431172	0.508334	0.293851	ns
Trim46	Q7TNM2	360213	Tripartite motif-containing protein 46 [OS=Mus musculus]	4030.2, 3793.7, 6183.6, 3915.1, 4568.9	4119.6, 4088.5, 4640.9, 3797.1	0.925133	-0.112268	0.509098	0.293198	ns
Psd	Q5DTT2-2		Isoform 2 of PH and SEC7 domain-containing protein 1 [OS=Mus musculus]	858.2, 866.2, 876.9, 742.3, 996.1	823.7, 852.2, 784.7, 883.8	0.963315	-0.0539198	0.510032	0.292402	ns
Tars3	Q8BLY2	272396	Threonine--tRNA ligase 2, cytoplasmic [OS=Mus musculus]	1401.5, 653.8, 705.9, 1953.7, 1477.6	1082, 886.6, 1535.5, 2944	1.30159	0.38028	0.511544	0.291117	ns
Nlgn3	Q8BYM5	245537	Neuroligin-3 [OS=Mus musculus]	8325.3, 6259.4, 4936.3, 7651.2, 4670.9	7833.7, 8631.3, 5752.7, 6029.2	1.10883	0.14904	0.512379	0.290409	ns
Lrrtm3	Q8BZ81	216028	Leucine-rich repeat transmembrane neuronal protein 3 [OS=Mus musculus]	887.4, 709.2, 518.8, 687.5, 522.2	866.8, 991, 595.8, 558	1.13215	0.179061	0.512491	0.290313	ns
Cdh2	P15116	12558	Cadherin-2 [OS=Mus musculus]	11256.8, 11601.2, 7463.6, 7702.6, 8028.8	8411.4, 10049.6, 8981.6, 5916.5	0.905454	-0.143287	0.513434	0.289515	ns
Gnb5	P62881	14697	Guanine nucleotide-binding protein subunit beta-5 [OS=Mus musculus]	3941.8, 2117.4, 3214.5, 4346.4, 2923.8	3591.6, 2955, 3444.4, 4742.2	1.11319	0.1547	0.513495	0.289464	ns
Shisa9	Q9CZN4-4		Isoform 4 of Protein shisa-9 [OS=Mus musculus]	2365, 3109.2, 3091, 2864.5, 2431.5	3030, 2708.6, 2636.1, 1930.7	0.929339	-0.105724	0.513676	0.289311	ns
Nmt2	O70311	18108	Glycylpeptide N-tetradecanoyltransferase 2 [OS=Mus musculus]	361.1, 361.5, 821.5, 479.4, 759.4	352.9, 285.8, 744.4, 454.8	0.825533	-0.276603	0.514066	0.288981	ns
Srcin1	Q9QWI6	56013	SRC kinase signaling inhibitor 1 [OS=Mus musculus]	144614.9, 158515.2, 141387, 128367.1, 157222.8	136278.3, 149029.9, 150665.4, 126081.7	0.962282	-0.0554677	0.515085	0.288122	ns
Atp2b1	G5E829	67972	Plasma membrane calcium-transporting ATPase 1 [OS=Mus musculus]	13078.5, 10107, 16907.4, 22101.8, 18094.4	14370.9, 11257.4, 23273.2, 27365.4	1.18738	0.247781	0.515968	0.287377	ns
Mrpl43	Q99N89		39S ribosomal protein L43, mitochondrial [OS=Mus musculus]	769.5, 624.4, 1845.2, 952, 1100.1	715.2, 748.1, 1277.3, 3434.8	1.45888	0.544866	0.516631	0.286819	ns
Trpv2	Q9WTR1	22368	Transient receptor potential cation channel subfamily V member 2 [OS=Mus musculus]	358.7, 237, 691.4, 416.6, 584.8	250.8, 239.9, 618.8, 393.5	0.820953	-0.284629	0.51686	0.286627	ns
Tpd52	Q62393	21985	Tumor protein D52 [OS=Mus musculus]	1646.9, 1482.2, 1165.4, 1094.2, 1583.9	1394.3, 1409.6, 1297.7, 1118.9	0.935896	-0.0955806	0.516946	0.286555	ns
Ckap5	A2AGT5	75786	Cytoskeleton-associated protein 5 [OS=Mus musculus]	22151.5, 16213.2, 15901.9, 21613, 22684.3	15695.4, 19163.4, 22725.4, 32201.4	1.13867	0.187353	0.517153	0.286381	ns
Celf2	Q9Z0H4	14007	CUGBP Elav-like family member 2 [OS=Mus musculus]	1378.3, 714.2, 574.5, 1322.4, 1063.6	929.4, 1248.7, 939.8, 1498.8	1.14207	0.19165	0.517287	0.286268	ns
Pdhb	Q9D051	68263	Pyruvate dehydrogenase E1 component subunit beta, mitochondrial [OS=Mus musculus]	5045.7, 3310.7, 7400.7, 8048.3, 6817.1	4062.5, 5590.7, 7723.6, 13392.1	1.25598	0.328809	0.517995	0.285674	ns
Dner	Q8JZM4	227325	Delta and Notch-like epidermal growth factor-related receptor [OS=Mus musculus]	149.9, 131, 273, 207.9, 280.3	126, 142.8, 249.8, 201.6	0.863881	-0.211096	0.518492	0.285258	ns
Palm	Q9Z0P4	18483	Paralemmin-1 [OS=Mus musculus]	4944.8, 3553, 4149.2, 3414.3, 4365	3032, 3868, 4707.1, 3499	0.924427	-0.113369	0.51854	0.285218	ns
Nkiras1	Q8CEC5	69721	NF-kappa-B inhibitor-interacting Ras-like protein 1 [OS=Mus musculus]	1933.8, 953.4, 750.3, 1047.2, 930.5	1640.3, 1557.8, 878, 1160	1.16561	0.221083	0.518959	0.284867	ns
Hadhb	Q99JY0	231086	Trifunctional enzyme subunit beta, mitochondrial [OS=Mus musculus]	5632.3, 6414.1, 8856.6, 6928.7, 6481.2	5577.4, 7769.9, 6524.7, 11592.9	1.14625	0.19692	0.52063	0.283471	ns
Ndufs4	Q9CXZ1	17993	NADH dehydrogenase [ubiquinone] iron-sulfur protein 4, mitochondrial [OS=Mus musculus]	1202.1, 364.5, 842.4, 1408.3, 827.7	615.9, 705.9, 982.2, 3303.5	1.50902	0.593607	0.520808	0.283322	ns
Aimp2	Q8R010	231872	Aminoacyl tRNA synthase complex-interacting multifunctional protein 2 [OS=Mus musculus]	2041.9, 1071.3, 1588.6, 2894.3, 2168.2	1622.5, 1426.3, 2474.1, 4316.6	1.25963	0.332996	0.521215	0.282983	ns
Tjp1	P39447	21872	Tight junction protein ZO-1 [OS=Mus musculus]	11950.7, 12868.6, 12714.2, 11591.1, 10537.1	12867.6, 13374.7, 10296.4, 13598.4	1.05045	0.0710016	0.521284	0.282926	ns
Rph3a	P47708	19894	Rabphilin-3A [OS=Mus musculus]	4415.5, 3075.7, 3870.7, 4307.2, 3056.2	3376.9, 3547.7, 3563.2, 3662.3	0.944584	-0.0822485	0.521549	0.282705	ns
Hspa9	P38647	15526	Stress-70 protein, mitochondrial [OS=Mus musculus]	4451.5, 2871.9, 6092.2, 6763, 4526.6	3986, 4761.7, 5054.7, 10620.9	1.23574	0.305372	0.521734	0.282551	ns
Apba2	P98084	11784	Amyloid-beta A4 precursor protein-binding family A member 2 [OS=Mus musculus]	501.4, 337.6, 766.2, 242.8, 339.2	308.8, 367.5, 421.7, 387.8	0.849145	-0.235917	0.52179	0.282504	ns
Nyap2	Q8BM65	241134	Neuronal tyrosine-phosphorylated phosphoinositide-3-kinase adapter 2 [OS=Mus musculus]	689.8, 324, 297.3, 920.1, 511.4	697.2, 641.7, 330.5, 1022.9	1.22707	0.295223	0.521979	0.282347	ns
Ndufs7	Q9DC70	75406	NADH dehydrogenase [ubiquinone] iron-sulfur protein 7, mitochondrial [OS=Mus musculus]	1903.1, 1290.4, 2679.7, 3121.5, 1472.2	1420.8, 1775.4, 2171.1, 6557	1.42405	0.509998	0.522498	0.281915	ns
Dpp10	Q6NXK7	269109	Inactive dipeptidyl peptidase 10 [OS=Mus musculus]	437.2, 265, 437.9, 666.4, 606.1	406, 314.5, 784, 839.9	1.21466	0.280558	0.522622	0.281813	ns
Pam16	Q9CQV1	66449	Mitochondrial import inner membrane translocase subunit TIM16 [OS=Mus musculus]	1204.7, 1650, 2057.6, 1392.5, 1784.5	1204.4, 1570.2, 2508.7, 2079	1.13766	0.18607	0.523009	0.281491	ns
Wdr7	Q920I9	104082	WD repeat-containing protein 7 [OS=Mus musculus]	8397.4, 5553.7, 6596.2, 9261.6, 7708.8	8170.6, 7163.2, 7084.5, 10255.7	1.08862	0.1225	0.523352	0.281206	ns
Exoc7	O35250	53413	Exocyst complex component 7 [OS=Mus musculus]	189, 127.4, 159.2, 162.7, 181.1	130.2, 147.5, 171.8, 362.7	1.23902	0.309195	0.523884	0.280765	ns
Atp1a1	Q8VDN2	11928	Sodium/potassium-transporting ATPase subunit alpha-1 [OS=Mus musculus]	9239.2, 8140.3, 15220.8, 19736.7, 14494.9	12259.2, 8956.6, 19701.2, 23182.8	1.1989	0.261711	0.524101	0.280585	ns
Mag	P20917	17136	Myelin-associated glycoprotein [OS=Mus musculus]	118.5, 121.3, 192.6, 157.6, 131.8	189.2, 165.8, 99.3, 193.5	1.12185	0.165877	0.524257	0.280455	ns
Tsg101	Q61187	22088	Tumor susceptibility gene 101 protein [OS=Mus musculus]	712.2, 444.2, 575.5, 586.7, 543.4	587.7, 538.4, 552, 835.2	1.0977	0.134487	0.52438	0.280354	ns
Kirrel3	Q8BR86	67703	Kin of IRRE-like protein 3 [OS=Mus musculus]	939.4, 944.1, 929, 1051.1, 914.6	853.6, 955.4, 1047.2, 1163	1.05144	0.0723692	0.524438	0.280306	ns
Drg2	Q9QXB9	13495	Developmentally-regulated GTP-binding protein 2 [OS=Mus musculus]	196.9, 205.6, 219.4, 197.4, 248.9	187.8, 205.5, 287.1, 240.6	1.07775	0.108019	0.524681	0.280104	ns
Dpysl2	O08553	12934	Dihydropyrimidinase-related protein 2 [OS=Mus musculus]	45831.2, 15800.5, 38309.7, 42590.2, 38049	27866.7, 21841.4, 35166.6, 41416.3	0.874201	-0.193963	0.52479	0.280015	ns
Mtnd1	P03888	17716	NADH-ubiquinone oxidoreductase chain 1 [OS=Mus musculus]	239, 123.7, 755.9, 257.9, 209.6	132.6, 131.5, 293.7, 368.8	0.73025	-0.453537	0.525375	0.27953	ns
Capn5	O08688	12337	Calpain-5 [OS=Mus musculus]	1155.7, 866.7, 1362.4, 1153.8, 1597.8	1406.2, 1185.6, 1282.2, 1394.4	1.07319	0.1019	0.525457	0.279462	ns
Ppp4r4	Q8C0Y0	74521	Serine/threonine-protein phosphatase 4 regulatory subunit 4 [OS=Mus musculus]	384.8, 303.2, 607.3, 431.4, 332.6	414.5, 349.6, 447.3, 675.4	1.14529	0.195716	0.525863	0.279127	ns
Snap25	P60879	20614	Synaptosomal-associated protein 25 [OS=Mus musculus]	4113.4, 3036, 4310.9, 4321.5, 3735.3	3895.2, 3948.2, 4679, 3911.9	1.05256	0.0738994	0.526208	0.278842	ns
Shroom2	A2ALU4	110380	Protein Shroom2 [OS=Mus musculus]	165.3, 131.5, 85.1, 133.9, 182.9	109.2, 116.2, 121.8, 158.3	0.904358	-0.145034	0.526828	0.278331	ns
Dst	Q91ZU6	13518	Dystonin [OS=Mus musculus]	61057.4, 80025.1, 67717, 66259.9, 78727.1	71566.4, 65665.2, 73848.3, 58534.2	0.952602	-0.070055	0.526857	0.278307	ns
Hspa5	P20029	14828	Endoplasmic reticulum chaperone BiP [OS=Mus musculus]	15984.4, 9875.5, 18533.2, 20940.8, 17673	12608.2, 12856.9, 19575.1, 40588	1.28947	0.366783	0.527106	0.278102	ns
Sptbn1	Q62261	20742	Spectrin beta chain, non-erythrocytic 1 [OS=Mus musculus]	357478.4, 530566.4, 344119.3, 359676.4, 340339.9	402681.9, 406284.5, 346660.8, 255951.4	0.913203	-0.130992	0.527499	0.277779	ns
Lactb	Q9EP89	80907	Serine beta-lactamase-like protein LACTB, mitochondrial [OS=Mus musculus]	2230.4, 1346.4, 3682.5, 3096.9, 2804.8	1614.8, 1996.9, 3024.5, 8590.8	1.44622	0.532291	0.527526	0.277756	ns
Metap2	O08663	56307	Methionine aminopeptidase 2 [OS=Mus musculus]	122.3, 161.9, 320.8, 136.7, 262.4	106, 120.2, 254.9, 185.1	0.82935	-0.269948	0.527871	0.277472	ns
Rpn1	Q91YQ5	103963	Dolichyl-diphosphooligosaccharide--protein glycosyltransferase subunit 1 [OS=Mus musculus]	1632.8, 1284.3, 2682.2, 2785.1, 2171.2	1454.9, 1682, 2547.3, 5449	1.3184	0.398788	0.52805	0.277325	ns
Ctsf	Q9R013	56464	Cathepsin F [OS=Mus musculus]	982.7, 605.3, 593.5, 1295.5, 807	937.8, 831.8, 744.9, 1471.7	1.16311	0.217984	0.528447	0.276998	ns
Uba52	P62984	22186	Ubiquitin-60S ribosomal protein L40 [OS=Mus musculus]	1785.4, 2392, 2082.4, 2243.2, 2992.9	2231, 2193.5, 2877, 2576.7	1.0741	0.103129	0.528814	0.276697	ns
Bcr	Q6PAJ1	110279	Breakpoint cluster region protein [OS=Mus musculus]	7502.9, 6045.4, 6311, 4829.6, 5361.2	6605.3, 8169, 5418.6, 5862.2	1.08382	0.116124	0.530062	0.275673	ns
Mras	O08989	17532	Ras-related protein M-Ras [OS=Mus musculus]	6084.5, 5152.7, 5790.6, 6396.5, 6622.2	4543.2, 5079.5, 7517.1, 11252.4	1.18118	0.240226	0.530484	0.275328	ns
Prkci	Q62074	18759	Protein kinase C iota type [OS=Mus musculus]	850.7, 698.2, 1110.7, 1013.4, 1068.1	944.5, 784.2, 1106, 1332.3	1.09864	0.135715	0.531165	0.27477	ns
Kcnq2	Q9Z351-13		Isoform 13 of Potassium voltage-gated channel subfamily KQT member 2 [OS=Mus musculus]	357.3, 401.7, 436, 329.6, 447.8	359.2, 343.6, 465, 562	1.09625	0.132581	0.531363	0.274609	ns
Zc2hc1a	Q8BJH1	67306	Zinc finger C2HC domain-containing protein 1A [OS=Mus musculus]	8037.3, 8585.8, 9518.1, 10499.8, 10521.9	8904.3, 9643.5, 8254.7, 9379.1	0.958953	-0.0604681	0.531591	0.274423	ns
Coro1a	O89053	12721	Coronin-1A [OS=Mus musculus]	2619.9, 1286, 1871.7, 3549.7, 1806.2	2312.2, 2339.1, 2556.1, 2805	1.12413	0.168809	0.531767	0.274279	ns
Cacna1a	P97445	12286	Voltage-dependent P/Q-type calcium channel subunit alpha-1A [OS=Mus musculus]	16768.1, 18330.7, 15109.2, 16233.1, 16295.1	17894, 16446.3, 15820.9, 12791.1	0.9511	-0.0723315	0.532025	0.274068	ns
H2az2	Q3THW5	77605	Histone H2A.V [OS=Mus musculus]	2153.2, 3222.7, 3403.9, 714.9, 1105.5	1090.3, 5849.5, 4589.3, 719.4	1.44437	0.530442	0.532832	0.27341	ns
Rpl32	P62911	19951	60S ribosomal protein L32 [OS=Mus musculus]	9670.3, 12222.1, 10316.5, 11481.3, 14492	10485.1, 10757.8, 15815.1, 13514.9	1.08652	0.119715	0.53317	0.273134	ns
Atp5f1e	P56382	67126	ATP synthase subunit epsilon, mitochondrial [OS=Mus musculus]	1978.8, 1131.2, 2184.8, 3393.5, 1386.8	1537.1, 1905.2, 1537.1, 6762.6	1.45681	0.542812	0.533522	0.272848	ns
Patj	Q63ZW7	12695	InaD-like protein [OS=Mus musculus]	376.1, 287.1, 96.3, 194.3, 121.5	228.5, 238.6, 159.9, 58.8	0.797219	-0.326951	0.533685	0.272715	ns
Vps41	Q5KU39	218035	Vacuolar protein sorting-associated protein 41 homolog [OS=Mus musculus]	1712, 991.6, 1290.2, 1934.8, 1169.9	1900.7, 1679.5, 1206.2, 1490.5	1.10532	0.144466	0.534231	0.272271	ns
Capzb	P47757-4		Isoform 3 of F-actin-capping protein subunit beta [OS=Mus musculus]	20973.7, 19309.3, 13938.3, 19085.6, 15958.1	17119.3, 19696.2, 15717.3, 14441.6	0.937859	-0.0925568	0.534342	0.272181	ns
Rimoc1	Q8BR90	106064	UPF0600 protein C5orf51 homolog [OS=Mus musculus]	617.3, 429.3, 621.4, 460.8, 486.8	519.9, 517.5, 419, 1035.1	1.19069	0.251801	0.534596	0.271974	ns
Cad	B2RQC6	69719	CAD protein [OS=Mus musculus]	2729.4, 1728.1, 2245.2, 3114.6, 3091	3101.2, 2210.1, 2677.9, 3263.2	1.08965	0.123862	0.535186	0.271495	ns
Rnf14	Q9JI90	56736	E3 ubiquitin-protein ligase RNF14 [OS=Mus musculus]	5989.5, 4081.2, 3791.3, 2328.8, 2399.9	3349.5, 6250.8, 3413.9, 4343.1	1.16707	0.22289	0.53526	0.271435	ns
Ndufb3	Q9CQZ6	66495	NADH dehydrogenase [ubiquinone] 1 beta subcomplex subunit 3 [OS=Mus musculus]	236.6, 77.5, 212.7, 359.6, 115.5	176.1, 186.8, 155.4, 602.1	1.39784	0.483203	0.535484	0.271254	ns
Ppp3ca	P63328	19055	Serine/threonine-protein phosphatase 2B catalytic subunit alpha isoform [OS=Mus musculus]	8562.6, 5378.7, 5764.7, 8550.8, 6233.2	6787.6, 6355.2, 5971.5, 6569	0.930824	-0.103419	0.535635	0.271131	ns
Ppp1cc	P63087-2		Isoform 2 of Serine/threonine-protein phosphatase PP1-gamma catalytic subunit [OS=Mus musculus]	27691.8, 25217.8, 19574.9, 22178.4, 19213	23701.9, 25982.7, 18425.6, 15193.8	0.914416	-0.129077	0.535656	0.271114	ns
Mrpl49	Q9CQ40	18120	39S ribosomal protein L49, mitochondrial [OS=Mus musculus]	285.9, 210.8, 355, 268.6, 329.4	201.2, 262.7, 365.9, 547.8	1.18783	0.248331	0.536003	0.270833	ns
Rbm14	Q8C2Q3	56275	RNA-binding protein 14 [OS=Mus musculus]	673.2, 1083.6, 2549.7, 1165.5, 1446.2	1293, 1030.3, 1313, 1023.8	0.842	-0.248108	0.536044	0.270799	ns
Usp5	P56399	22225	Ubiquitin carboxyl-terminal hydrolase 5 [OS=Mus musculus]	6468.3, 3481.7, 4564.3, 5062.1, 4244.7	4840.8, 4901.2, 4621.6, 6344.8	1.08666	0.119904	0.536094	0.270759	ns
Cdc42bpa	Q3UU96	226751	Serine/threonine-protein kinase MRCK alpha [OS=Mus musculus]	133.6, 127.6, 170.9, 141.4, 201.2	144.7, 132.7, 185.1, 221.8	1.10414	0.142919	0.536765	0.270216	ns
Magi3	Q9EQJ9	99470	Membrane-associated guanylate kinase, WW and PDZ domain-containing protein 3 [OS=Mus musculus]	827.4, 765, 801.8, 752.1, 704	781.2, 758.1, 686.4, 775.5	0.97434	-0.0375033	0.537903	0.269296	ns
Mast1	Q9R1L5	56527	Microtubule-associated serine/threonine-protein kinase 1 [OS=Mus musculus]	1381.4, 1309.4, 1585.5, 1118.1, 1474.8	1209.3, 1233.3, 1272.1, 1509.2	0.950602	-0.0730867	0.537981	0.269233	ns
Gpr158	Q8C419	241263	Probable G-protein coupled receptor 158 [OS=Mus musculus]	9093.9, 5263.7, 7860, 9585.4, 8736	7219.9, 6459.4, 9990.3, 13452	1.14463	0.194876	0.538477	0.268833	ns
Kcnq2	Q9Z351-12		Isoform 12 of Potassium voltage-gated channel subfamily KQT member 2 [OS=Mus musculus]	3434.9, 3121.5, 4046.1, 3285, 3177.9	3219, 3033.3, 3815.2, 4659	1.07868	0.109268	0.539014	0.2684	ns
Src	P05480	20779	Neuronal proto-oncogene tyrosine-protein kinase Src [OS=Mus musculus]	1539.4, 1211.6, 1668, 1901.6, 1825.6	1568.5, 1442.7, 2022.1, 1975.2	1.07542	0.104907	0.539038	0.26838	ns
Coa3	Q9D2R6	52469	Cytochrome c oxidase assembly factor 3 homolog, mitochondrial [OS=Mus musculus]	470.4, 478.1, 740.2, 724.2, 595.1	427.8, 616, 533.1, 1563.4	1.30498	0.384026	0.539509	0.268001	ns
Map7d1	A2AJI0	245877	MAP7 domain-containing protein 1 [OS=Mus musculus]	7207.7, 5417.1, 5909.1, 7918.3, 8211	6806.4, 6470.4, 7623.7, 8764.2	1.06975	0.0972704	0.539528	0.267986	ns
Mrps7	Q80X85	50529	28S ribosomal protein S7, mitochondrial [OS=Mus musculus]	190.6, 167.5, 322.2, 226.2, 242.4	186.9, 162.6, 290.6, 495.1	1.23509	0.304621	0.540046	0.267569	ns
Larp1	Q6ZQ58	73158	La-related protein 1 [OS=Mus musculus]	420.9, 322.2, 351.6, 441.5, 499.7	401.3, 404.2, 377.3, 613.1	1.10265	0.140968	0.540354	0.267322	ns
Grm5	Q3UVX5	108071	Metabotropic glutamate receptor 5 [OS=Mus musculus]	9831.9, 6344.9, 8079.6, 8438.8, 7949.5	6982.9, 7803.7, 8472.1, 13406.7	1.12762	0.17328	0.540798	0.266965	ns
Sqor	Q9R112	59010	Sulfide:quinone oxidoreductase, mitochondrial [OS=Mus musculus]	906.9, 872.6, 1451.5, 1449.8, 1369.7	1073, 1218.8, 1161.1, 2113.2	1.14993	0.201541	0.541484	0.266414	ns
Hspd1	P63038	15510	60 kDa heat shock protein, mitochondrial [OS=Mus musculus]	4099.4, 4339.2, 9205.6, 9367.8, 6962.6	6175.5, 5401.1, 8119.3, 12614.1	1.18876	0.249452	0.541572	0.266344	ns
Ndufs1	Q91VD9	227197	NADH-ubiquinone oxidoreductase 75 kDa subunit, mitochondrial [OS=Mus musculus]	15729.4, 7674.5, 22776.6, 27534, 14495.2	11787.9, 13443.8, 20182.7, 51793.7	1.37751	0.462067	0.541809	0.266154	ns
Ap2a2	P17427	11772	AP-2 complex subunit alpha-2 [OS=Mus musculus]	18354.1, 10417.4, 12940.4, 25642, 20045	15805.7, 15202.9, 21312.1, 27843.7	1.14653	0.197275	0.541912	0.266071	ns
Gng3	P63216	14704	Guanine nucleotide-binding protein G(I)/G(S)/G(O) subunit gamma-3 [OS=Mus musculus]	1106.8, 682.9, 1210.6, 1114.8, 931.7	1040.5, 903.5, 1260.5, 1140.6	1.0762	0.105949	0.542304	0.265757	ns
Palm2	Q8BR92	677884	Paralemmin-2 [OS=Mus musculus]	2245.3, 2332.3, 2010.1, 2002.2, 2574.8	1907.5, 2125, 2294.5, 2251.9	0.960494	-0.0581518	0.543035	0.265172	ns
Wipf2	Q6PEV3	68524	WAS/WASL-interacting protein family member 2 [OS=Mus musculus]	2106.6, 1377.2, 1586.9, 2224.9, 2305.9	1737.7, 1700.9, 2512.2, 2475.7	1.09703	0.133602	0.543558	0.264754	ns
Samm50	Q8BGH2	68653	Sorting and assembly machinery component 50 homolog [OS=Mus musculus]	2887.2, 1449.6, 4123, 3858.4, 3217.8	2047.9, 2158.7, 3103.1, 11240.6	1.49253	0.577756	0.543615	0.264709	ns
Ctbp1	O88712	13016	C-terminal-binding protein 1 [OS=Mus musculus]	550.5, 695.9, 1270.3, 727.1, 743.8	829.4, 547.2, 768.1, 691.1	0.888943	-0.169837	0.543689	0.264649	ns
Stambp	Q9CQ26	70527	STAM-binding protein [OS=Mus musculus]	241.4, 148.9, 133.4, 168.5, 154	167.1, 274.3, 109.1, 234.1	1.159	0.212887	0.54391	0.264473	ns
Pitpnm1	O35954	18739	Membrane-associated phosphatidylinositol transfer protein 1 [OS=Mus musculus]	1121.6, 743.3, 1185.2, 1222, 1105.4	950.4, 985.2, 1240.4, 1548.2	1.09814	0.135063	0.544425	0.264062	ns
Parl	Q5XJY4	381038	Presenilins-associated rhomboid-like protein, mitochondrial [OS=Mus musculus]	1019.1, 1198.7, 1627.2, 1207.3, 1159.6	909.3, 1410.7, 1258.1, 2111.6	1.14492	0.195246	0.544895	0.263687	ns
Thy1	P01831	21838	Thy-1 membrane glycoprotein [OS=Mus musculus]	23737.5, 11169.6, 15258.5, 28145.8, 22284.5	18509.6, 16718.1, 27606.7, 28636	1.13661	0.184733	0.545438	0.263254	ns
Tamalin	Q9JJA9	56149	General receptor for phosphoinositides 1-associated scaffold protein [OS=Mus musculus]	803.5, 1088.8, 853.9, 588.9, 667.6	882.6, 864, 671.4, 442	0.893147	-0.16303	0.545841	0.262934	ns
Neto1	Q8R4I7	246317	Neuropilin and tolloid-like protein 1 [OS=Mus musculus]	3171.9, 3172.2, 3481.8, 2647.1, 2558.1	3355.3, 3149.7, 2741.6, 1727.8	0.912641	-0.13188	0.546089	0.262736	ns
Capza1	P47753	12340	F-actin-capping protein subunit alpha-1 [OS=Mus musculus]	3856.7, 3758.7, 2591.8, 3214.4, 2971.2	3300.4, 3626.2, 2857.6, 2433.6	0.931644	-0.10215	0.5464	0.262489	ns
Ndufa5	Q9CPP6	68202	NADH dehydrogenase [ubiquinone] 1 alpha subcomplex subunit 5 [OS=Mus musculus]	984, 346.7, 934.5, 1151.2, 533.6	553.8, 795.4, 676.9, 2259.8	1.3563	0.439674	0.546639	0.262299	ns
Ncald	Q91X97	52589	Neurocalcin-delta [OS=Mus musculus]	1904, 1718, 1584.2, 1858, 2017.8	2093.4, 1779.1, 1648.9, 2091.5	1.0478	0.0673642	0.54712	0.261918	ns
Mrps12	O35680	24030	28S ribosomal protein S12, mitochondrial [OS=Mus musculus]	1722.6, 1333.4, 2356.9, 1898.9, 1293.1	1486.3, 1807.9, 1490.7, 3402.9	1.18941	0.250246	0.548006	0.261215	ns
Pdxk	Q8K183	216134	Pyridoxal kinase [OS=Mus musculus]	2383.8, 1088.2, 2602.9, 2421, 2169.1	1681.7, 1587.9, 2117.7, 2328.1	0.90429	-0.145143	0.548191	0.261068	ns
Aak1	Q3UHJ0	269774	AP2-associated protein kinase 1 [OS=Mus musculus]	11108.3, 6462.9, 6550.2, 11229.9, 10966.8	8100.8, 8764.4, 10592.8, 13967.9	1.11797	0.160885	0.549551	0.259992	ns
Rabgap1	A2AWA9	227800	Rab GTPase-activating protein 1 [OS=Mus musculus]	1230.8, 892.7, 1224, 1058, 974.4	806.3, 837, 947.2, 1348.1	0.915119	-0.127968	0.549598	0.259955	ns
Cacna2d3	Q9Z1L5	12294	Voltage-dependent calcium channel subunit alpha-2/delta-3 [OS=Mus musculus]	5288.9, 3126.4, 3685.9, 6800.7, 4107	4334, 4121.3, 7678.8, 4926.5	1.14416	0.194283	0.550655	0.25912	ns
Atp5me	Q06185	11958	ATP synthase subunit e, mitochondrial [OS=Mus musculus]	6223.6, 8205.6, 11781.9, 9735.8, 9874.4	6160.6, 8718.6, 10253, 19605.9	1.22045	0.287414	0.550721	0.259068	ns
Baiap3	Q80TT2	545192	BAI1-associated protein 3 [OS=Mus musculus]	244.2, 266.4, 327.3, 270.3, 318.7	242.7, 262.9, 350.1, 382	1.08426	0.116706	0.550793	0.259012	ns
Pkp4	Q68FH0	227937	Plakophilin-4 [OS=Mus musculus]	14711.4, 17344.5, 17538, 16939.1, 17623.1	16080.9, 15261.1, 17576.8, 16582.5	0.972914	-0.0396162	0.550805	0.259003	ns
Gopc	Q8BH60	94221	Golgi-associated PDZ and coiled-coil motif-containing protein [OS=Mus musculus]	533.2, 176.2, 98.7, 331.1, 101.6	299.9, 553.2, 105.7, 344	1.31246	0.392273	0.551641	0.258343	ns
Ndufaf3	Q9JKL4	66706	NADH dehydrogenase [ubiquinone] 1 alpha subcomplex assembly factor 3 [OS=Mus musculus]	406.6, 292.9, 375.1, 376.2, 379.2	288, 383.8, 309.6, 816.3	1.22794	0.296237	0.551665	0.258325	ns
Ppp2r5c	Q60996-3		Isoform 3 of Serine/threonine-protein phosphatase 2A 56 kDa regulatory subunit gamma isoform [OS=Mus musculus]	4553.7, 3272.1, 2884, 3524.4, 3828.4	3623.9, 3720.9, 3512.6, 4488.1	1.06197	0.0867382	0.552056	0.258017	ns
Rtcb	Q99LF4	28088	RNA-splicing ligase RtcB homolog [OS=Mus musculus]	1881.4, 1522.5, 2675.8, 2137.7, 2293	2549.3, 2071, 2411.4, 1970.1	1.07058	0.0983959	0.55268	0.257526	ns
Bag4	Q8CI61	67384	BAG family molecular chaperone regulator 4 [OS=Mus musculus]	260.4, 153.4, 167.1, 248.5, 233.6	194.3, 165.2, 159.5, 254.5	0.909572	-0.13674	0.55348	0.256898	ns
Dnaja2	Q9QYJ0	56445	DnaJ homolog subfamily A member 2 [OS=Mus musculus]	16766, 12155.6, 12868.2, 9579, 12278.3	12806.1, 12761.4, 11172.1, 11011.2	0.937804	-0.0926418	0.554585	0.256032	ns
Dynll1	P63168	56455	Dynein light chain 1, cytoplasmic [OS=Mus musculus]	8351.1, 5661.5, 4529.3, 6961.1, 5506	6350.2, 5731, 5064.6, 5861.1	0.927428	-0.108692	0.554682	0.255956	ns
Dap3	Q9ER88	65111	28S ribosomal protein S29, mitochondrial [OS=Mus musculus]	497.6, 303.9, 345.3, 353.2, 432.9	310.8, 311.1, 298.8, 1263.1	1.41226	0.498002	0.554801	0.255863	ns
Dhx15	O35286	13204	Pre-mRNA-splicing factor ATP-dependent RNA helicase DHX15 [OS=Mus musculus]	946.5, 827.5, 1270.7, 1037.9, 922.7	873.4, 939.8, 1087, 1521.5	1.10425	0.143073	0.554995	0.255711	ns
Immt	Q8CAQ8	76614	MICOS complex subunit Mic60 [OS=Mus musculus]	40090.6, 18958.1, 67345.8, 56195.8, 43197.7	27848.2, 30299.6, 42884.7, 174635.8	1.52615	0.609893	0.555509	0.255309	ns
Ak1	Q9R0Y5	11636	Adenylate kinase isoenzyme 1 [OS=Mus musculus]	2613, 2017.5, 4647.5, 3246.4, 3863.6	2880.4, 2400.1, 3646, 2868.9	0.899698	-0.152487	0.556255	0.254726	ns
Ksr1	Q61097	16706	Kinase suppressor of Ras 1 [OS=Mus musculus]	1278.5, 1277.2, 2024.3, 980.8, 1643.2	1214.6, 1296.1, 1305.4, 1472.2	0.917598	-0.124066	0.556478	0.254552	ns
Map3k5	O35099	26408	Mitogen-activated protein kinase kinase kinase 5 [OS=Mus musculus]	8727.9, 6415.7, 6944.6, 5744.4, 7965.1	6851.1, 5876.4, 6306.5, 7899.7	0.940483	-0.0885264	0.556613	0.254447	ns
Iap	P03975		IgE-binding protein [OS=Mus musculus]	2253.5, 3104, 3955.9, 3474.3, 4566.8	2293, 2339.2, 4995.1, 2302.3	0.859258	-0.218836	0.557123	0.254049	ns
Ube3c	Q80U95	100763	Ubiquitin-protein ligase E3C [OS=Mus musculus]	793.5, 449.2, 507.5, 421.5, 359.3	488.8, 616.5, 422.1, 759.3	1.12935	0.175488	0.557137	0.254038	ns
Synj2bp	Q9D6K5	24071	Synaptojanin-2-binding protein [OS=Mus musculus]	481.7, 256.2, 413.7, 932.4, 285.5	382, 467.9, 391, 1287	1.33356	0.415285	0.557261	0.253941	ns
Pde1b	Q01065	18574	Calcium/calmodulin-dependent 3',5'-cyclic nucleotide phosphodiesterase 1B [OS=Mus musculus]	1140.7, 495, 1141.1, 958.5, 695.3	918.5, 767.5, 1292.1, 981.6	1.11715	0.159817	0.557306	0.253906	ns
Diaph2	O70566	54004	Protein diaphanous homolog 2 [OS=Mus musculus]	1138.6, 820.1, 828.4, 912.9, 919	878.1, 1003.7, 802.1, 1353.8	1.09269	0.127881	0.557819	0.253506	ns
Stoml2	Q99JB2	66592	Stomatin-like protein 2, mitochondrial [OS=Mus musculus]	789.6, 482.5, 1180.6, 1098.3, 815.1	620.8, 694.1, 886.1, 2462.1	1.33503	0.416872	0.558426	0.253034	ns
Dars1	Q922B2	226414	Aspartate--tRNA ligase, cytoplasmic [OS=Mus musculus]	1467.5, 937.6, 1677.1, 2574.6, 2014	1368.6, 1244.2, 2273.4, 3570.3	1.21911	0.285824	0.558646	0.252863	ns
Synj1	Q8CHC4	104015	Synaptojanin-1 [OS=Mus musculus]	18390.1, 11275.1, 15025.9, 18252.7, 17197.8	14815.7, 14599.8, 17237.3, 23712.7	1.09752	0.134245	0.55954	0.252169	ns
Fam120c	Q8C3F2	207375	Constitutive coactivator of PPAR-gamma-like protein 2 [OS=Mus musculus]	662.5, 1375.6, 493.9, 657.8, 850.8	910.9, 840.1, 706.7, 255.4	0.839325	-0.252699	0.559956	0.251846	ns
Cacnb1	Q8R3Z5	12295	Voltage-dependent L-type calcium channel subunit beta-1 [OS=Mus musculus]	1503.6, 847.6, 1178.5, 1475.9, 739.4	1338.6, 1508.9, 862.3, 1403.7	1.1126	0.153932	0.561558	0.250605	ns
Agk	Q9ESW4	69923	Acylglycerol kinase, mitochondrial [OS=Mus musculus]	1868.7, 1681.2, 2308, 1860.9, 1954.5	1591.5, 1530.6, 2090.7, 4126.4	1.20683	0.271219	0.56169	0.250503	ns
Atp2b2	Q9R0K7	11941	Plasma membrane calcium-transporting ATPase 2 [OS=Mus musculus]	6510.1, 4826.7, 10376.7, 12566.6, 10292	6952.2, 5646.3, 13841.3, 16748.8	1.2112	0.276438	0.563227	0.249316	ns
Htra1	Q9R118	56213	Serine protease HTRA1 [OS=Mus musculus]	2724.8, 3416.4, 4114.1, 3656.3, 3783.6	3518.6, 4079.9, 3714.5, 3498.9	1.04632	0.0653267	0.563641	0.248998	ns
Map1a	Q9QYR6	17754	Microtubule-associated protein 1A [OS=Mus musculus]	134447.6, 81286.4, 99999.7, 112996.4, 123432.7	91448.2, 89745.8, 111434.9, 120231.7	0.934644	-0.0975109	0.563853	0.248834	ns
Xkr4	Q5GH67	497097	XK-related protein 4 [OS=Mus musculus]	811.2, 808.2, 977, 816.7, 837.5	805.4, 648.9, 1063.1, 1219.5	1.09893	0.136104	0.56395	0.248759	ns
Rps24	P62849	20088	40S ribosomal protein S24 [OS=Mus musculus]	941.5, 611.2, 401.6, 1225.1, 810.1	1056.9, 1213.7, 635.5, 754.5	1.14695	0.1978	0.564268	0.248514	ns
Prune1	Q8BIW1	229589	Exopolyphosphatase PRUNE1 [OS=Mus musculus]	503.4, 297.1, 411.6, 404.6, 370.2	360.3, 379.5, 413.4, 588.7	1.09587	0.132071	0.56438	0.248428	ns
Tbcd	Q8BYA0	108903	Tubulin-specific chaperone D [OS=Mus musculus]	203.6, 105.2, 142.4, 299.8, 204.9	202.1, 133.6, 243.2, 303.8	1.15428	0.206992	0.564988	0.247961	ns
Dnajb4	Q9D832	67035	DnaJ homolog subfamily B member 4 [OS=Mus musculus]	764, 441.7, 315.7, 573.1, 548.4	599.1, 566.7, 493.9, 654.2	1.09439	0.130133	0.565231	0.247774	ns
Get4	Q9D1H7	67604	Golgi to ER traffic protein 4 homolog [OS=Mus musculus]	1381.2, 554.5, 662.7, 701.2, 1064.9	615.2, 477.2, 967, 957.2	0.863959	-0.210965	0.565345	0.247686	ns
Psmc1	P62192	19179	26S proteasome regulatory subunit 4 [OS=Mus musculus]	1026.4, 633.1, 1381.3, 1337.6, 1213.2	1022.1, 792.4, 1801.5, 1511.3	1.14621	0.196866	0.566151	0.247067	ns
Ndufa2	Q9CQ75	17991	NADH dehydrogenase [ubiquinone] 1 alpha subcomplex subunit 2 [OS=Mus musculus]	3858.2, 1843.8, 5371.9, 5646.5, 2573	2730.7, 3129.3, 3764.7, 11154.2	1.34624	0.42894	0.56641	0.246869	ns
Lsamp	Q8BLK3	268890	Limbic system-associated membrane protein [OS=Mus musculus]	4955, 2877.5, 2607, 2011.8, 2348.3	1819.2, 3112.9, 3330.7, 2031.3	0.869458	-0.201812	0.567187	0.246274	ns
Map9	Q3TRR0	213582	Microtubule-associated protein 9 [OS=Mus musculus]	1309.1, 1518.4, 1514, 1690.2, 1950.5	1664.9, 1522.8, 1576.1, 1976.3	1.05549	0.0779117	0.567277	0.246205	ns
Clip1	Q922J3	56430	CAP-Gly domain-containing linker protein 1 [OS=Mus musculus]	370, 179.2, 303.2, 419, 392.9	356.3, 273.7, 359.8, 490.6	1.11188	0.153	0.568138	0.245546	ns
Slc25a16	Q8C0K5	73132	Graves disease carrier protein homolog [OS=Mus musculus]	632.7, 920, 2301.1, 717.7, 1306.4	649.5, 589.8, 1184.6, 1404.7	0.814194	-0.296556	0.56901	0.24488	ns
Letm1	Q9Z2I0	56384	Mitochondrial proton/calcium exchanger protein [OS=Mus musculus]	12349.1, 16467.1, 26113.4, 21089.4, 18138.9	13310.9, 19411.6, 19333.8, 37274.6	1.18592	0.246005	0.569019	0.244873	ns
Mrps27	Q8BK72	218506	28S ribosomal protein S27, mitochondrial [OS=Mus musculus]	1121.5, 1078.4, 2667.3, 2004.9, 2575.2	1299.1, 1114.3, 2440.9, 5189.1	1.32887	0.410202	0.569675	0.244373	ns
Atp5f1d	Q9D3D9	66043	ATP synthase subunit delta, mitochondrial [OS=Mus musculus]	1313.2, 1246, 2482.7, 2090.5, 1203	1243.9, 1591.4, 1747.5, 3443	1.20357	0.267322	0.569753	0.244313	ns
Tuba4a	P68368	22145	Tubulin alpha-4A chain [OS=Mus musculus]	76946.5, 51688.4, 94561.1, 88552, 99350.8	97739.9, 68659.4, 70892.3, 64462.8	0.917524	-0.124182	0.569767	0.244303	ns
Tbr1	Q64336	21375	T-box brain protein 1 [OS=Mus musculus]	1288.5, 1431, 1497.8, 1203.9, 2008.7	1255.8, 1160.2, 1700.3, 1390.6	0.926476	-0.110174	0.570018	0.244112	ns
Actl6a	Q9Z2N8	56456	Actin-like protein 6A [OS=Mus musculus]	422.6, 394.9, 579.1, 222.8, 480.6	311.3, 405.6, 479.4, 313.9	0.898929	-0.153722	0.570244	0.24394	ns
Prxl2b	Q9DB60	66469	Prostamide/prostaglandin F synthase [OS=Mus musculus]	359, 188.3, 190, 341, 259.4	233.5, 366.4, 211.4, 402	1.13376	0.18111	0.570649	0.243631	ns
Jph3	Q9ET77	57340	Junctophilin-3 [OS=Mus musculus]	5194.3, 4901.8, 6407.2, 5441.5, 5924.8	5495.5, 5079.3, 5979.7, 6866.8	1.05049	0.071057	0.571101	0.243287	ns
Mical3	Q8CJ19	194401	[F-actin]-monooxygenase MICAL3 [OS=Mus musculus]	1289.5, 1108.3, 1820.9, 1245.4, 1126.6	1207.2, 1203.8, 1268.6, 1270.3	0.938804	-0.0911042	0.571865	0.242706	ns
Arhgef7	Q9ES28	54126	Rho guanine nucleotide exchange factor 7 [OS=Mus musculus]	11460.6, 7135.4, 8113.3, 6650.3, 8370.8	7155.5, 7620.6, 6944.6, 9296.1	0.929083	-0.106121	0.57193	0.242657	ns
Drp2	Q05AA6	13497	Dystrophin-related protein 2 [OS=Mus musculus]	366.2, 293.6, 260.2, 336, 212.9	353.5, 461.3, 241, 258.7	1.11861	0.161706	0.572396	0.242304	ns
Rab11fip5	Q8R361	52055	Rab11 family-interacting protein 5 [OS=Mus musculus]	3876.8, 3454.3, 6285.8, 4410, 5371.3	3578.5, 3147.1, 5427.9, 4816.6	0.906592	-0.141474	0.573013	0.241835	ns
Ndufb5	Q9CQH3	66046	NADH dehydrogenase [ubiquinone] 1 beta subcomplex subunit 5, mitochondrial [OS=Mus musculus]	323.6, 86.8, 304.4, 668.6, 189.2	269.1, 285.5, 240.3, 928.2	1.36963	0.453783	0.573102	0.241768	ns
Scyl1	Q9EQC5	78891	N-terminal kinase-like protein [OS=Mus musculus]	886.7, 694.5, 746.4, 676.7, 683.9	722.1, 847.7, 628, 945.1	1.06519	0.0911076	0.574403	0.240784	ns
Mtx1	P47802	17827	Metaxin-1 [OS=Mus musculus]	570.9, 372.3, 974.1, 651, 849.1	486.7, 523.1, 723.4, 1811.1	1.29642	0.37453	0.575128	0.240235	ns
Mink1	Q9JM52	50932	Misshapen-like kinase 1 [OS=Mus musculus]	13405.6, 11394.5, 12524, 10500.7, 11609.6	12398.7, 12687.7, 10045.1, 10433.8	0.958311	-0.0614345	0.57567	0.239826	ns
Snap91	Q61548	20616	Clathrin coat assembly protein AP180 [OS=Mus musculus]	10360.9, 6228.1, 8579.2, 10227.6, 7979.2	7808, 7817, 8664.6, 15027.2	1.13305	0.18021	0.576162	0.239455	ns
Snph	Q80U23-2		Isoform 2 of Syntaphilin [OS=Mus musculus]	8627, 6475.5, 15455.2, 12889.2, 11570.2	7197.3, 7207.5, 13022.9, 30969.7	1.3268	0.407952	0.57632	0.239336	ns
Lrrc47	Q505F5	72946	Leucine-rich repeat-containing protein 47 [OS=Mus musculus]	396.9, 418.7, 1125.7, 584.3, 636.5	497.9, 423.6, 633.7, 636.6	0.866434	-0.206839	0.576335	0.239325	ns
Vcan	Q62059	13003	Versican core protein [OS=Mus musculus]	3689.2, 2614.9, 2201.5, 2332.2, 2198	2436.4, 2960.8, 3102.2, 2678.1	1.07181	0.100047	0.577422	0.238507	ns
Opa3	Q505D7	403187	Optic atrophy 3 protein homolog [OS=Mus musculus]	2286.4, 4165.2, 8738.9, 2640.4, 4604.7	2208.1, 2936.6, 4270.6, 5369.8	0.823752	-0.279718	0.577515	0.238437	ns
Map7	O88735-2		Isoform 2 of Ensconsin [OS=Mus musculus]	6757.2, 6253.9, 6241.3, 6580.8, 7018.1	5735.4, 7144.3, 5990.1, 6574	0.968143	-0.0467082	0.577716	0.238286	ns
Pus7l	Q8CE46	78895	Pseudouridylate synthase 7 homolog-like protein [OS=Mus musculus]	1984.9, 1881.6, 280.8, 1285.4, 1068.9	2017.2, 2419.6, 801.9, 1108.7	1.22035	0.287299	0.578091	0.238004	ns
Slc25a5	P51881	11740	ADP/ATP translocase 2 [OS=Mus musculus]	109864.9, 137450.2, 158427.1, 127013.9, 139611.7	106443.8, 150039, 131023.3, 204279.4	1.10019	0.137752	0.578679	0.237562	ns
Atad1	Q9D5T0	67979	Outer mitochondrial transmembrane helix translocase [OS=Mus musculus]	550.2, 501.6, 1220.8, 781.6, 874.1	594.3, 605.2, 850.7, 1903	1.25792	0.331044	0.579082	0.23726	ns
Gpc5	Q8CAL5	103978	Glypican-5 [OS=Mus musculus]	224.4, 145.8, 152.4, 332, 250.9	244.6, 216.4, 249, 259.2	1.09588	0.132095	0.579234	0.237146	ns
Ank2	Q8C8R3-2		Isoform 2 of Ankyrin-2 [OS=Mus musculus]	203747.3, 232620.6, 191722.7, 218481.1, 202964.4	203043.7, 223824.2, 200508.9, 188488.7	0.971698	-0.0414205	0.579401	0.237021	ns
Lancl2	Q9JJK2	71835	LanC-like protein 2 [OS=Mus musculus]	2142.1, 1796.6, 1896, 2506.5, 2003.3	2184.4, 2133.6, 1781, 2715.6	1.06513	0.0910312	0.580384	0.236285	ns
Ociad2	Q9D8W7	433904	OCIA domain-containing protein 2 [OS=Mus musculus]	285.5, 285.6, 180.2, 151.1, 286.6	185, 397.1, 193.1, 315.9	1.14708	0.197963	0.580473	0.236218	ns
Ppp3cb	P48453	19056	Serine/threonine-protein phosphatase 2B catalytic subunit beta isoform [OS=Mus musculus]	2510.5, 1361.7, 1596.7, 2112.3, 1780.3	1818.7, 1459.3, 1600.8, 2053.9	0.925693	-0.111394	0.58093	0.235876	ns
Acsl6	Q91WC3	216739	Long-chain-fatty-acid--CoA ligase 6 [OS=Mus musculus]	1653.9, 1511.4, 3242.2, 2895.7, 2440.7	1823.5, 1716.7, 2911.6, 4857.3	1.20372	0.267501	0.581438	0.235497	ns
Ktn1	Q61595-11		Isoform 11 of Kinectin [OS=Mus musculus]	7167.6, 5169.3, 11359.8, 11940.1, 11266.9	5697.4, 6561.4, 11415.8, 25283.7	1.30476	0.38378	0.581743	0.235269	ns
Gabrb2	P63137	14401	Gamma-aminobutyric acid receptor subunit beta-2 [OS=Mus musculus]	7536.6, 6886.2, 8764.8, 8030.6, 8381.5	7553.6, 6275.7, 9616.6, 10815.2	1.08148	0.11301	0.581927	0.235132	ns
Tusc3	Q8BTV1	80286	Tumor suppressor candidate 3 [OS=Mus musculus]	388.3, 425.1, 560.5, 509, 491.1	405.2, 409.8, 585.3, 672.9	1.09162	0.126467	0.582139	0.234974	ns
Pura	P42669	19290	Transcriptional activator protein Pur-alpha [OS=Mus musculus]	11489.2, 11104.2, 13596.7, 14025.9, 16310.8	12328, 11845.4, 16297.1, 16342.5	1.06748	0.0942135	0.582613	0.23462	ns
Rasgrp1	Q9Z1S3	19419	RAS guanyl-releasing protein 1 [OS=Mus musculus]	2279.7, 2184.7, 1918.5, 1863.8, 2338.1	2284.5, 2174, 2143.5, 2106.9	1.02847	0.0404965	0.583457	0.233991	ns
Lamc1	P02468	226519	Laminin subunit gamma-1 [OS=Mus musculus]	419.2, 405, 357.7, 313.5, 386.1	263.1, 1291.9, 415.3, 165.2	1.41875	0.504619	0.584851	0.232954	ns
Rap2a	Q80ZJ1	76108	Ras-related protein Rap-2a [OS=Mus musculus]	356.3, 215, 276.6, 471.8, 289.2	342.3, 358.6, 245.3, 211.1	0.899139	-0.153384	0.585021	0.232829	ns
Slc4a8	Q8JZR6	59033	Electroneutral sodium bicarbonate exchanger 1 [OS=Mus musculus]	233.7, 173.6, 376.9, 329.4, 477.9	226.5, 165.4, 333.5, 381.6	0.869463	-0.201804	0.585554	0.232433	ns
Dnaja3	Q99M87	83945	DnaJ homolog subfamily A member 3, mitochondrial [OS=Mus musculus]	1568.1, 1689.7, 2680.5, 1984.9, 2046.3	1943, 2042, 1871.4, 2767.1	1.08124	0.11268	0.585879	0.232192	ns
Myh10	Q61879	77579	Myosin-10 [OS=Mus musculus]	267199.3, 301224.9, 252570.3, 311983.7, 301474.9	304223.5, 267548.4, 318951.1, 175883.1	0.929454	-0.105545	0.586676	0.231602	ns
Ralgapa1	Q6GYP7	56784	Ral GTPase-activating protein subunit alpha-1 [OS=Mus musculus]	535.7, 301.2, 477.2, 550.9, 403.7	424.9, 431.7, 390, 843.8	1.15176	0.203841	0.586815	0.231499	ns
Wasf3	Q8VHI6	245880	Wiskott-Aldrich syndrome protein family member 3 [OS=Mus musculus]	925.6, 668.2, 519, 1102.4, 769.5	829.4, 872.7, 719.5, 1043.4	1.08697	0.120312	0.587079	0.231303	ns
Ablim2	Q8BL65	231148	Actin-binding LIM protein 2 [OS=Mus musculus]	18463.1, 22701.4, 14721.6, 18231.5, 15305.9	19595.7, 19379.1, 14903.7, 12528.2	0.928261	-0.107397	0.587168	0.231237	ns
Tomm70	Q9CZW5	28185	Mitochondrial import receptor subunit TOM70 [OS=Mus musculus]	1095.1, 1094.2, 3079.6, 1868.3, 1566.7	1336.9, 1387.6, 2181.3, 3480.2	1.20435	0.268249	0.58734	0.231111	ns
Mrpl21	Q9D1N9	353242	39S ribosomal protein L21, mitochondrial [OS=Mus musculus]	142.6, 106.8, 191.7, 207.6, 186.9	112.3, 123.4, 114.7, 631.5	1.46885	0.554692	0.587702	0.230843	ns
Gnal	Q8CGK7	14680	Guanine nucleotide-binding protein G(olf) subunit alpha [OS=Mus musculus]	4244.5, 1788.1, 4677.9, 6219.3, 3031.3	4241, 3289.3, 6379.8, 4317	1.14141	0.190822	0.587742	0.230813	ns
Wasl	Q91YD9	73178	Neural Wiskott-Aldrich syndrome protein [OS=Mus musculus]	182.7, 81.5, 124.4, 131.1, 130.3	112.1, 120.6, 143.5, 203.7	1.11519	0.157293	0.587855	0.23073	ns
Plcb1	Q9Z1B3	18795	1-phosphatidylinositol 4,5-bisphosphate phosphodiesterase beta-1 [OS=Mus musculus]	1805, 1100.9, 1814.4, 1674.6, 1359.3	1496.8, 1118.1, 1924.7, 2371.3	1.11406	0.155824	0.588547	0.230219	ns
Rap1gap2	Q5SVL6	380711	Rap1 GTPase-activating protein 2 [OS=Mus musculus]	1899.6, 1195.2, 1973.9, 1566.9, 1691	1362.3, 1425, 1713.1, 1771.6	0.941561	-0.0868739	0.589141	0.229781	ns
Ptpmt1	Q66GT5		Phosphatidylglycerophosphatase and protein-tyrosine phosphatase 1 [OS=Mus musculus]	236.8, 288.5, 309.8, 232.5, 317.7	245.3, 254.4, 249, 534.5	1.15787	0.211476	0.589204	0.229735	ns
Mast3	Q3U214	546071	Microtubule-associated serine/threonine-protein kinase 3 [OS=Mus musculus]	4951.3, 4087.5, 4456.2, 4612.2, 4607.5	4797.1, 3921.9, 4107.8, 7157.8	1.09976	0.137191	0.589329	0.229642	ns
Rims4	P60191	241770	Regulating synaptic membrane exocytosis protein 4 [OS=Mus musculus]	1061.9, 833.5, 410.4, 438.8, 755.9	704.9, 698.4, 511.8, 581.7	0.891587	-0.165553	0.589529	0.229495	ns
Ablim3	Q69ZX8	319713	Actin-binding LIM protein 3 [OS=Mus musculus]	4763.5, 4628.4, 4259.9, 5622.6, 3454.9	5394.5, 5471.6, 4776.3, 3747.7	1.06636	0.0926951	0.589537	0.229489	ns
Ywhaz	P63101	22631	14-3-3 protein zeta/delta [OS=Mus musculus]	16965.4, 12428.5, 12498, 18737.9, 12028.9	17214, 19330.5, 14599.3, 11828.1	1.08335	0.115501	0.589905	0.229218	ns
Sh3gl2	Q62420	20404	Endophilin-A1 [OS=Mus musculus]	4552.4, 4570.1, 5475.6, 3785.3, 3066.3	3843.1, 5415.4, 4725, 4358.7	1.06891	0.0961373	0.590275	0.228946	ns
Kctd12	Q6WVG3	239217	BTB/POZ domain-containing protein KCTD12 [OS=Mus musculus]	4989, 4468.4, 4297.6, 5419.2, 4916.1	4722.9, 3867.5, 5382.4, 6865.7	1.08127	0.112727	0.590282	0.22894	ns
Exoc3	Q6KAR6	211446	Exocyst complex component 3 [OS=Mus musculus]	748, 766.6, 1088.3, 544.8, 278.4	504.8, 640.2, 486.1, 769.6	0.875887	-0.191184	0.590453	0.228815	ns
Krt76	Q3UV17	77055	Keratin, type II cytoskeletal 2 oral [OS=Mus musculus]	1601.8, 1923.8, 3454, 4997.1, 8422.7	7441.9, 3011.5, 5174.4, 4205.6	1.21532	0.281333	0.590586	0.228717	ns
Septin7	O55131	235072	Septin-7 [OS=Mus musculus]	39118.8, 15592.1, 20643.5, 38012.2, 29113.1	26885.5, 27364.2, 29907.7, 43548.8	1.12039	0.164	0.590601	0.228706	ns
Emsy	Q8BMB0	233545	BRCA2-interacting transcriptional repressor EMSY [OS=Mus musculus]	175.4, 286.9, 322.3, 159.4, 308.2	186.2, 192.7, 309.6, 212.3	0.899217	-0.153258	0.591015	0.228401	ns
Dync1li2	Q6PDL0	234663	Cytoplasmic dynein 1 light intermediate chain 2 [OS=Mus musculus]	2478.7, 1567, 2458.2, 2892.8, 2600.8	2500.4, 1771, 2756.3, 3555.2	1.10262	0.140929	0.591231	0.228243	ns
Faim2	Q8K097	72393	Protein lifeguard 2 [OS=Mus musculus]	546.7, 393.4, 805.4, 997.5, 924	542.6, 480.3, 989.5, 1552.7	1.21526	0.28127	0.592271	0.227479	ns
Atad3	Q925I1	108888	ATPase family AAA domain-containing protein 3 [OS=Mus musculus]	5861.8, 5601.3, 10349.8, 7938.4, 6760.4	5320.1, 7010.1, 7300.4, 14976	1.18478	0.244616	0.592273	0.227478	ns
Mtdh	Q80WJ7	67154	Protein LYRIC [OS=Mus musculus]	8534.8, 6326.1, 13061.1, 12808.9, 11567.1	6746.5, 7307.2, 12220.6, 27237.4	1.27901	0.355027	0.592357	0.227416	ns
Shank3	Q4ACU6-9		Isoform 8 of SH3 and multiple ankyrin repeat domains protein 3 [OS=Mus musculus]	3248.8, 3911.6, 1744.5, 1854.3, 2834.8	2842.4, 3061.5, 2601.2, 939.1	0.868416	-0.203541	0.592729	0.227144	ns
Dcaf7	P61963	71833	DDB1- and CUL4-associated factor 7 [OS=Mus musculus]	1817.4, 1802.4, 1209.2, 1675.1, 1467.2	1581.9, 1627.7, 1341.1, 1531.5	0.953765	-0.0682937	0.593987	0.226223	ns
Rab11fip2	G3XA57	74998	Rab11 family-interacting protein 2 [OS=Mus musculus]	5094.6, 4779.3, 3968.7, 6350.6, 6668.6	4098.7, 4697.7, 5109.1, 6117.2	0.931746	-0.101991	0.59436	0.22595	ns
Arpc4	P59999	68089	Actin-related protein 2/3 complex subunit 4 [OS=Mus musculus]	4350.4, 3508.3, 4588.6, 3545.1, 4898.7	3268.8, 3472.3, 4143.7, 4820.9	0.939736	-0.0896721	0.595274	0.225283	ns
Chchd3	Q9CRB9	66075	MICOS complex subunit Mic19 [OS=Mus musculus]	8314.8, 3464.4, 14103.9, 11932.9, 9510.5	5652.4, 6067.9, 8718.8, 33835.8	1.43352	0.519565	0.595408	0.225185	ns
Ehd3	Q9QXY6	57440	EH domain-containing protein 3 [OS=Mus musculus]	147, 235, 156.7, 160.7, 277.3	200.7, 200.2, 229.4, 211.8	1.07774	0.108004	0.596412	0.224454	ns
Ak5	Q920P5	229949	Adenylate kinase isoenzyme 5 [OS=Mus musculus]	10967.2, 5112.9, 6306.5, 3922.4, 5381.3	4250, 5420.8, 4100.2, 8167.8	0.865359	-0.208629	0.596906	0.224094	ns
Ogdh	Q60597	18293	2-oxoglutarate dehydrogenase, mitochondrial [OS=Mus musculus]	22733.8, 8133, 30943.5, 41510.4, 30191.6	15093.1, 15450.2, 29252.3, 90517.6	1.4073	0.492927	0.597093	0.223958	ns
Tsc2	Q61037	22084	Tuberin [OS=Mus musculus]	425.4, 460.4, 1212.5, 381.8, 752	481.7, 403, 663.9, 657.8	0.853315	-0.228849	0.597199	0.223881	ns
Psmd3	P14685	22123	26S proteasome non-ATPase regulatory subunit 3 [OS=Mus musculus]	141.6, 140.5, 314.3, 191, 251.3	220.7, 140.1, 286.4, 291.9	1.13014	0.1765	0.59732	0.223793	ns
Tbl2	Q9R099	27368	Transducin beta-like protein 2 [OS=Mus musculus]	564.3, 800.5, 2571, 833.4, 1454.4	602.4, 614.7, 1547.5, 1253.2	0.806969	-0.309415	0.597405	0.223731	ns
Klc1	O88447	16593	Kinesin light chain 1 [OS=Mus musculus]	1269.4, 779.2, 3305.7, 1696.8, 2073.1	1157.8, 966.3, 2306.8, 1707.2	0.840909	-0.249978	0.597439	0.223706	ns
Gria4	Q9Z2W8	14802	Glutamate receptor 4 [OS=Mus musculus]	2302.3, 2623.8, 2001.8, 2418.6, 2167.3	2714.4, 2165.2, 1892.1, 1953.9	0.947298	-0.0781097	0.597575	0.223608	ns
Slc25a42	Q8R0Y8	73095	Mitochondrial coenzyme A transporter SLC25A42 [OS=Mus musculus]	2687.4, 2626.6, 2588.5, 2675.5, 2884.5	2057.1, 2893.5, 2437.2, 4836.5	1.13503	0.182734	0.598133	0.223202	ns
Magi2	Q9WVQ1	50791	Membrane-associated guanylate kinase, WW and PDZ domain-containing protein 2 [OS=Mus musculus]	1037.4, 1123.7, 1071.3, 997.8, 1000.1	1128.4, 1030.1, 1029.4, 856.2	0.966508	-0.0491469	0.598149	0.22319	ns
Ranbp9	P69566	56705	Ran-binding protein 9 [OS=Mus musculus]	770.9, 252.9, 428.1, 777.9, 520.2	464.6, 437.1, 381.7, 656.3	0.881682	-0.18167	0.598809	0.222712	ns
Eif2s3x	Q9Z0N1	26905	Eukaryotic translation initiation factor 2 subunit 3, X-linked [OS=Mus musculus]	1340.3, 1463.1, 2079.5, 1999.6, 2117.3	1640, 1574.1, 2237.8, 2310.6	1.07815	0.108557	0.598928	0.222626	ns
Prkar1a	Q9DBC7	19084	cAMP-dependent protein kinase type I-alpha regulatory subunit [OS=Mus musculus]	3867.6, 3073.9, 4053.4, 4396, 3858.5	3538.4, 3188.6, 4356.7, 3590.5	0.9529	-0.0696035	0.598974	0.222592	ns
Atp6v1d	P57746	73834	V-type proton ATPase subunit D [OS=Mus musculus]	9276.8, 2984.6, 6568.2, 9157.7, 9442.8	5896.2, 5158.5, 9416.7, 15468.7	1.20024	0.263324	0.599338	0.222329	ns
Calcoco1	Q8CGU1	67488	Calcium-binding and coiled-coil domain-containing protein 1 [OS=Mus musculus]	3610.9, 2895.5, 3181.5, 1818.2, 2452	2529.9, 3309.7, 2365.9, 2068.9	0.920111	-0.12012	0.600017	0.221836	ns
Cox6c	Q9CPQ1	12864	Cytochrome c oxidase subunit 6C [OS=Mus musculus]	1239.3, 2463.1, 2554.6, 1711.8, 1793.8	1139.6, 1403.8, 3106.6, 3697	1.19679	0.259166	0.600463	0.221514	ns
Ndufa11	Q9D8B4	69875	NADH dehydrogenase [ubiquinone] 1 alpha subcomplex subunit 11 [OS=Mus musculus]	403.3, 456.4, 717.5, 581.6, 545	405.9, 453.9, 634.3, 997.6	1.15194	0.20407	0.600835	0.221245	ns
Cyfip2	Q5SQX6	76884	Cytoplasmic FMR1-interacting protein 2 [OS=Mus musculus]	22269.8, 15170.1, 15257.6, 27354.7, 17138.1	22000.4, 18746.9, 18099.8, 25217.4	1.08118	0.112612	0.601028	0.221105	ns
Sst	P60041	20604	Somatostatin [OS=Mus musculus]	160.1, 63.7, 39.8, 162.3, 159.2	101.4, 157.4, 140.1, 134.3	1.13912	0.187922	0.601364	0.220862	ns
Cdc37	Q61081	12539	Hsp90 co-chaperone Cdc37 [OS=Mus musculus]	1783.5, 983.7, 788.2, 1367, 1485.2	1375.8, 1340.2, 1183.5, 1679.7	1.0884	0.122202	0.601418	0.220823	ns
Dpysl4	O35098	26757	Dihydropyrimidinase-related protein 4 [OS=Mus musculus]	547.9, 372.7, 808.9, 899.9, 870.2	604.5, 393.2, 1017.9, 1291.3	1.18117	0.240217	0.602354	0.220148	ns
Elmo1	Q8BPU7	140580	Engulfment and cell motility protein 1 [OS=Mus musculus]	2590.8, 2322.5, 2933.3, 2668.1, 2726.4	2881.2, 1978.7, 2983.9, 3507.7	1.07162	0.0997881	0.602418	0.220102	ns
Prdx5	P99029	54683	Peroxiredoxin-5, mitochondrial [OS=Mus musculus]	15401.3, 14044.9, 26281.6, 31452.5, 22252.4	18014.8, 18790.3, 24978.3, 38459.9	1.14503	0.19539	0.602434	0.22009	ns
Ndufv1	Q91YT0	17995	NADH dehydrogenase [ubiquinone] flavoprotein 1, mitochondrial [OS=Mus musculus]	8467.5, 3832.5, 14969.2, 14860.4, 7510	6222.8, 7373.1, 10128, 29008.8	1.32789	0.409134	0.602517	0.220031	ns
Git1	Q68FF6	216963	ARF GTPase-activating protein GIT1 [OS=Mus musculus]	10463.1, 6915.7, 8975.6, 5876.7, 7381.7	6945.7, 7773.7, 7191.4, 7904.3	0.940829	-0.0879954	0.602644	0.219939	ns
Fam171b	Q14CH0	241520	Protein FAM171B [OS=Mus musculus]	1921.6, 776.3, 1430.4, 1838.2, 1101.2	1314.4, 1365.1, 1131.7, 2854.9	1.17897	0.23753	0.603087	0.21962	ns
Cdkl5	Q3UTQ8	382253	Cyclin-dependent kinase-like 5 [OS=Mus musculus]	13944.5, 17424.7, 10723.5, 15043.3, 13387.9	14744, 15986.5, 11737.7, 10171.8	0.933017	-0.100025	0.603224	0.219522	ns
Pals1	Q9JLB2	56217	Protein PALS1 [OS=Mus musculus]	675.1, 462.6, 775.6, 405.3, 519.2	566.5, 641.1, 483.8, 782.2	1.08958	0.123767	0.603503	0.219321	ns
Grm3	Q9QYS2	108069	Metabotropic glutamate receptor 3 [OS=Mus musculus]	4832.4, 3456.1, 5113.2, 5754.8, 5374.9	4186.4, 3382.1, 5881.5, 9282	1.15831	0.212023	0.6036	0.219251	ns
Abcd3	P55096	19299	ATP-binding cassette sub-family D member 3 [OS=Mus musculus]	2508.8, 1895.3, 3710.7, 3564, 3779.8	2396, 2156.4, 3989.8, 5976	1.17396	0.231381	0.604196	0.218822	ns
Banf1	O54962	23825	Barrier-to-autointegration factor [OS=Mus musculus]	1104.2, 1034.8, 2020.2, 1300.9, 1367	896.8, 1897.4, 1458.8, 1840.3	1.11565	0.157879	0.604825	0.218371	ns
Slc4a3	P16283	20536	Anion exchange protein 3 [OS=Mus musculus]	695.6, 540.6, 791, 798.3, 759.9	573, 559.4, 1129.1, 942.7	1.1171	0.159758	0.604847	0.218354	ns
Znf512	Q69Z99	269639	Zinc finger protein 512 [OS=Mus musculus]	217.6, 288.9, 296.7, 215.8, 224.9	226.1, 310.9, 219.9, 158.6	0.91999	-0.120311	0.605877	0.217615	ns
Ckap4	Q8BMK4	216197	Cytoskeleton-associated protein 4 [OS=Mus musculus]	10230.6, 6650.7, 16895.6, 13485.2, 15744.6	6551.6, 8004.2, 16045.3, 35404.7	1.3095	0.389016	0.606186	0.217394	ns
Wdr41	Q3UDP0	218460	WD repeat-containing protein 41 [OS=Mus musculus]	1194.8, 767.1, 1074.9, 1167.2, 991.7	1235.6, 963.7, 903.5, 1335.7	1.06783	0.0946822	0.606727	0.217007	ns
Pfn2	Q9JJV2	18645	Profilin-2 [OS=Mus musculus]	4195.2, 2256.5, 2739.2, 4050.7, 3538.6	3082.5, 2598, 3074.6, 3717.7	0.929131	-0.106046	0.606865	0.216908	ns
Ttll7	A4Q9F0	70892	Tubulin polyglutamylase TTLL7 [OS=Mus musculus]	606.2, 574.9, 1435, 2334.6, 1914.3	1161.6, 579.2, 2092.8, 3079.1	1.25869	0.331918	0.606937	0.216857	ns
Agap3	Q8VHH5	213990	Arf-GAP with GTPase, ANK repeat and PH domain-containing protein 3 [OS=Mus musculus]	10597.7, 7199.9, 6920.1, 7937.4, 8674.7	8931.9, 8062.4, 6366.9, 7879.3	0.944854	-0.0818367	0.607137	0.216713	ns
Top2b	Q64511	21974	DNA topoisomerase 2-beta [OS=Mus musculus]	3036.8, 3759.2, 3649.6, 1925.7, 2639.1	2690.4, 3976.4, 3375.5, 2915.4	1.07906	0.109775	0.607492	0.216459	ns
Itgb8	Q0VBD0	320910	Integrin beta-8 [OS=Mus musculus]	256.4, 183.8, 296.2, 379.3, 228.7	272.7, 186.9, 300.4, 459.1	1.1335	0.180782	0.608948	0.21542	ns
Tgfbrap1	Q3UR70	73122	Transforming growth factor-beta receptor-associated protein 1 [OS=Mus musculus]	426.6, 272.3, 251.5, 333.5, 425.8	358.9, 400.7, 300.1, 402.3	1.0689	0.0961282	0.610525	0.214296	ns
Eef1g	Q9D8N0	67160	Elongation factor 1-gamma [OS=Mus musculus]	7140.4, 6788.5, 13450.8, 12536.4, 14484.1	7862.2, 7515.6, 15378.5, 20478.3	1.17726	0.235435	0.610579	0.214258	ns
Acly	Q91V92	104112	ATP-citrate synthase [OS=Mus musculus]	2924.1, 1314.9, 2753.2, 3365.9, 2865.5	2633.7, 1922.3, 3407.8, 3768.5	1.10903	0.149299	0.611018	0.213946	ns
Syne1	Q6ZWR6-5		Isoform 5 of Nesprin-1 [OS=Mus musculus]	164.1, 233.7, 185.1, 159.8, 184.2	190.7, 206.4, 195.5, 179.5	1.04124	0.0583021	0.613388	0.212265	ns
Ilf2	Q9CXY6	67781	Interleukin enhancer-binding factor 2 [OS=Mus musculus]	2270.2, 2933.7, 4182.9, 2639.4, 4344.4	2796.4, 2575.8, 4966.2, 4276.8	1.11596	0.15829	0.614394	0.211553	ns
Hivep2	Q3UHF7	15273	Transcription factor HIVEP2 [OS=Mus musculus]	252.3, 303, 285.1, 184.4, 270.9	310.4, 262, 291.3, 229.6	1.05474	0.0768857	0.61577	0.210582	ns
Cct4	P80315	12464	T-complex protein 1 subunit delta [OS=Mus musculus]	2983.8, 2248.9, 5219.8, 4325.8, 3673.6	3489, 2719.4, 4503.4, 5849.2	1.1219	0.165949	0.616025	0.210401	ns
Tubb3	Q9ERD7	22152	Tubulin beta-3 chain [OS=Mus musculus]	32156.1, 24223, 25250.3, 40804.2, 29316.1	39835.7, 32206.2, 25468.9, 32662.9	1.07227	0.100672	0.616211	0.210271	ns
Ubl4a	P21126	27643	Ubiquitin-like protein 4A [OS=Mus musculus]	2107.4, 1067.3, 1532.6, 1692.7, 1913	1333.2, 1266.6, 1514.8, 2020.8	0.922561	-0.116284	0.617653	0.209256	ns
Ubl4a	P21126	100169864	Ubiquitin-like protein 4A [OS=Mus musculus]	2107.4, 1067.3, 1532.6, 1692.7, 1913	1333.2, 1266.6, 1514.8, 2020.8	0.922561	-0.116284	0.617653	0.209256	ns
Gpm6b	P35803	14758	Neuronal membrane glycoprotein M6-b [OS=Mus musculus]	233, 246.8, 895.7, 490.1, 322	326.6, 233.6, 761.2, 840.3	1.2352	0.304745	0.617784	0.209163	ns
Mpp1	P70290	17524	55 kDa erythrocyte membrane protein [OS=Mus musculus]	1201.7, 765.4, 892.2, 781.4, 785.3	807.5, 1091.8, 684.4, 1300.6	1.09701	0.133579	0.617819	0.209139	ns
Apbb1ip	Q8R5A3	54519	Amyloid beta A4 precursor protein-binding family B member 1-interacting protein [OS=Mus musculus]	556.2, 581.5, 386.1, 451.2, 576.7	570.2, 474.4, 499, 599.9	1.05004	0.0704378	0.618073	0.20896	ns
Slc25a11	Q9CR62	67863	Mitochondrial 2-oxoglutarate/malate carrier protein [OS=Mus musculus]	24839.8, 21824.5, 26287.8, 26247.3, 23438.3	20225.7, 25973.5, 21195.2, 41971.4	1.11472	0.156687	0.618138	0.208915	ns
Armc10	Q9D0L7	67211	Armadillo repeat-containing protein 10 [OS=Mus musculus]	348.2, 278.4, 400.2, 521.3, 477.8	332.4, 327.8, 389.4, 871.7	1.18546	0.245448	0.618163	0.208897	ns
Olfm2	Q8BM13	244723	Noelin-2 [OS=Mus musculus]	4551.1, 3863.1, 3342.9, 4490, 4098.5	3707.2, 4220.7, 4117.4, 3684.6	0.966419	-0.0492792	0.618176	0.208888	ns
Fasn	P19096	14104	Fatty acid synthase [OS=Mus musculus]	4354.4, 2205.3, 5215.7, 5923.6, 4550.3	4237.5, 3230.5, 5918.5, 6445.2	1.11418	0.155977	0.618739	0.208492	ns
Wdr26	Q8C6G8	226757	WD repeat-containing protein 26 [OS=Mus musculus]	467.6, 229.8, 448.7, 481.2, 529.8	385.5, 304.6, 297.2, 567.5	0.900978	-0.150436	0.618846	0.208417	ns
Rras2	P62071	66922	Ras-related protein R-Ras2 [OS=Mus musculus]	206.6, 256.2, 604.9, 216.2, 399.2	328.2, 227.7, 616.5, 406.5	1.17261	0.229727	0.620039	0.207581	ns
Ap3m2	Q8R2R9	64933	AP-3 complex subunit mu-2 [OS=Mus musculus]	1360.6, 1082.4, 1512.9, 1383.1, 1575.6	1397.2, 1264.5, 1592.4, 1507.4	1.04155	0.0587268	0.620058	0.207568	ns
Mtfr1l	Q9CWE0	76824	Mitochondrial fission regulator 1-like [OS=Mus musculus]	1619.9, 1146.4, 1372.3, 1401.5, 1116.1	1298.9, 1443.5, 1005.4, 2121.5	1.10222	0.140418	0.620723	0.207102	ns
Tbk1	Q9WUN2	56480	Serine/threonine-protein kinase TBK1 [OS=Mus musculus]	2064.5, 1713.9, 2081.6, 1456.3, 1407	1703.8, 1860.8, 1536.2, 2349.5	1.06759	0.0943526	0.620953	0.206941	ns
Hnrnph2	P70333	56258	Heterogeneous nuclear ribonucleoprotein H2 [OS=Mus musculus]	3137, 2655.9, 2609.4, 2473.4, 2209.7	2972.1, 2842.2, 2038, 1980.4	0.939282	-0.0903704	0.621059	0.206867	ns
Mrps23	Q8VE22	64656	28S ribosomal protein S23, mitochondrial [OS=Mus musculus]	352.6, 318.1, 806, 500, 426.5	399.5, 361, 460.1, 1130.9	1.22311	0.290553	0.621308	0.206693	ns
Mest	Q07646	17294	Mesoderm-specific transcript protein [OS=Mus musculus]	336.8, 271.4, 457.7, 387.4, 178.5	267.5, 281.3, 346, 603.1	1.14743	0.198405	0.621429	0.206608	ns
Stx12	Q9ER00	100226	Syntaxin-12 [OS=Mus musculus]	742.7, 378.1, 431.2, 665.2, 833.5	580.2, 455.7, 716.1, 989.5	1.12331	0.167753	0.621484	0.20657	ns
Cbx3	P23198	12417	Chromobox protein homolog 3 [OS=Mus musculus]	312.3, 363.4, 531.6, 267.5, 349.9	221.5, 628.6, 528.6, 304	1.15272	0.205047	0.621664	0.206444	ns
Cbx3	P23198	544944	Chromobox protein homolog 3 [OS=Mus musculus]	312.3, 363.4, 531.6, 267.5, 349.9	221.5, 628.6, 528.6, 304	1.15272	0.205047	0.621664	0.206444	ns
Cbx3	P23198	118568054	Chromobox protein homolog 3 [OS=Mus musculus]	312.3, 363.4, 531.6, 267.5, 349.9	221.5, 628.6, 528.6, 304	1.15272	0.205047	0.621664	0.206444	ns
Cbx3	P23198	118568056	Chromobox protein homolog 3 [OS=Mus musculus]	312.3, 363.4, 531.6, 267.5, 349.9	221.5, 628.6, 528.6, 304	1.15272	0.205047	0.621664	0.206444	ns
Pip4k2c	Q91XU3	117150	Phosphatidylinositol 5-phosphate 4-kinase type-2 gamma [OS=Mus musculus]	1192.6, 840.3, 1286.2, 1025.8, 988.3	978.7, 1018.4, 1213.6, 1276.8	1.05178	0.0728386	0.621801	0.206348	ns
Gpd2	Q64521	14571	Glycerol-3-phosphate dehydrogenase, mitochondrial [OS=Mus musculus]	6016.2, 3708.1, 10207.6, 10027.5, 7189.1	5173.3, 5091.2, 7810.2, 19342	1.25902	0.332306	0.623243	0.205343	ns
Nfx1	B1AY10	74164	Transcriptional repressor NF-X1 [OS=Mus musculus]	361.6, 334.4, 328.5, 241.1, 400.2	307.4, 344.8, 329.1, 427.8	1.05737	0.0804869	0.623359	0.205262	ns
Vapb	Q9QY76	56491	Vesicle-associated membrane protein-associated protein B [OS=Mus musculus]	11716, 7803.3, 15200.2, 17358.2, 11590	11425.2, 10725.8, 12912.5, 22557.8	1.13129	0.177969	0.624481	0.204481	ns
Stx1a	O35526	20907	Syntaxin-1A [OS=Mus musculus]	4552.4, 2768.9, 5404.9, 6018.8, 5009	3902.2, 3583.8, 6504.1, 7243.2	1.11735	0.160086	0.624682	0.204341	ns
Hba	P01942	15122	Hemoglobin subunit alpha [OS=Mus musculus]	214.2, 148.3, 178.7, 889.4, 404.6	442.5, 377.1, 373.5, 579.6	1.20743	0.271939	0.624983	0.204132	ns
Hba	P01942	110257	Hemoglobin subunit alpha [OS=Mus musculus]	214.2, 148.3, 178.7, 889.4, 404.6	442.5, 377.1, 373.5, 579.6	1.20743	0.271939	0.624983	0.204132	ns
Pcbp1	P60335	23983	Poly(rC)-binding protein 1 [OS=Mus musculus]	5958.5, 4271.9, 5071.4, 4106.7, 4436.7	4235.2, 5057.7, 3935.9, 7888.1	1.10698	0.146627	0.625359	0.20387	ns
Kcnj2	P35561	16518	Inward rectifier potassium channel 2 [OS=Mus musculus]	261.5, 220.4, 115.4, 181.7, 139	253.7, 186.6, 116.9, 81.2	0.869281	-0.202105	0.62578	0.203578	ns
Csnk1e	Q9JMK2	27373	Casein kinase I isoform epsilon [OS=Mus musculus]	6944.8, 9217.1, 7147.1, 6758.6, 6260.3	7817.2, 7746.9, 6639.8, 5247.4	0.944567	-0.0822754	0.626843	0.202841	ns
Akap10	O88845	56697	A-kinase anchor protein 10, mitochondrial [OS=Mus musculus]	589.7, 356.7, 554.5, 396.2, 504.5	413, 487.6, 409.3, 851.5	1.12498	0.169898	0.627113	0.202654	ns
Ophn1	Q99J31	94190	Oligophrenin-1 [OS=Mus musculus]	249, 159.4, 145.2, 304, 176.4	230.1, 252.1, 144.2, 287.9	1.10529	0.144431	0.62792	0.202095	ns
Clstn1	Q9EPL2	65945	Calsyntenin-1 [OS=Mus musculus]	283.7, 198.5, 555.8, 337.6, 491.1	246.8, 248.8, 495.2, 324.2	0.880565	-0.183499	0.628173	0.201921	ns
Ppp1r16b	Q8VHQ3	228852	Protein phosphatase 1 regulatory inhibitor subunit 16B [OS=Mus musculus]	1096.6, 1070.5, 1261.2, 515.3, 988	929.4, 982.6, 943.1, 819.5	0.931391	-0.10254	0.628245	0.201871	ns
Arap2	Q8BZ05	212285	Arf-GAP with Rho-GAP domain, ANK repeat and PH domain-containing protein 2 [OS=Mus musculus]	146.8, 150.3, 100.7, 104.2, 93.1	97.5, 128.9, 143.9, 138.1	1.06789	0.09476	0.628908	0.201413	ns
Map1b	P14873	17755	Microtubule-associated protein 1B [OS=Mus musculus]	155340.7, 106742, 103482.2, 136702.9, 114780.1	140779.9, 142781, 107192.8, 128741.8	1.05238	0.0736569	0.6293	0.201142	ns
Nisch	Q80TM9	64652	Nischarin [OS=Mus musculus]	325.5, 207.3, 271.1, 250.9, 231.1	284, 300, 230, 265.4	1.04927	0.0693792	0.629469	0.201025	ns
Septin8	Q8CHH9	20362	Septin-8 [OS=Mus musculus]	5124, 2076.2, 3260, 4365.2, 4472.6	4084.2, 3330.2, 4214.4, 5126	1.08527	0.118051	0.629561	0.200962	ns
Lrrc7	Q80TE7	242274	Leucine-rich repeat-containing protein 7 [OS=Mus musculus]	84620.1, 104625.3, 71828.4, 69908.9, 76119.7	90034.8, 89721.2, 77454.1, 41591.9	0.917466	-0.124274	0.62961	0.200929	ns
Lgi1	Q9JIA1	56839	Leucine-rich glioma-inactivated protein 1 [OS=Mus musculus]	3335.1, 3314.8, 3770, 4960.6, 4910.7	3830.4, 3126.4, 4615.2, 3698	0.940679	-0.088226	0.630384	0.200395	ns
Ccdc136	Q3TVA9	232664	Coiled-coil domain-containing protein 136 [OS=Mus musculus]	1105, 946.8, 1273.9, 645.5, 908.4	1323.8, 849.4, 1084.5, 941.5	1.0757	0.10528	0.6315	0.199627	ns
Tpgs1	Q99MS8	110012	Tubulin polyglutamylase complex subunit 1 [OS=Mus musculus]	583.9, 288.7, 158, 522.6, 238	463.5, 593.6, 240.6, 358.6	1.15586	0.208966	0.633104	0.198525	ns
Fam171a2	A2A699	217219	Protein FAM171A2 [OS=Mus musculus]	735.7, 473.3, 801, 858.6, 608.8	616.5, 668.5, 699.6, 1033.4	1.08486	0.117512	0.633156	0.198489	ns
Xkr6	E9Q6C8	219149	XK-related protein 6 [OS=Mus musculus]	808.7, 464.8, 259.8, 1033, 561.3	879.3, 892.1, 516.9, 550.7	1.13466	0.182255	0.633605	0.198182	ns
Prph	P15331	19132	Peripherin [OS=Mus musculus]	566, 1414.7, 1167.7, 706.9, 827.7	1291.1, 736.6, 830.6, 409.1	0.872144	-0.197362	0.633728	0.198097	ns
Add2	Q9QYB8	11519	Beta-adducin [OS=Mus musculus]	16836.8, 12820.6, 10688.4, 17034.2, 17075.9	14824.9, 13987.7, 15267.7, 18879.4	1.057	0.0799706	0.634714	0.197422	ns
Chmp4b	Q9D8B3	75608	Charged multivesicular body protein 4b [OS=Mus musculus]	7597.4, 5839.4, 11544.7, 8193.6, 9446.1	6587.6, 7065, 13029.4, 11117	1.10857	0.148705	0.634839	0.197336	ns
Cacna2d1	O08532	12293	Voltage-dependent calcium channel subunit alpha-2/delta-1 [OS=Mus musculus]	4401.6, 2958.1, 3642.2, 3689.9, 4007.8	2973.5, 3338.9, 6292, 3971.6	1.10805	0.148017	0.635404	0.19695	ns
Gars1	Q9CZD3	353172	Glycine--tRNA ligase [OS=Mus musculus]	718.1, 334.1, 366.3, 1362, 369.2	745.3, 745, 531.7, 923.8	1.16908	0.225373	0.635442	0.196924	ns
Nsg2	P47759	18197	Neuronal vesicle trafficking-associated protein 2 [OS=Mus musculus]	1115.2, 813.9, 1653.8, 2666.8, 2351	1225.6, 1385.3, 2069.5, 3426.8	1.17828	0.236678	0.635639	0.196789	ns
Plch2	A2AP18-3		Isoform 3 of 1-phosphatidylinositol 4,5-bisphosphate phosphodiesterase eta-2 [OS=Mus musculus]	884.5, 548.8, 1320.1, 763.9, 1303.2	697.2, 575.7, 1058.4, 1124	0.895991	-0.158444	0.63585	0.196645	ns
Rgs7bp	Q8BQP9	52882	Regulator of G-protein signaling 7-binding protein [OS=Mus musculus]	479.9, 373, 587.4, 560.6, 510.2	418.2, 439, 610.1, 697.3	1.07752	0.107709	0.636255	0.196369	ns
Nlgn1	Q99K10	192167	Neuroligin-1 [OS=Mus musculus]	307.7, 453.4, 491.9, 423.9, 280.7	408.7, 398.3, 418.5, 213.3	0.918727	-0.122292	0.636361	0.196297	ns
Slc27a1	Q60714	26457	Long-chain fatty acid transport protein 1 [OS=Mus musculus]	123.6, 127.6, 214, 112.8, 133.4	112, 133.6, 139.4, 145	0.931262	-0.102741	0.638579	0.194785	ns
Mtch1	Q791T5	56462	Mitochondrial carrier homolog 1 [OS=Mus musculus]	3751.3, 5272.5, 6194.8, 4554.5, 5335.5	3640.5, 4629.9, 5480.3, 8731	1.11922	0.162498	0.6388	0.194635	ns
C1qbp	O35658	12261	Complement component 1 Q subcomponent-binding protein, mitochondrial [OS=Mus musculus]	6482.9, 6123.2, 4776.6, 3328.2, 3501.5	5049.7, 7670.9, 4097.1, 4571.9	1.10427	0.143092	0.640467	0.193503	ns
Maea	Q4VC33	59003	E3 ubiquitin-protein transferase MAEA [OS=Mus musculus]	222.2, 86.7, 240.9, 280.6, 121.7	200.1, 190, 151.7, 141.7	0.897358	-0.156244	0.641344	0.192909	ns
Gap43	P06837	14432	Neuromodulin [OS=Mus musculus]	101795.8, 20367.2, 27205.7, 22209.9, 29896	20878.1, 35045.1, 41430.7, 31982.8	0.802438	-0.317538	0.642751	0.191957	ns
Tpi1	P17751	21991	Triosephosphate isomerase [OS=Mus musculus]	13314.3, 7239.3, 10250.6, 19400.7, 10793.7	12643.1, 13103.3, 12629.8, 14561.4	1.08481	0.117445	0.644803	0.190573	ns
Lmtk3	Q5XJV6	381983	Serine/threonine-protein kinase LMTK3 [OS=Mus musculus]	3517.5, 3293.8, 5505.3, 4543.7, 6370.2	3043.4, 3059.4, 5870.7, 4850.7	0.905286	-0.143554	0.64511	0.190366	ns
Spast	Q9QYY8	50850	Spastin [OS=Mus musculus]	404.8, 440.4, 847.4, 424.6, 608.4	365, 363.8, 699.7, 529.1	0.897784	-0.15556	0.645685	0.18998	ns
Slc12a5	Q91V14	57138	Solute carrier family 12 member 5 [OS=Mus musculus]	5790.1, 3526.4, 6381.4, 9174.2, 6427	5319.1, 4341.7, 7429.9, 11538.6	1.14338	0.193299	0.645725	0.189952	ns
Ptpn23	Q6PB44	104831	Tyrosine-protein phosphatase non-receptor type 23 [OS=Mus musculus]	581.1, 826.7, 413.8, 482.4, 454.7	558.5, 591.1, 497.9, 393.7	0.924892	-0.112643	0.645761	0.189928	ns
Gnaz	O70443	14687	Guanine nucleotide-binding protein G(z) subunit alpha [OS=Mus musculus]	23361.7, 14771.9, 20632.1, 29892.5, 32728.5	18852.8, 16337.6, 47733.8, 29666.2	1.15942	0.213402	0.645888	0.189843	ns
Carm1	Q9WVG6	59035	Histone-arginine methyltransferase CARM1 [OS=Mus musculus]	147.9, 160.6, 465.8, 125.4, 278.1	129.9, 111.6, 259.9, 291.2	0.841187	-0.249502	0.646079	0.189714	ns
Rgs9	O54828	19739	Regulator of G-protein signaling 9 [OS=Mus musculus]	5173.4, 3231.4, 5072.3, 4425.2, 3897.7	5300, 4547.6, 4308.4, 4139.8	1.04907	0.0691125	0.64637	0.189519	ns
Acbd6	Q9D061	72482	Acyl-CoA-binding domain-containing protein 6 [OS=Mus musculus]	301.2, 168.5, 237.4, 241.1, 200.5	199.8, 250.8, 192.7, 225.8	0.945743	-0.0804799	0.646538	0.189406	ns
Atp5f1c	Q91VR2	11949	ATP synthase subunit gamma, mitochondrial [OS=Mus musculus]	34618.6, 37061.8, 73127.6, 59282.5, 45571.1	36206.2, 37957.7, 50950.5, 113162.2	1.193	0.254591	0.64819	0.188298	ns
Pycr3	Q9DCC4	66194	Pyrroline-5-carboxylate reductase 3 [OS=Mus musculus]	910.6, 692.2, 1842.7, 810.4, 865	1011.5, 992.8, 855.6, 820.2	0.898304	-0.154724	0.648651	0.187989	ns
Slc25a4	P48962	11739	ADP/ATP translocase 1 [OS=Mus musculus]	46439.7, 64827.3, 69526.9, 53420.7, 68673.8	46347.7, 59929.8, 60653.6, 99581.7	1.09988	0.137347	0.649857	0.187182	ns
Astn1	Q61137	11899	Astrotactin-1 [OS=Mus musculus]	2093.2, 1954.4, 2136.2, 1971.4, 2215.5	1830.5, 1934.7, 2159.8, 2827.8	1.05499	0.0772313	0.650365	0.186843	ns
Arhgef10l	A2AWP8	72754	Rho guanine nucleotide exchange factor 10-like protein [OS=Mus musculus]	506.4, 236.4, 331.5, 451.1, 305.9	344.8, 415.1, 324.7, 500.2	1.08175	0.113361	0.650606	0.186682	ns
Gga3	Q8BMI3	260302	ADP-ribosylation factor-binding protein GGA3 [OS=Mus musculus]	360.5, 165.5, 100.4, 131.1, 192.7	158.1, 201.1, 135.4, 414.4	1.1958	0.257977	0.652409	0.18548	ns
Map7d2	A2AG50	78283	MAP7 domain-containing protein 2 [OS=Mus musculus]	4938.3, 4388.9, 7593.6, 3621.8, 5419.9	4167.1, 4310.3, 5780.4, 5061.4	0.930149	-0.104466	0.65288	0.185167	ns
Kiaa1549	Q68FD9	330286	UPF0606 protein KIAA1549 [OS=Mus musculus]	11190.1, 9622.7, 8879, 12533.9, 11590.7	10468.9, 8921.8, 12464, 13527.7	1.0541	0.0760151	0.652986	0.185096	ns
Kcnc2	Q14B80	268345	Potassium voltage-gated channel subfamily C member 2 [OS=Mus musculus]	255.5, 164.9, 185.3, 240.3, 180.6	188.2, 156.7, 170.6, 445.2	1.16976	0.226212	0.653085	0.185031	ns
Cacna1e	Q61290	12290	Voltage-dependent R-type calcium channel subunit alpha-1E [OS=Mus musculus]	8670.7, 6565.5, 6856.5, 6465.7, 7033.5	7060.5, 7501, 6212.5, 6793.3	0.968173	-0.0466629	0.654158	0.184317	ns
Rpl36a	P83882	19982	60S ribosomal protein L36a [OS=Mus musculus]	8710.4, 9325.2, 11164.3, 10654.3, 11697.7	8827.9, 8523.4, 12897, 13857.6	1.06945	0.0968742	0.654427	0.184139	ns
Rpl36a	P83882	66483	60S ribosomal protein L36a [OS=Mus musculus]	8710.4, 9325.2, 11164.3, 10654.3, 11697.7	8827.9, 8523.4, 12897, 13857.6	1.06945	0.0968742	0.654427	0.184139	ns
Abcf2	Q99LE6	27407	ATP-binding cassette sub-family F member 2 [OS=Mus musculus]	281.5, 213.3, 349.4, 220.4, 304.4	211, 205.1, 300.3, 307.9	0.935263	-0.096556	0.654622	0.184009	ns
Alg2	Q9DBE8	56737	Alpha-1,3/1,6-mannosyltransferase ALG2 [OS=Mus musculus]	587.2, 737.8, 1448.2, 827.7, 984.6	730.5, 672.2, 1294.5, 1427.9	1.1245	0.169278	0.654771	0.18391	ns
Farp1	F8VPU2	223254	FERM, ARHGEF and pleckstrin domain-containing protein 1 [OS=Mus musculus]	9211.5, 8654.2, 10949, 11202.2, 10302.8	9341.6, 8539.1, 11500.3, 13061.4	1.05432	0.076311	0.654777	0.183907	ns
Cask	O70589	12361	Peripheral plasma membrane protein CASK [OS=Mus musculus]	5942.9, 4077.8, 4947.4, 5546.4, 4330.8	4910.8, 4833, 4387.2, 5026.6	0.963844	-0.053128	0.654877	0.18384	ns
Pisd	Q8BSF4	320951	Phosphatidylserine decarboxylase proenzyme, mitochondrial [OS=Mus musculus]	760.7, 838.2, 1096.5, 885.3, 1011.4	619.3, 804.2, 792.4, 1197.2	0.929068	-0.106143	0.655171	0.183645	ns
Dctn4	Q8CBY8	67665	Dynactin subunit 4 [OS=Mus musculus]	190.8, 111.9, 181.5, 209, 185.1	121.6, 118.8, 285.5, 270.7	1.13372	0.18107	0.655507	0.183423	ns
Ppp2r5a	Q6PD03	226849	Serine/threonine-protein phosphatase 2A 56 kDa regulatory subunit alpha isoform [OS=Mus musculus]	494.1, 548.7, 853.9, 609.7, 626.8	509.8, 480.5, 660, 703.2	0.938936	-0.0909009	0.656473	0.182783	ns
Mpdz	Q8VBX6	17475	Multiple PDZ domain protein [OS=Mus musculus]	939.2, 969.7, 1447.6, 798.4, 902.3	890.6, 957.4, 1088.9, 1408.2	1.07399	0.102979	0.656637	0.182675	ns
Pak1	O88643	18479	Serine/threonine-protein kinase PAK 1 [OS=Mus musculus]	190.1, 116, 207.2, 123.6, 129.7	109.8, 163.8, 159.1, 138.8	0.931875	-0.101792	0.657277	0.182251	ns
Dlst	Q9D2G2	78920	Dihydrolipoyllysine-residue succinyltransferase component of 2-oxoglutarate dehydrogenase complex, mitochondrial [OS=Mus musculus]	16047.6, 5047.5, 20825.8, 22611.6, 19434.3	8305.9, 9657.1, 18371, 51018.6	1.3004	0.37896	0.657427	0.182152	ns
Ypel1	Q9ESC7	106369	Protein yippee-like 1 [OS=Mus musculus]	134.2, 91.1, 3.8, 305.5, 79.5	168.7, 153.1, 107.9, 159.9	1.20013	0.263191	0.658545	0.181415	ns
Ndufs3	Q9DCT2	68349	NADH dehydrogenase [ubiquinone] iron-sulfur protein 3, mitochondrial [OS=Mus musculus]	5787.8, 2929, 6439, 6376.2, 4780	3416.1, 5066.6, 5008.4, 10962.6	1.16172	0.21626	0.658881	0.181193	ns
Rasgrf1	P27671	19417	Ras-specific guanine nucleotide-releasing factor 1 [OS=Mus musculus]	4189.3, 2373.5, 2391.1, 2920.9, 2657.9	3037.5, 3333.1, 2415.4, 3620.6	1.06713	0.0937331	0.659171	0.181002	ns
Arhgef2	Q60875	16800	Rho guanine nucleotide exchange factor 2 [OS=Mus musculus]	16159.7, 15146.6, 18142.4, 14130, 16713.8	13609.3, 16389.1, 16676.1, 20541.8	1.04643	0.065474	0.65969	0.18066	ns
Exoc1	Q8R3S6	69940	Exocyst complex component 1 [OS=Mus musculus]	3646.4, 3092.6, 3766.7, 4944.6, 3021.8	2588.2, 2818.9, 2999.3, 5106.5	0.914413	-0.129082	0.660005	0.180453	ns
Fhl2	O70433	14200	Four and a half LIM domains protein 2 [OS=Mus musculus]	787.2, 660.4, 574.6, 404.2, 562.4	509.5, 740.7, 469.1, 510	0.932356	-0.101047	0.660787	0.179938	ns
Ndufb10	Q9DCS9	68342	NADH dehydrogenase [ubiquinone] 1 beta subcomplex subunit 10 [OS=Mus musculus]	1390.3, 515, 1928.6, 1843.9, 1083.4	884.5, 906.2, 1408.4, 3463.8	1.23183	0.300799	0.661132	0.179712	ns
N4bp3	Q8C7U1	212706	NEDD4-binding protein 3 [OS=Mus musculus]	570.5, 684.1, 641.4, 510.8, 605.1	697.6, 627.8, 567.2, 374.7	0.940976	-0.0877705	0.661447	0.179505	ns
Fam126b	Q8C729	213056	Protein FAM126B [OS=Mus musculus]	2342.9, 1606.4, 3394.6, 2255.4, 2916.3	1691.9, 1401, 3557.4, 2311.5	0.895063	-0.159939	0.661701	0.179338	ns
Crocc	Q8CJ40	230872	Rootletin [OS=Mus musculus]	2606, 3229.4, 4114, 4039.9, 4011.9	3213.5, 2847.1, 3811.3, 5945.5	1.09836	0.135347	0.662302	0.178944	ns
Aldh5a1	Q8BWF0	214579	Succinate-semialdehyde dehydrogenase, mitochondrial [OS=Mus musculus]	1009.9, 1087.7, 3867.3, 2455.6, 1913.8	1499.2, 1588.1, 2494.7, 4170.4	1.17962	0.238317	0.66252	0.178801	ns
Slc17a7	Q3TXX4	72961	Vesicular glutamate transporter 1 [OS=Mus musculus]	5259.9, 4464.8, 6615.1, 7315, 6354.4	5391.7, 4237.1, 8023.1, 8492.7	1.08902	0.123036	0.662573	0.178766	ns
Ank2	Q8C8R3-7		Isoform 7 of Ankyrin-2 [OS=Mus musculus]	750.1, 922.8, 732.5, 672.2, 576.8	692.9, 648.8, 771.6, 695.6	0.960794	-0.0577012	0.662749	0.178651	ns
Gprin1	Q3UNH4	26913	G protein-regulated inducer of neurite outgrowth 1 [OS=Mus musculus]	50846.8, 29843.8, 36825.7, 68167.4, 66296.3	36386.7, 33378.2, 88136.8, 72452.1	1.14272	0.19247	0.663291	0.178296	ns
Tom1l2	Q5SRX1	216810	TOM1-like protein 2 [OS=Mus musculus]	1658.4, 1126.1, 1967.4, 2280.7, 2109.8	1500.6, 1426.8, 1962, 3331.6	1.12402	0.168669	0.663711	0.178021	ns
Lamb2	Q61292	16779	Laminin subunit beta-2 [OS=Mus musculus]	497.5, 536.3, 825.6, 339.9, 438.7	369.5, 1224.7, 619.3, 316.2	1.19868	0.26145	0.664049	0.1778	ns
Gpr37l1	Q99JG2	171469	G-protein coupled receptor 37-like 1 [OS=Mus musculus]	1236.9, 2034.1, 1244.3, 1718.3, 1104.6	1820.7, 1662.1, 1278.2, 1491.5	1.06506	0.090935	0.665231	0.177027	ns
Purg	Q8R4E6	75029	Purine-rich element-binding protein gamma [OS=Mus musculus]	120.1, 135.4, 194.8, 117.2, 166.9	146.2, 122.2, 207.6, 153.8	1.07196	0.100256	0.666235	0.176373	ns
Prkce	P16054	18754	Protein kinase C epsilon type [OS=Mus musculus]	2483, 1856.7, 2988.4, 2444.4, 2579.3	2241.4, 2224, 2667.4, 3320.8	1.0579	0.0812067	0.666253	0.176361	ns
Ipo7	Q9EPL8	233726	Importin-7 [OS=Mus musculus]	894, 548.1, 844.3, 951.9, 778.7	729.6, 714.7, 939.6, 1015	1.05766	0.0808776	0.666366	0.176287	ns
Camk2g	Q923T9-2		Isoform 2 of Calcium/calmodulin-dependent protein kinase type II subunit gamma [OS=Mus musculus]	1721.1, 1126.6, 612.7, 1427, 752.4	1506.4, 1629.1, 813.6, 1067	1.11176	0.15285	0.666406	0.176261	ns
Sf3b6	P59708	66055	Splicing factor 3B subunit 6 [OS=Mus musculus]	353.5, 363.3, 440.4, 256, 481	297.9, 365.7, 459.9, 500.3	1.07156	0.0997134	0.666409	0.176259	ns
Pde2a	Q922S4	207728	cGMP-dependent 3',5'-cyclic phosphodiesterase [OS=Mus musculus]	16379.7, 6822.3, 12287.8, 19130.3, 18945.6	11247, 9312.2, 29568.1, 18181.8	1.16068	0.214973	0.666561	0.17616	ns
Ndufb4	Q9CQC7	68194	NADH dehydrogenase [ubiquinone] 1 beta subcomplex subunit 4 [OS=Mus musculus]	5117.6, 10318.1, 6424.8, 6018.9, 4657.9	3632.3, 5943.4, 8159.8, 12060.5	1.14469	0.194952	0.666758	0.176032	ns
Ndufb4	Q9CQC7	100041273	NADH dehydrogenase [ubiquinone] 1 beta subcomplex subunit 4 [OS=Mus musculus]	5117.6, 10318.1, 6424.8, 6018.9, 4657.9	3632.3, 5943.4, 8159.8, 12060.5	1.14469	0.194952	0.666758	0.176032	ns
Ndufb4	Q9CQC7	100042503	NADH dehydrogenase [ubiquinone] 1 beta subcomplex subunit 4 [OS=Mus musculus]	5117.6, 10318.1, 6424.8, 6018.9, 4657.9	3632.3, 5943.4, 8159.8, 12060.5	1.14469	0.194952	0.666758	0.176032	ns
Cdh11	P55288	12552	Cadherin-11 [OS=Mus musculus]	1130.5, 1089.3, 1767.5, 1056.8, 1240.2	1011.8, 1075.5, 1393, 1263.2	0.943522	-0.083872	0.667033	0.175852	ns
Tmod2	Q9JKK7	50876	Tropomodulin-2 [OS=Mus musculus]	18000.5, 16639, 7421, 6612.1, 10559.3	7527.6, 20466.5, 7794.2, 3717.3	0.833706	-0.262389	0.667606	0.17548	ns
Cdh13	Q9WTR5	12554	Cadherin-13 [OS=Mus musculus]	585.1, 251.5, 418.2, 560.2, 459.3	432.5, 324.6, 655, 578.1	1.09385	0.129419	0.667866	0.175311	ns
Mrpl3	Q99N95	94062	39S ribosomal protein L3, mitochondrial [OS=Mus musculus]	2287.6, 2417.7, 7036.4, 2888.2, 4112.5	2051.3, 2498.3, 4270, 9831	1.24388	0.314844	0.668195	0.175097	ns
Ppp1r1b	Q60829	19049	Protein phosphatase 1 regulatory subunit 1B [OS=Mus musculus]	281.8, 97, 213.7, 205.5, 345.4	160.1, 120.9, 311.3, 217.6	0.885408	-0.175586	0.668664	0.174792	ns
Golga3	P55937	269682	Golgin subfamily A member 3 [OS=Mus musculus]	648.7, 523.4, 839.8, 725.6, 788	510, 548.1, 572.2, 969.5	0.921784	-0.117499	0.668834	0.174682	ns
Ctps1	P70698	51797	CTP synthase 1 [OS=Mus musculus]	338, 121.9, 252.1, 479.6, 135.4	333.8, 260.9, 223.6, 378.7	1.12754	0.173183	0.668949	0.174607	ns
Arhgap23	Q69ZH9	58996	Rho GTPase-activating protein 23 [OS=Mus musculus]	2350, 2528.6, 3916.7, 1731, 3076.1	2406.7, 2505.8, 2561.5, 2721.9	0.936958	-0.093944	0.668995	0.174577	ns
Tomm20	Q9DCC8	67952	Mitochondrial import receptor subunit TOM20 homolog [OS=Mus musculus]	4272.5, 5669.2, 7083.3, 5999.5, 5147.6	3808.1, 5425, 5411.6, 10898.8	1.13337	0.180617	0.669735	0.174097	ns
Hdac5	Q9Z2V6	15184	Histone deacetylase 5 [OS=Mus musculus]	398.2, 200.8, 325.2, 419.9, 233.6	459.9, 481.3, 241.5, 225.8	1.11594	0.158265	0.670295	0.173734	ns
Kif21a	Q9QXL2	16564	Kinesin-like protein KIF21A [OS=Mus musculus]	912.3, 347.5, 354.1, 922.6, 505.3	644, 630.1, 605.9, 800	1.10132	0.139236	0.671123	0.173198	ns
Ndufa13	Q9ERS2	67184	NADH dehydrogenase [ubiquinone] 1 alpha subcomplex subunit 13 [OS=Mus musculus]	3047.2, 1833.4, 5824.6, 4231, 3172.6	2115, 2226.8, 4134.7, 9343.9	1.23009	0.298767	0.671426	0.173002	ns
Lamtor2	Q9JHS3	83409	Ragulator complex protein LAMTOR2 [OS=Mus musculus]	274.3, 146.5, 349.6, 360.9, 381.4	239.8, 193.8, 530.5, 406	1.13216	0.179083	0.671504	0.172951	ns
Khsrp	Q3U0V1	16549	Far upstream element-binding protein 2 [OS=Mus musculus]	710.3, 479, 1515.2, 812.4, 1143.9	694.4, 492.3, 1147.6, 984.2	0.890003	-0.168118	0.672705	0.172176	ns
Shank2	Q80Z38-3		Isoform 3 of SH3 and multiple ankyrin repeat domains protein 2 [OS=Mus musculus]	6480, 6042.9, 1402.4, 3512.4, 3677.9	4811.9, 5849.1, 2868.9, 806.4	0.848679	-0.236708	0.673689	0.171541	ns
Mrpl1	Q99N96	94061	39S ribosomal protein L1, mitochondrial [OS=Mus musculus]	220.5, 141.5, 177.4, 189.9, 314.6	123.8, 233.3, 213.5, 369.1	1.12523	0.170217	0.674124	0.17126	ns
Snca	O55042	20617	Alpha-synuclein [OS=Mus musculus]	1650.9, 1877.5, 1937.1, 4047.4, 1911.2	2683.1, 2238.8, 2092.9, 2991.8	1.0949	0.130799	0.67422	0.171198	ns
Eml1	Q05BC3	68519	Echinoderm microtubule-associated protein-like 1 [OS=Mus musculus]	1008.9, 806, 1478.6, 1441, 1309.1	1199.7, 832.8, 1391.5, 1854.8	1.09182	0.12673	0.674471	0.171037	ns
Numa1	E9Q7G0	101706	Nuclear mitotic apparatus protein 1 [OS=Mus musculus]	1833, 2926.6, 5996.7, 2426.6, 3703.3	2312.2, 2523.2, 4105, 3112.2	0.892193	-0.164572	0.675018	0.170685	ns
Grin2d	Q03391	14814	Glutamate receptor ionotropic, NMDA 2D [OS=Mus musculus]	576.8, 922.4, 642.7, 653.6, 706.8	759.1, 710.6, 750.9, 395.6	0.933744	-0.0989017	0.675419	0.170427	ns
Cyria	Q8BHZ0	76820	CYFIP-related Rac1 interactor A [OS=Mus musculus]	3918.5, 1916.8, 3121.6, 4928.1, 4689.4	3549.2, 2398.4, 2908, 8908.1	1.19544	0.257545	0.675562	0.170335	ns
Dhx57	Q6P5D3	106794	Putative ATP-dependent RNA helicase DHX57 [OS=Mus musculus]	1050, 1189.5, 1412.4, 812.6, 1308.6	1011.1, 1175.3, 1359, 1299.8	1.04909	0.0691381	0.676138	0.169965	ns
Prkg2	Q61410		cGMP-dependent protein kinase 2 [OS=Mus musculus]	1109.6, 709.7, 1138.2, 1394.1, 1305.8	984.1, 1001.6, 1515.6, 1330.7	1.06763	0.0944094	0.676491	0.169738	ns
Atp6v0c	P63082	11984	V-type proton ATPase 16 kDa proteolipid subunit [OS=Mus musculus]	1903.6, 1425.2, 1786.4, 2588.4, 2877.5	1756.1, 1359.3, 2593.8, 2103.4	0.922943	-0.115687	0.67672	0.169591	ns
Rpl19	P84099	19921	60S ribosomal protein L19 [OS=Mus musculus]	3231.4, 4539.8, 5122.1, 4194.2, 5893.3	3715.8, 3380.6, 6553.6, 6448.3	1.09321	0.128573	0.677139	0.169322	ns
Arpp21	Q9DCB4	74100	cAMP-regulated phosphoprotein 21 [OS=Mus musculus]	809.3, 667.7, 1671.8, 513.8, 786	655.9, 674.1, 1042.1, 798.4	0.89087	-0.166713	0.677521	0.169077	ns
Ttc7b	E9Q6P5	104718	Tetratricopeptide repeat protein 7B [OS=Mus musculus]	5223.6, 3873.1, 5777.1, 5521.9, 6049.6	4937.9, 3715.2, 6622.2, 7552.1	1.07899	0.109683	0.677748	0.168932	ns
Nefh	P19246	380684	Neurofilament heavy polypeptide [OS=Mus musculus]	39982.7, 71462.9, 53667.7, 38231.2, 36915.3	79106.1, 69115.7, 38288, 29709.9	1.12493	0.169831	0.677849	0.168867	ns
Mrpl28	Q9D1B9	68611	39S ribosomal protein L28, mitochondrial [OS=Mus musculus]	638.7, 532.8, 1622, 1044.2, 1185.7	549.6, 678.6, 1022.3, 2745.4	1.24316	0.314009	0.677932	0.168814	ns
Krt222	Q8CCX5	268481	Keratin-like protein KRT222 [OS=Mus musculus]	277.3, 423.6, 186.8, 226.8, 323.2	384.1, 358.2, 168, 95.8	0.874748	-0.193061	0.678566	0.168408	ns
Ppp1r12b	Q8BG95	329251	Protein phosphatase 1 regulatory subunit 12B [OS=Mus musculus]	1611.7, 2252.8, 3464.4, 3780.2, 4000.2	2414.2, 1874.3, 4461.4, 4867.5	1.12657	0.171943	0.67915	0.168035	ns
Habp4	Q9JKS5	56541	Intracellular hyaluronan-binding protein 4 [OS=Mus musculus]	1155.5, 1534.4, 1539.1, 1341.5, 2005.9	1344.6, 1403.2, 2109.9, 1592.5	1.06419	0.0897595	0.679237	0.167979	ns
Ppme1	Q8BVQ5	72590	Protein phosphatase methylesterase 1 [OS=Mus musculus]	1412.4, 1010.2, 1402.3, 1583.5, 2048.2	1392.2, 1070.9, 1428.2, 1708.2	0.938682	-0.0912918	0.680261	0.167324	ns
Pde8b	E9Q4S1	218461	High affinity cAMP-specific and IBMX-insensitive 3',5'-cyclic phosphodiesterase 8B [OS=Mus musculus]	1757.9, 1160.9, 1218.6, 1672, 1317.9	1415.2, 1628.8, 1335.4, 1562.5	1.0421	0.0594968	0.680526	0.167155	ns
Opa1	P58281	74143	Dynamin-like 120 kDa protein, mitochondrial [OS=Mus musculus]	6095.4, 4901.5, 13725.2, 8612.3, 8230	5243.7, 5126.7, 9609.9, 20001.1	1.20239	0.265909	0.680879	0.16693	ns
Clasp1	Q80TV8-2		Isoform 2 of CLIP-associating protein 1 [OS=Mus musculus]	8077.8, 7806.3, 15002.2, 10091.5, 11926.5	9362.1, 7966.7, 12204.9, 16919.6	1.09758	0.134324	0.681442	0.166571	ns
Myo9a	Q8C170	270163	Unconventional myosin-IXa [OS=Mus musculus]	750, 862.1, 1025.1, 830.4, 814.7	776.5, 782.5, 971.9, 781	0.966741	-0.0487987	0.681458	0.166561	ns
Ank2	Q8C8R3-4		Isoform 4 of Ankyrin-2 [OS=Mus musculus]	2178.7, 2773, 2094.9, 2700.2, 2277.5	2600.7, 2638.8, 2173.4, 2505	1.03103	0.0440818	0.682282	0.166036	ns
Grm2	Q14BI2	108068	Metabotropic glutamate receptor 2 [OS=Mus musculus]	3143.5, 2264.6, 4562, 4058.5, 4178.7	2782, 2416.6, 4595.9, 6617.5	1.12675	0.172162	0.682338	0.166	ns
Sema7a	Q9QUR8	20361	Semaphorin-7A [OS=Mus musculus]	2282.2, 1853.2, 2848, 2499.6, 2601.1	2112.4, 1832.8, 4481.3, 2356.2	1.11538	0.157537	0.683114	0.165507	ns
Sh2d3c	Q9QZS8	27387	SH2 domain-containing protein 3C [OS=Mus musculus]	431.5, 128.3, 98.5, 341.2, 138.3	262.8, 282.3, 131, 376.7	1.15662	0.209913	0.683318	0.165377	ns
Csnk2a1	Q60737	12995	Casein kinase II subunit alpha [OS=Mus musculus]	1910.9, 2335.3, 2802.9, 2232.6, 2791.7	2443.7, 2327.5, 3439.6, 2050.6	1.0624	0.0873237	0.683518	0.16525	ns
Mtx2	O88441	53375	Metaxin-2 [OS=Mus musculus]	253.5, 116.8, 310.9, 351.1, 255.8	194.6, 217.7, 165.4, 678.8	1.21933	0.286094	0.68455	0.164595	ns
Rpl7	P14148	19989	60S ribosomal protein L7 [OS=Mus musculus]	19636.2, 24575.5, 29620.4, 27093.1, 34663.5	22588.4, 21035, 35723.7, 37764.1	1.07965	0.11057	0.684802	0.164435	ns
Gphn	Q8BUV3	268566	Gephyrin [OS=Mus musculus]	23246.8, 17735.7, 16520.2, 21773.8, 17156.6	20492.8, 19450.7, 15195.9, 18999.1	0.961009	-0.0573774	0.684949	0.164342	ns
Dact3	Q0PHV7	629378	Dapper homolog 3 [OS=Mus musculus]	2562.8, 2008.4, 2428.6, 1747.8, 1789.7	2224.5, 2508, 1609.4, 1609.5	0.943244	-0.0842964	0.684953	0.164339	ns
Spire1	Q52KF3	68166	Protein spire homolog 1 [OS=Mus musculus]	1546.8, 1187.8, 2026.8, 2730.4, 2349.6	1949.5, 1383.7, 2303.1, 2969.8	1.0931	0.128424	0.685083	0.164257	ns
Anks1b	Q8BIZ1-3		Isoform 3 of Ankyrin repeat and sterile alpha motif domain-containing protein 1B [OS=Mus musculus]	10621.5, 10305.3, 6395.7, 10019, 6782.3	10139.8, 10977, 6858.1, 4218.2	0.912011	-0.132877	0.6853	0.16412	ns
Osbpl6	Q8BXR9	99031	Oxysterol-binding protein-related protein 6 [OS=Mus musculus]	240.3, 176.1, 142.7, 227.1, 240.8	213, 218.2, 187, 241.8	1.04674	0.0659005	0.686058	0.163639	ns
Mrps36	Q9CQX8	66128	28S ribosomal protein S36, mitochondrial [OS=Mus musculus]	3637.3, 1334.1, 5531.6, 4297.1, 4725.7	1960.3, 2101.6, 4396.2, 11118	1.25322	0.32564	0.686711	0.163226	ns
Sec61b	Q9CQS8	66212	Protein transport protein Sec61 subunit beta [OS=Mus musculus]	866.5, 816.4, 1458.4, 1048.6, 1455.2	694.3, 823.1, 1256.6, 2500.5	1.16794	0.223963	0.687087	0.162988	ns
Eps15l1	Q60902	13859	Epidermal growth factor receptor substrate 15-like 1 [OS=Mus musculus]	1265.5, 761.7, 1124.4, 1936.1, 1658	1031.8, 937.4, 1651.8, 2474.6	1.12953	0.175728	0.687496	0.16273	ns
Gabra3	P26049	14396	Gamma-aminobutyric acid receptor subunit alpha-3 [OS=Mus musculus]	146.4, 139.1, 203.6, 193.7, 273.8	161.9, 127.5, 210, 212.8	0.93064	-0.103705	0.68815	0.162317	ns
Adgrl3	Q80TS3	319387	Adhesion G protein-coupled receptor L3 [OS=Mus musculus]	5043.3, 3647.8, 3311.6, 3864.4, 3302.1	3914.9, 4691.8, 2875.9, 4772.4	1.05997	0.0840215	0.688237	0.162262	ns
Pcdh19	Q80TF3	279653	Protocadherin-19 [OS=Mus musculus]	179.8, 219.6, 257.2, 247.7, 231.7	217, 200.1, 246.7, 283	1.04181	0.0590969	0.689852	0.161244	ns
Hip1r	Q9JKY5	29816	Huntingtin-interacting protein 1-related protein [OS=Mus musculus]	1975.9, 2223.7, 2607.5, 1171.6, 1331.6	1455.4, 2217.6, 1497.4, 3052.6	1.10402	0.142765	0.690545	0.160808	ns
Pex5	O09012	19305	Peroxisomal targeting signal 1 receptor [OS=Mus musculus]	568.7, 438.2, 346.1, 227.7, 199.9	352.9, 517.9, 246.9, 128	0.874495	-0.193479	0.690614	0.160765	ns
Ndufa6	Q9CQZ5	67130	NADH dehydrogenase [ubiquinone] 1 alpha subcomplex subunit 6 [OS=Mus musculus]	1901.2, 1037.7, 4287.6, 2992.2, 1870	1452.9, 1564.8, 2605, 6139.9	1.21628	0.282476	0.690745	0.160682	ns
Eloc	P83940	67923	Elongin-C [OS=Mus musculus]	287.8, 249.5, 577.8, 416.1, 354.9	265.1, 327.5, 462.7, 615	1.10698	0.146629	0.69137	0.160289	ns
Dnajb6	O54946	23950	DnaJ homolog subfamily B member 6 [OS=Mus musculus]	3782.6, 3554.4, 2730.6, 4389.5, 3750.2	4320.7, 4078.2, 3074, 3721.9	1.04318	0.0609888	0.692216	0.159758	ns
Rufy3	Q9D394	52822	Protein RUFY3 [OS=Mus musculus]	13538.7, 7539.3, 11750.4, 9884.7, 9246.8	10127.9, 10779.5, 8181.5, 15634.9	1.07592	0.105572	0.692876	0.159345	ns
Pcbp2	Q61990	18521	Poly(rC)-binding protein 2 [OS=Mus musculus]	8730.4, 6491.8, 7641.4, 6141.9, 8109.1	6218.6, 7300.5, 6448.4, 12306.1	1.08696	0.120296	0.693137	0.159181	ns
Nsmf	Q99NF2	56876	NMDA receptor synaptonuclear signaling and neuronal migration factor [OS=Mus musculus]	471.4, 234.3, 244.4, 187.6, 369.7	260.1, 214.4, 338.2, 296.4	0.919713	-0.120745	0.693275	0.159095	ns
Tmx4	Q8C0L0	52837	Thioredoxin-related transmembrane protein 4 [OS=Mus musculus]	264.8, 240.8, 528.1, 429.5, 390.8	248.4, 282.4, 428.4, 728.7	1.13801	0.186516	0.693866	0.158724	ns
Ankib1	Q6ZPS6	70797	Ankyrin repeat and IBR domain-containing protein 1 [OS=Mus musculus]	880.7, 817.5, 1269.5, 608.9, 891.7	776.4, 890, 1049.4, 1068.2	1.05857	0.0821141	0.694153	0.158545	ns
C1qa	P98086	12259	Complement C1q subcomponent subunit A [OS=Mus musculus]	2421.6, 2388.7, 3834.9, 3674.9, 3411.4	2433, 3185.3, 4454.8, 3362.9	1.0676	0.0943756	0.696872	0.156847	ns
Ndufa9	Q9DC69	66108	NADH dehydrogenase [ubiquinone] 1 alpha subcomplex subunit 9, mitochondrial [OS=Mus musculus]	4685.8, 3324.9, 11740.5, 8000.6, 5485.3	3845.2, 4273, 7157.3, 16974.1	1.21286	0.278415	0.696889	0.156836	ns
Mccc1	Q99MR8	72039	Methylcrotonoyl-CoA carboxylase subunit alpha, mitochondrial [OS=Mus musculus]	466.2, 472.7, 1249.9, 915.8, 713.2	651.7, 713.6, 789.3, 1215.6	1.10345	0.142021	0.697487	0.156464	ns
Dgkb	Q6NS52-2		Isoform 2 of Diacylglycerol kinase beta [OS=Mus musculus]	691.5, 344.1, 333.7, 541.8, 429.1	560.5, 470.5, 273.9, 768.1	1.10728	0.147016	0.697935	0.156185	ns
Ndufa12	Q7TMF3	66414	NADH dehydrogenase [ubiquinone] 1 alpha subcomplex subunit 12 [OS=Mus musculus]	1067.6, 487.4, 1521.8, 1384.1, 854.5	616.4, 907.4, 1052.1, 2402.4	1.17073	0.227403	0.698237	0.155997	ns
Igsf21	Q7TNR6	230868	Immunoglobulin superfamily member 21 [OS=Mus musculus]	6179.7, 3582.1, 4703, 5201.1, 5194.3	3539, 4559.9, 7392.6, 5948.4	1.07802	0.108388	0.698349	0.155927	ns
Camkk1	Q8VBY2	55984	Calcium/calmodulin-dependent protein kinase kinase 1 [OS=Mus musculus]	1083.2, 746.3, 1303, 699.8, 906.7	572.4, 735.8, 803.9, 1349.3	0.913009	-0.131299	0.698753	0.155676	ns
Tln2	Q71LX4		Talin-2 [OS=Mus musculus]	4933.6, 3722.4, 5002.8, 4442.8, 4153.9	3978.9, 3724.9, 5153.7, 5866.8	1.05167	0.072678	0.699498	0.155214	ns
Arhgap44	Q5SSM3	216831	Rho GTPase-activating protein 44 [OS=Mus musculus]	13684.3, 11027.1, 9814.7, 8752.4, 10236.2	9622.5, 11808.4, 8659.1, 10975.4	0.959208	-0.0600838	0.699759	0.155051	ns
Fam91a1	Q3UVG3	210998	Protein FAM91A1 [OS=Mus musculus]	211.1, 135.3, 194.8, 156.1, 175.8	132.1, 134.3, 130.6, 248.6	0.924293	-0.113578	0.699783	0.155037	ns
Afg3l2	Q8JZQ2	69597	AFG3-like protein 2 [OS=Mus musculus]	367.4, 498.3, 1172.4, 689.5, 631.7	427.3, 525, 926.2, 1163.1	1.13178	0.178598	0.701062	0.154244	ns
Crtac1	Q8R555	72832	Cartilage acidic protein 1 [OS=Mus musculus]	897.3, 519.2, 556.5, 592.6, 485.2	429.7, 808.3, 770.5, 613.9	1.07447	0.103628	0.702242	0.153513	ns
Adgrb2	Q8CGM1	230775	Adhesion G protein-coupled receptor B2 [OS=Mus musculus]	13616.4, 17702.3, 10872, 12425.2, 12201.7	15328.9, 15587.9, 12432.2, 6047.4	0.92409	-0.113894	0.703876	0.152504	ns
Pc	Q05920	18563	Pyruvate carboxylase, mitochondrial [OS=Mus musculus]	410.1, 564.5, 1547.4, 1187.2, 927.8	1072.1, 758.2, 1172, 1066.9	1.09694	0.133482	0.704749	0.151965	ns
Tardbp	Q921F2	230908	TAR DNA-binding protein 43 [OS=Mus musculus]	587.7, 370.5, 279.4, 576.7, 511.6	495.6, 505.1, 363.4, 623.7	1.0683	0.0953116	0.704945	0.151845	ns
Keap1	Q9Z2X8	50868	Kelch-like ECH-associated protein 1 [OS=Mus musculus]	185.5, 135, 51.8, 209.1, 212.6	146.6, 169.4, 115.9, 151.8	0.918923	-0.121984	0.704949	0.151843	ns
Jcad	Q5DTX6	240185	Junctional protein associated with coronary artery disease [OS=Mus musculus]	9023.6, 9700.7, 9330.7, 7743, 7363	9530.5, 9741, 7387, 6358.1	0.956205	-0.0646086	0.706106	0.15113	ns
Rims1	Q99NE5	116837	Regulating synaptic membrane exocytosis protein 1 [OS=Mus musculus]	53029.3, 53825.5, 51434, 49817.8, 46616.6	57523, 55573.7, 47123, 34861.3	0.957319	-0.062929	0.707001	0.15058	ns
Hprt1	P00493	15452	Hypoxanthine-guanine phosphoribosyltransferase [OS=Mus musculus]	244.4, 144.3, 261.1, 236.5, 308.4	215.3, 172.9, 387.3, 265.6	1.08929	0.123388	0.707009	0.150575	ns
Magi1	Q6RHR9	14924	Membrane-associated guanylate kinase, WW and PDZ domain-containing protein 1 [OS=Mus musculus]	1505, 1278.7, 1626.9, 1498.5, 1909.4	1352.3, 1163.3, 1484.6, 1943.8	0.95031	-0.0735296	0.707026	0.150565	ns
Rpl13	P47963	270106	60S ribosomal protein L13 [OS=Mus musculus]	8556.4, 11326.2, 13194.2, 11253.4, 15857	9964.5, 9773.1, 16446.2, 15334	1.06995	0.0975424	0.707153	0.150486	ns
Gsn	P13020	227753	Gelsolin [OS=Mus musculus]	3373.3, 2903.2, 4197.8, 3946.8, 3490	4187.7, 3761.5, 3307.6, 3532	1.0321	0.0455791	0.707598	0.150214	ns
Add3	Q9QYB5	27360	Gamma-adducin [OS=Mus musculus]	4564.9, 3791.7, 4025.3, 4264.3, 4233.6	3941.8, 4299.4, 3531.9, 4529.3	0.975967	-0.0350954	0.708112	0.149898	ns
Akap9	Q70FJ1	100986	A-kinase anchor protein 9 [OS=Mus musculus]	1330, 1469.8, 1627.7, 1711.1, 1822.6	1637.1, 1577.7, 1575.5, 1727.6	1.02339	0.0333494	0.70834	0.149758	ns
Actr10	Q9QZB7	56444	Actin-related protein 10 [OS=Mus musculus]	294.4, 196.1, 246.6, 427.4, 258.2	257.5, 250.8, 350.3, 354.9	1.06619	0.0924707	0.708501	0.149659	ns
Clu	Q06890	12759	Clusterin [OS=Mus musculus]	5875.8, 6327.8, 7548.4, 8920.3, 9507.3	6494.8, 5868.7, 9908, 10419.9	1.07032	0.0980373	0.708769	0.149495	ns
Iqcb1	Q8BP00	320299	IQ calmodulin-binding motif-containing protein 1 [OS=Mus musculus]	1961.9, 1845.2, 1283, 1657.8, 1757.8	1727.7, 2040.8, 1367.5, 1352.7	0.953581	-0.0685724	0.708823	0.149462	ns
Nup98	Q6PFD9	269966	Nuclear pore complex protein Nup98-Nup96 [OS=Mus musculus]	1340.7, 2633, 1634.5, 1101.1, 1250.6	1345, 2070.6, 1293, 1123.4	0.915841	-0.126831	0.709718	0.148914	ns
Ndel1	Q9ERR1	83431	Nuclear distribution protein nudE-like 1 [OS=Mus musculus]	1618.6, 1863.5, 2088.7, 1622, 2091.2	1776.7, 1616.1, 2117.8, 1678.5	0.967942	-0.0470073	0.710048	0.148712	ns
Eif4b	Q8BGD9	75705	Eukaryotic translation initiation factor 4B [OS=Mus musculus]	968.9, 636.4, 1125.4, 821.7, 971	844.2, 741.9, 944.8, 1326	1.06582	0.0919623	0.710164	0.148641	ns
Eprs1	Q8CGC7	107508	Bifunctional glutamate/proline--tRNA ligase [OS=Mus musculus]	3278.1, 1993.1, 4070.3, 4802.6, 4509.1	2710.7, 2247.3, 4853.3, 7022.5	1.12808	0.173866	0.711214	0.148	ns
Tuba1a	P68369	22142	Tubulin alpha-1A chain [OS=Mus musculus]	482976.9, 321184.2, 524059.5, 530862.1, 555536.1	566120.8, 429066.4, 400892.1, 450028.1	0.955693	-0.0653809	0.711635	0.147742	ns
Srpk2	O54781	20817	SRSF protein kinase 2 [OS=Mus musculus]	1178.2, 994.8, 1461.7, 1108.4, 1344.2	1003.9, 955.5, 1707.4, 1528	1.06673	0.0931938	0.712194	0.147402	ns
Ddx17	Q501J6	67040	Probable ATP-dependent RNA helicase DDX17 [OS=Mus musculus]	307, 429.7, 507.5, 295, 523.2	445.4, 435.5, 390.4, 457.4	1.04775	0.0672915	0.712954	0.146939	ns
Myo1c	Q9WTI7	17913	Unconventional myosin-Ic [OS=Mus musculus]	146.3, 122.6, 192.8, 118.7, 142.1	139.5, 126.3, 166.6, 120	0.955709	-0.0653562	0.714102	0.146239	ns
Psd2	Q6P1I6	74002	PH and SEC7 domain-containing protein 2 [OS=Mus musculus]	182.4, 99.9, 289.9, 204, 87.9	169.4, 145.2, 180, 266	1.10028	0.137868	0.714122	0.146228	ns
Cttnbp2	B9EJA2-2		Isoform 2 of Cortactin-binding protein 2 [OS=Mus musculus]	193, 104.2, 150.2, 143.1, 66.5	148.5, 167.9, 78.3, 83.1	0.909056	-0.137558	0.714295	0.146122	ns
Arhgef9	Q3UTH8	236915	Rho guanine nucleotide exchange factor 9 [OS=Mus musculus]	281.3, 187, 224.4, 320.4, 180.8	196.6, 254.5, 166.7, 280.1	0.940091	-0.0891272	0.714822	0.145802	ns
Vars1	Q9Z1Q9	22321	Valine--tRNA ligase [OS=Mus musculus]	3005.6, 1825.7, 3911.1, 4344, 3673.5	2570.9, 2423.5, 3837.9, 6039.9	1.10921	0.149533	0.715574	0.145346	ns
Ankrd63	A2ARS0	383787	Ankyrin repeat domain-containing protein 63 [OS=Mus musculus]	4418.2, 2149.4, 3764.5, 2729.9, 3025.2	3322.1, 3639.6, 3613.7, 2953.4	1.05121	0.0720487	0.715642	0.145304	ns
Itm2c	Q91VK4	64294	Integral membrane protein 2C [OS=Mus musculus]	1202.8, 956.6, 3149.5, 2556.7, 3081.7	1354.5, 1210.6, 4042.1, 3473.3	1.15103	0.20292	0.715986	0.145096	ns
Prrc2a	Q7TSC1	53761	Protein PRRC2A [OS=Mus musculus]	189.3, 141.3, 206, 271, 327.3	200.9, 154.3, 267.3, 373.5	1.09701	0.133581	0.716518	0.144773	ns
Atp6v0d1	P51863	11972	V-type proton ATPase subunit d 1 [OS=Mus musculus]	19850.2, 16079.2, 27303.6, 39074.3, 31498.7	21564.5, 17968.3, 36729.9, 41508.6	1.10021	0.137773	0.716833	0.144582	ns
Haghl	Q9DB32	68977	Hydroxyacylglutathione hydrolase-like protein [OS=Mus musculus]	700, 478.6, 992, 1183.8, 1044.2	741.9, 500.5, 1045.8, 1664	1.12314	0.16754	0.718196	0.143757	ns
Igbp1	Q61249	18518	Immunoglobulin-binding protein 1 [OS=Mus musculus]	155.1, 138.1, 345, 124.2, 174.1	146.3, 141.9, 220.2, 173.8	0.910571	-0.135156	0.718607	0.143508	ns
Ywhag	P61982	22628	14-3-3 protein gamma [OS=Mus musculus]	9622.9, 7369.3, 5389.4, 9174.8, 5746.2	8734, 9820.1, 6657, 6418.7	1.05991	0.0839363	0.718767	0.143412	ns
Ttc3	O88196	22129	E3 ubiquitin-protein ligase TTC3 [OS=Mus musculus]	837.5, 703.5, 1301.8, 888.7, 1117.1	846.7, 789.8, 832.2, 1197.6	0.945196	-0.0813153	0.719971	0.142685	ns
Ubr4	A2AN08	69116	E3 ubiquitin-protein ligase UBR4 [OS=Mus musculus]	1574.4, 914.2, 1578.9, 1680.1, 1959.9	1397.2, 1081, 1864.2, 2302.3	1.07764	0.107869	0.721158	0.14197	ns
Ighmbp2	P40694	20589	DNA-binding protein SMUBP-2 [OS=Mus musculus]	282.3, 275.8, 438.6, 245.9, 249.1	265.8, 258.3, 209.7, 383.3	0.936096	-0.095271	0.721775	0.141598	ns
L1cam	P11627	16728	Neural cell adhesion molecule L1 [OS=Mus musculus]	355.5, 289.4, 269.5, 418.4, 501.5	266.3, 340.2, 503.7, 460.3	1.07023	0.0979224	0.722255	0.141309	ns
Cit	P49025	12704	Citron Rho-interacting kinase [OS=Mus musculus]	57516.8, 68057, 53916, 49525.7, 44161.9	65140.9, 56890.2, 54348.3, 28949.8	0.939541	-0.0899712	0.723792	0.140386	ns
Ncdn	Q9Z0E0	26562	Neurochondrin [OS=Mus musculus]	18205.6, 11570.6, 19735.2, 15883, 15957	13522.2, 13141.1, 15011.8, 29885	1.09955	0.136916	0.723861	0.140345	ns
Mpp2	Q9WV34	50997	MAGUK p55 subfamily member 2 [OS=Mus musculus]	4718, 3099.6, 4573.9, 4813.9, 4423.3	3830, 3806.6, 4790.2, 5690.6	1.04707	0.0663571	0.72397	0.140279	ns
Kif5a	P33175	16572	Kinesin heavy chain isoform 5A [OS=Mus musculus]	1754.8, 912.6, 1537.4, 1596, 1479	1285.9, 1253.2, 1546.6, 2097.2	1.06165	0.086313	0.724007	0.140257	ns
Chchd6	Q91VN4	66098	MICOS complex subunit Mic25 [OS=Mus musculus]	4351.4, 3232.6, 14142.2, 7550.6, 7520.7	4148.5, 3642.5, 8618.8, 19125.9	1.20714	0.271589	0.724087	0.140209	ns
Myh11	O08638		Myosin-11 [OS=Mus musculus]	1864.5, 1546.8, 1839.1, 1120, 1357.6	1253.9, 3174.4, 1386.6, 1135.3	1.12419	0.168887	0.724223	0.140128	ns
Cops7a	Q9CZ04	26894	COP9 signalosome complex subunit 7a [OS=Mus musculus]	138.4, 130.1, 226.9, 131.7, 177.9	146.8, 131.4, 210.3, 194.4	1.0604	0.0846136	0.724569	0.13992	ns
Gprasp2	Q8BUY8	245607	G-protein coupled receptor-associated sorting protein 2 [OS=Mus musculus]	934.8, 904.3, 955.7, 664.2, 701.1	816.9, 810.5, 903.4, 896.4	1.02978	0.0423403	0.724653	0.13987	ns
Mkrn2	Q9ERV1	67027	Probable E3 ubiquitin-protein ligase makorin-2 [OS=Mus musculus]	322.7, 402.6, 359.1, 370.7, 163.2	302.8, 411.3, 276.3, 381.8	1.05991	0.0839398	0.724665	0.139863	ns
Mrpl4	Q9DCU6	66163	39S ribosomal protein L4, mitochondrial [OS=Mus musculus]	457.1, 330, 1110.6, 619.4, 682.2	375.1, 414, 587.8, 1694.1	1.19987	0.26288	0.72502	0.13965	ns
Kiaa1109	A2AAE1	229227	Transmembrane protein KIAA1109 [OS=Mus musculus]	513, 238.5, 227.3, 531.5, 296.2	339.1, 388.6, 325.2, 507.6	1.07978	0.110739	0.725698	0.139244	ns
Lrrc59	Q922Q8	98238	Leucine-rich repeat-containing protein 59 [OS=Mus musculus]	10580.6, 10061.9, 16810.5, 15064.5, 17913.2	8857.4, 9630.3, 15832.4, 29735.5	1.13686	0.185048	0.725912	0.139116	ns
Ccdc127	Q3TC33	67433	Coiled-coil domain-containing protein 127 [OS=Mus musculus]	2323.6, 2622.5, 3165.1, 2519.2, 2421.9	2056.4, 2724.3, 2574.1, 3623.3	1.05136	0.0722524	0.725915	0.139114	ns
Rgs7	O54829	24012	Regulator of G-protein signaling 7 [OS=Mus musculus]	2317.9, 1253.9, 1671.5, 2609.3, 1917.1	1776.6, 1584.3, 2135.4, 2858.4	1.06896	0.0962019	0.726194	0.138947	ns
Gad2	P48320	14417	Glutamate decarboxylase 2 [OS=Mus musculus]	2851.6, 1245.1, 2134.3, 2669.7, 1996.6	2021.7, 1558.8, 1797.1, 2778.2	0.93553	-0.0961443	0.727248	0.138318	ns
Dync1i2	O88487	13427	Cytoplasmic dynein 1 intermediate chain 2 [OS=Mus musculus]	581.4, 442.2, 903.3, 590.1, 581.7	517.4, 425.7, 532.1, 833.6	0.931358	-0.102592	0.727403	0.138225	ns
Osbpl10	S4R1M9	74486	Oxysterol-binding protein-related protein 10 [OS=Mus musculus]	777, 494.8, 493.3, 556.3, 665.6	539.3, 479.1, 557.9, 707.2	0.955599	-0.0655224	0.727475	0.138182	ns
Tnpo3	Q6P2B1	320938	Transportin-3 [OS=Mus musculus]	481.3, 439.6, 712.1, 434.1, 522.4	488.8, 534.6, 425.1, 750.2	1.06135	0.0859053	0.728167	0.137769	ns
Itpr1	P11881	16438	Inositol 1,4,5-trisphosphate receptor type 1 [OS=Mus musculus]	3730.2, 2195.2, 5236.3, 4785, 4211.3	3157.2, 2760.1, 4699, 7169.9	1.10292	0.141334	0.729445	0.137008	ns
Cdk16	Q04735	18555	Cyclin-dependent kinase 16 [OS=Mus musculus]	381.8, 365.1, 408.2, 172.4, 247.5	285.7, 390.7, 219.5, 281.7	0.934603	-0.0975742	0.730066	0.136638	ns
Exoc2	Q9D4H1	66482	Exocyst complex component 2 [OS=Mus musculus]	2191, 1759.3, 2408.1, 1950, 2013.1	1768.3, 1741.8, 2212.7, 2999.8	1.05636	0.0791056	0.730179	0.136571	ns
Armc6	Q8BNU0	76813	Armadillo repeat-containing protein 6 [OS=Mus musculus]	3208.2, 2854.4, 4457, 1762.6, 2790.5	2523.9, 2899, 3070.6, 2907.8	0.945526	-0.0808114	0.730825	0.136186	ns
Vapa	Q9WV55	30960	Vesicle-associated membrane protein-associated protein A [OS=Mus musculus]	9188.7, 5768.4, 7219, 10831.2, 7709.7	7634.1, 7682.8, 7247.8, 12071	1.06331	0.0885567	0.731399	0.135846	ns
Nfix	P70257	18032	Nuclear factor 1 X-type [OS=Mus musculus]	816.6, 1228.2, 1384.4, 775.7, 1467.1	822.2, 1064.8, 1405.8, 974.2	0.940365	-0.0887073	0.731438	0.135822	ns
Ap2a1	P17426	11771	AP-2 complex subunit alpha-1 [OS=Mus musculus]	32334.4, 18736.3, 23758.6, 41133.6, 37188.5	24957.9, 24196.9, 36523.9, 46524.5	1.07902	0.109727	0.731462	0.135808	ns
Slc1a2	P43006	20511	Excitatory amino acid transporter 2 [OS=Mus musculus]	20124.1, 11602.6, 19472.2, 46117.7, 18992.3	19299.8, 16893.7, 22797.1, 47173.8	1.14097	0.190267	0.731728	0.13565	ns
Nptn	P97300	20320	Neuroplastin [OS=Mus musculus]	992.8, 970.4, 2041.4, 1413.1, 1444.1	807.9, 878.8, 1910.2, 1427.6	0.915303	-0.127679	0.731856	0.135574	ns
Dnaja1	P63037	15502	DnaJ homolog subfamily A member 1 [OS=Mus musculus]	22153.2, 16348.6, 17200.4, 14712.3, 17170.9	18501.8, 16503.5, 15630.8, 17434.3	0.971486	-0.0417347	0.731883	0.135559	ns
Ccp110	Q7TSH4	101565	Centriolar coiled-coil protein of 110 kDa [OS=Mus musculus]	543.2, 707.9, 1510.5, 623.8, 886.9	624, 571.9, 854.5, 1070.5	0.913121	-0.131123	0.732392	0.135256	ns
Ppp2ca	P63330	19052	Serine/threonine-protein phosphatase 2A catalytic subunit alpha isoform [OS=Mus musculus]	3241, 1832.2, 1736.4, 2902.4, 2393.2	2042.8, 2617.1, 2183.3, 2381.9	0.952597	-0.0700624	0.732585	0.135142	ns
Rpl29	P47915	19944	60S ribosomal protein L29 [OS=Mus musculus]	8468.8, 12190.7, 14650.4, 12082.9, 16333.9	10160.9, 10228, 17956.6, 16093.3	1.06782	0.0946654	0.733408	0.134654	ns
Psmd2	Q8VDM4	21762	26S proteasome non-ATPase regulatory subunit 2 [OS=Mus musculus]	539.1, 241.6, 620.7, 540.1, 540.8	406.6, 357.3, 593.7, 508.8	0.939854	-0.0894912	0.733439	0.134636	ns
Bag6	Q9Z1R2	224727	Large proline-rich protein BAG6 [OS=Mus musculus]	1436.7, 960.5, 1323.7, 1682.8, 1357.1	1299.5, 1115.1, 1278.8, 2065.4	1.06474	0.0905023	0.733463	0.134622	ns
Kcnab1	P63143	16497	Voltage-gated potassium channel subunit beta-1 [OS=Mus musculus]	236.7, 77.3, 101.8, 361.3, 95.2	212.6, 235.7, 58.8, 296.3	1.15127	0.203222	0.733468	0.134619	ns
Nbea	Q9EPN1	26422	Neurobeachin [OS=Mus musculus]	3923.2, 2385, 3096.4, 4292.5, 3484.2	3271.2, 2982.5, 3191.4, 5171.6	1.06342	0.0887065	0.733581	0.134552	ns
Poldip3	Q8BG81	73826	Polymerase delta-interacting protein 3 [OS=Mus musculus]	2040.3, 1551.3, 787.3, 1661.9, 1180.2	1723.2, 1889, 961, 1621.4	1.07232	0.100741	0.734031	0.134286	ns
Aqp4	P55088	11829	Aquaporin-4 [OS=Mus musculus]	880.2, 378.2, 1940, 1269.8, 1761.4	554.5, 373.8, 1887.1, 1508.9	0.867692	-0.204745	0.734761	0.133854	ns
Ccdc85a	Q5SP85	216613	Coiled-coil domain-containing protein 85A [OS=Mus musculus]	695.4, 467, 462.5, 620.7, 744.8	536.2, 490.4, 537.2, 719.9	0.954596	-0.0670372	0.734932	0.133753	ns
Nptxr	Q99J85	73340	Neuronal pentraxin receptor [OS=Mus musculus]	304.3, 173.6, 259, 315.2, 301	220.4, 226.4, 339.5, 360.2	1.05914	0.082896	0.735292	0.13354	ns
Cpne5	Q8JZW4	240058	Copine-5 [OS=Mus musculus]	1288.5, 651.8, 1096.5, 898.9, 931.1	869.2, 999.2, 1158.9, 654.8	0.945719	-0.0805166	0.735896	0.133184	ns
Cct8	P42932	12469	T-complex protein 1 subunit theta [OS=Mus musculus]	3311.9, 2773.5, 5904.8, 4872.8, 4207.3	3582.8, 2917.6, 5634.1, 6061.5	1.07948	0.110339	0.736197	0.133006	ns
Limch1	Q3UH68	77569	LIM and calponin homology domains-containing protein 1 [OS=Mus musculus]	1996.8, 2586.8, 2130.9, 1901.9, 2055.4	2294.1, 2477, 2055.9, 1945.2	1.0275	0.0391352	0.738325	0.131752	ns
Aimp1	P31230	13722	Aminoacyl tRNA synthase complex-interacting multifunctional protein 1 [OS=Mus musculus]	636.4, 596.6, 911.8, 815.3, 1076.5	551.8, 481.1, 1094, 866.2	0.926863	-0.109572	0.738686	0.13154	ns
Rgs20	Q9QZB1	58175	Regulator of G-protein signaling 20 [OS=Mus musculus]	1178.6, 820.4, 1464, 1560.9, 1612.1	1060.4, 922.5, 2300.5, 1514.2	1.09207	0.12707	0.738817	0.131463	ns
Echs1	Q8BH95	93747	Enoyl-CoA hydratase, mitochondrial [OS=Mus musculus]	220.8, 243.7, 477.1, 384.8, 363.2	262.5, 287.5, 327.6, 603	1.09538	0.131428	0.73991	0.130821	ns
Impact	O55091	16210	Protein IMPACT [OS=Mus musculus]	548.5, 379, 463.7, 475.5, 418.4	454.5, 508.8, 396.7, 524.2	1.0307	0.0436229	0.740513	0.130467	ns
Ubash3b	Q8BGG7	72828	Ubiquitin-associated and SH3 domain-containing protein B [OS=Mus musculus]	175.8, 86.9, 148.7, 265.7, 103.7	219.4, 164.8, 91.1, 208.6	1.09487	0.13076	0.740514	0.130467	ns
Apoe	P08226	11816	Apolipoprotein E [OS=Mus musculus]	120.9, 132.8, 304.8, 184.2, 161.8	160.3, 129.9, 231.1, 264.5	1.08596	0.11897	0.741179	0.130077	ns
Grk6	O70293	26385	G protein-coupled receptor kinase 6 [OS=Mus musculus]	357.6, 475, 1057.1, 496, 741	397.7, 385.4, 795.6, 700.3	0.911104	-0.134312	0.742815	0.129119	ns
Dync1li1	Q8R1Q8	235661	Cytoplasmic dynein 1 light intermediate chain 1 [OS=Mus musculus]	12802.9, 5679.1, 7611.7, 14570.8, 10894.8	10589.1, 8001.9, 9304.2, 16845.9	1.0847	0.117296	0.743214	0.128886	ns
Ndufa7	Q9Z1P6	66416	NADH dehydrogenase [ubiquinone] 1 alpha subcomplex subunit 7 [OS=Mus musculus]	3111.4, 3133.7, 4407.8, 2773.2, 2704.7	1734.2, 2653.8, 3161.3, 4457.4	0.930417	-0.10405	0.743218	0.128884	ns
Ndufa8	Q9DCJ5	68375	NADH dehydrogenase [ubiquinone] 1 alpha subcomplex subunit 8 [OS=Mus musculus]	1023.2, 639.4, 2333.4, 1622.4, 1043.1	778.7, 896.4, 1377.4, 3133.8	1.16083	0.215158	0.744375	0.128208	ns
Myo6	Q64331	17920	Unconventional myosin-VI [OS=Mus musculus]	11771.7, 9772.8, 12411.1, 15677, 15154.8	12801.1, 10272.6, 13599.8, 17758.4	1.0502	0.0706672	0.744744	0.127993	ns
Aifm3	Q3TY86	72168	Apoptosis-inducing factor 3 [OS=Mus musculus]	5829.2, 4885.7, 8274.7, 7696.5, 8829.7	6628.8, 4929, 11204.3, 7750.3	1.0739	0.102863	0.744772	0.127977	ns
Tenm1	Q9WTS4	23963	Teneurin-1 [OS=Mus musculus]	2256.5, 2122.4, 1819.5, 1811.2, 2522.7	2125.4, 1875.8, 1687, 2448.6	0.965696	-0.050359	0.74563	0.127477	ns
Cntn1	P12960	12805	Contactin-1 [OS=Mus musculus]	80007.5, 44188.3, 62960.4, 90389, 75189.6	57863.5, 60744.7, 112641.3, 71377.4	1.07243	0.100884	0.745743	0.127411	ns
Atp6v0a1	Q9Z1G4-2		Isoform A1-I of V-type proton ATPase 116 kDa subunit a1 [OS=Mus musculus]	35847.5, 24743.1, 44499.3, 62113.2, 51567.8	34549.5, 29843.6, 52313.5, 74773.7	1.09407	0.129703	0.745766	0.127398	ns
Erlin2	Q8BFZ9	244373	Erlin-2 [OS=Mus musculus]	454.6, 352.4, 1088.1, 681.1, 924.2	392.4, 396.5, 944.7, 1468.9	1.14362	0.193607	0.74593	0.127302	ns
Diras2	Q5PR73	68203	GTP-binding protein Di-Ras2 [OS=Mus musculus]	10243.8, 6433.8, 7060.7, 9471.2, 12916.9	7694.9, 7207.2, 10394.2, 14335.3	1.07399	0.102987	0.74594	0.127296	ns
Gdpd1	Q9CRY7	66569	Lysophospholipase D GDPD1 [OS=Mus musculus]	790, 785, 1462.9, 865.7, 1151.4	744.2, 669.8, 1199, 1844.8	1.10232	0.140549	0.746335	0.127066	ns
Cttnbp2	B9EJA2	30785	Cortactin-binding protein 2 [OS=Mus musculus]	12650.8, 9168.8, 8751.3, 8975.8, 8117.9	10909.7, 10648.2, 8514.1, 9375	1.03449	0.0489255	0.746497	0.126972	ns
Gucy1a1	Q9ERL9	60596	Guanylate cyclase soluble subunit alpha-1 [OS=Mus musculus]	516.8, 313, 419, 334, 385	348.8, 329.3, 379.9, 455.2	0.961226	-0.0570528	0.746861	0.12676	ns
Phyhip	Q8K0S0	105653	Phytanoyl-CoA hydroxylase-interacting protein [OS=Mus musculus]	2622.6, 940, 1631.3, 1826.5, 1218.8	1435.1, 1894.7, 1154.3, 1663	0.9326	-0.10067	0.747313	0.126497	ns
Icam5	Q60625	15898	Intercellular adhesion molecule 5 [OS=Mus musculus]	6127.1, 7126, 6515, 10737.7, 7533.1	6727.1, 6964.9, 10014.6, 8214.6	1.04897	0.0689675	0.747544	0.126363	ns
Rpl36	P47964	54217	60S ribosomal protein L36 [OS=Mus musculus]	1479.9, 1869.1, 1756.3, 1320.1, 2123.1	1509.3, 1432.2, 2354.4, 1885.5	1.0501	0.0705219	0.748797	0.125636	ns
Slc25a51	Q5HZI9	230125	Mitochondrial nicotinamide adenine dinucleotide transporter SLC25A51 [OS=Mus musculus]	3130.8, 3095.4, 3952.2, 3469, 3400.8	2611.8, 3288.3, 3456.3, 5015.7	1.05378	0.0755796	0.749263	0.125366	ns
Cyp46a1	Q9WVK8	13116	Cholesterol 24-hydroxylase [OS=Mus musculus]	2878.9, 2589.4, 3415.2, 3024.9, 3556.6	2586.3, 2540.7, 3305.8, 4657.8	1.05808	0.0814525	0.75017	0.12484	ns
Mcf2l	Q64096	17207	Guanine nucleotide exchange factor DBS [OS=Mus musculus]	209.7, 179.8, 160.4, 107, 158.2	169.4, 185.1, 132, 137.7	0.957245	-0.0630406	0.750347	0.124738	ns
Chrm1	P12657	12669	Muscarinic acetylcholine receptor M1 [OS=Mus musculus]	190.2, 207.8, 679.1, 325.3, 369.1	190.3, 184.1, 418.7, 471.5	0.892323	-0.164362	0.751441	0.124105	ns
Prickle1	Q3U5C7	106042	Prickle-like protein 1 [OS=Mus musculus]	1305.5, 1138.8, 1223.8, 1015.3, 885.1	1272, 1397.9, 766.5, 774	0.945138	-0.0814034	0.751992	0.123787	ns
Acot13	Q9CQR4	66834	Acyl-coenzyme A thioesterase 13 [OS=Mus musculus]	441.3, 433.6, 663.2, 486.1, 513.9	461.3, 559.7, 455.3, 632.4	1.03852	0.054533	0.752016	0.123773	ns
Idh1	O88844	15926	Isocitrate dehydrogenase [NADP] cytoplasmic [OS=Mus musculus]	118.1, 170.8, 665.1, 276.7, 259	185.1, 154.4, 290.6, 413	0.87526	-0.192216	0.752075	0.123739	ns
Lrrc57	Q9D1G5	66606	Leucine-rich repeat-containing protein 57 [OS=Mus musculus]	2728.5, 2956.5, 5678.7, 2482.6, 4883.1	2650, 3528.3, 3264.3, 4547.6	0.933706	-0.09896	0.752856	0.123288	ns
Atxn2	O70305	20239	Ataxin-2 [OS=Mus musculus]	289.8, 310.4, 601.4, 345.7, 586.1	337.2, 287.7, 399.3, 563	0.929971	-0.104742	0.752924	0.123249	ns
Ccdc124	Q9D8X2	234388	Coiled-coil domain-containing protein 124 [OS=Mus musculus]	197.2, 261, 554.3, 263.4, 443	270.1, 260, 401.4, 345.2	0.928428	-0.107138	0.753076	0.123161	ns
Ablim2	Q8BL65-4		Isoform 4 of Actin-binding LIM protein 2 [OS=Mus musculus]	799, 727.7, 905.6, 682.5, 668.4	709.6, 723.9, 681.4, 838.8	0.975926	-0.0351556	0.753288	0.123039	ns
Cetn2	Q9R1K9	26370	Centrin-2 [OS=Mus musculus]	308.5, 266.9, 375.7, 194.4, 187	231, 339.9, 336.2, 221.5	1.05872	0.0823268	0.754065	0.122591	ns
Hsd17b12	O70503	56348	Very-long-chain 3-oxoacyl-CoA reductase [OS=Mus musculus]	3189.6, 3465.6, 5681.1, 5149.7, 5295.8	3464.9, 3706.5, 6047.5, 6181.2	1.06445	0.0901104	0.754097	0.122573	ns
Dnm1l	Q8K1M6-3		Isoform 3 of Dynamin-1-like protein [OS=Mus musculus]	191.9, 190.9, 355.4, 115.8, 234.8	155.3, 187.8, 249.9, 354.9	1.08824	0.121996	0.754795	0.122171	ns
Letmd1	Q924L1	68614	LETM1 domain-containing protein 1 [OS=Mus musculus]	3129.8, 3055.7, 5211.9, 4308.7, 3669.5	2781.9, 3744.3, 3421.8, 6885.5	1.086	0.119022	0.754896	0.122113	ns
Cox5b	P19536	12859	Cytochrome c oxidase subunit 5B, mitochondrial [OS=Mus musculus]	513.1, 696.8, 1376.2, 1082.7, 836	670.5, 751, 1226.4, 1231.8	1.07655	0.10641	0.755889	0.121542	ns
Auh	Q9JLZ3	11992	Methylglutaconyl-CoA hydratase, mitochondrial [OS=Mus musculus]	955.9, 1097.1, 1721.8, 1029.4, 1006.8	840.7, 1398.6, 1175.9, 1495.8	1.0564	0.0791585	0.756479	0.121203	ns
Map1lc3b	Q9CQV6	67443	Microtubule-associated proteins 1A/1B light chain 3B [OS=Mus musculus]	513.2, 506.7, 769.7, 688.3, 924.7	648.5, 566.9, 828.3, 547.4	0.951882	-0.0711448	0.757478	0.12063	ns
Wdr37	Q8CBE3	207615	WD repeat-containing protein 37 [OS=Mus musculus]	9643.2, 5894, 9808.1, 8004.8, 8547.9	7460.3, 7327.5, 8790.5, 8884.8	0.968516	-0.0461525	0.758393	0.120106	ns
Flot2	Q60634	14252	Flotillin-2 [OS=Mus musculus]	16839.6, 10246, 21897.2, 31595.7, 26093.7	14029.7, 13459.4, 32727.8, 33849.1	1.10228	0.140489	0.758468	0.120063	ns
Bag2	Q91YN9	213539	BAG family molecular chaperone regulator 2 [OS=Mus musculus]	1217.1, 958.8, 510.6, 687.7, 936	704, 978.5, 912, 669.9	0.946708	-0.0790089	0.758668	0.119948	ns
Speg	Q62407	11790	Striated muscle-specific serine/threonine-protein kinase [OS=Mus musculus]	2784.4, 2101, 2307.2, 2048.7, 2703.6	2341.5, 2143.8, 2171, 2654.4	0.974338	-0.0375051	0.758766	0.119892	ns
Strn3	Q9ERG2	94186	Striatin-3 [OS=Mus musculus]	831, 465.3, 566.2, 561.8, 386.6	617.8, 651.6, 465.4, 389.6	0.944715	-0.0820486	0.759013	0.119751	ns
Gabbr1	Q9WV18	54393	Gamma-aminobutyric acid type B receptor subunit 1 [OS=Mus musculus]	11937.1, 9285.2, 10831.5, 12447, 10217.4	10590.4, 9713.8, 11005.3, 13821.4	1.03098	0.0440229	0.760403	0.118956	ns
Negr1	Q80Z24	320840	Neuronal growth regulator 1 [OS=Mus musculus]	20522.1, 7413.9, 4131.9, 12008.7, 10424.7	6908.3, 11484.9, 12834.3, 8442.7	0.909845	-0.136307	0.760539	0.118878	ns
Birc6	O88738	12211	Baculoviral IAP repeat-containing protein 6 [OS=Mus musculus]	627.3, 333.6, 659.5, 555.5, 590.3	448.4, 332.6, 480.1, 803.2	0.932823	-0.100325	0.762158	0.117955	ns
Rogdi	Q3TDK6	66049	Protein rogdi homolog [OS=Mus musculus]	942.6, 559.6, 1190.5, 1217, 1222.8	866.9, 709.3, 1343.4, 1470.3	1.06914	0.0964544	0.762256	0.117899	ns
Slc3a2	P10852	17254	4F2 cell-surface antigen heavy chain [OS=Mus musculus]	539.7, 549.3, 1461.7, 1309.3, 930.3	804.9, 498.4, 1404.7, 1513.2	1.1015	0.139465	0.762576	0.117717	ns
Gabrg2	P22723	14406	Gamma-aminobutyric acid receptor subunit gamma-2 [OS=Mus musculus]	5690.4, 5860.3, 8117.7, 6805.8, 7590.3	5720.6, 5185.6, 8418.7, 9359.4	1.05257	0.0739204	0.76427	0.116753	ns
FAM120A	Q6A0A9	218236	Constitutive coactivator of PPAR-gamma-like protein 1 [OS=Mus musculus]	960.5, 1021.4, 1457.2, 1352.6, 1817.8	1304.7, 1016.6, 1514, 1721.9	1.05099	0.0717451	0.765017	0.116329	ns
Camk2d	Q6PHZ2-5		Isoform 4 of Calcium/calmodulin-dependent protein kinase type II subunit delta [OS=Mus musculus]	41952.1, 36601.2, 23857.8, 16820.5, 27065.4	29198.4, 37145.1, 23355.2, 20077.9	0.93796	-0.0924015	0.765307	0.116164	ns
Plekha6	Q7TQG1	240753	Pleckstrin homology domain-containing family A member 6 [OS=Mus musculus]	7060.5, 7490.7, 7066.1, 6115.6, 5233.9	7315.6, 7716.7, 5996.6, 4223.6	0.957497	-0.0626595	0.765874	0.115843	ns
Mob4	Q6PEB6	19070	MOB-like protein phocein [OS=Mus musculus]	6316, 3400.1, 2467.2, 3000.1, 3016	4206.7, 4926.3, 3231.3, 3189.7	1.0683	0.0953229	0.766702	0.115374	ns
Kcnma1	Q08460	16531	Calcium-activated potassium channel subunit alpha-1 [OS=Mus musculus]	3573.8, 3974.9, 4299.7, 4612.6, 3312.8	5029, 3689.2, 3564.9, 4040.1	1.03187	0.0452619	0.767702	0.114808	ns
Tnik	P83510	665113	Traf2 and NCK-interacting protein kinase [OS=Mus musculus]	1372.6, 923, 759, 1050.5, 768.8	1195.2, 1192.4, 686, 1027.6	1.05183	0.0728975	0.768252	0.114497	ns
Slc25a18	Q9DB41	71803	Mitochondrial glutamate carrier 2 [OS=Mus musculus]	6656.9, 9976.3, 12339.3, 7116.2, 10858.2	6097.4, 9370.6, 8282.3, 11829.5	0.947342	-0.0780434	0.76902	0.114063	ns
Brsk2	Q69Z98		Serine/threonine-protein kinase BRSK2 [OS=Mus musculus]	814.6, 656.8, 914, 651.4, 878.8	650.4, 670.8, 871.2, 1083.1	1.04566	0.0644099	0.769463	0.113812	ns
Stau2	Q8CJ67	29819	Double-stranded RNA-binding protein Staufen homolog 2 [OS=Mus musculus]	1055.8, 1225.8, 1576.2, 1343.6, 1936.5	1268.9, 1097.4, 2094.6, 1577.6	1.05747	0.0806186	0.769596	0.113737	ns
Slc25a10	Q9QZD8	27376	Mitochondrial dicarboxylate carrier [OS=Mus musculus]	787.3, 1091.6, 1055.8, 744.1, 1310.5	742.2, 1011.6, 954.6, 1524.2	1.06042	0.0846348	0.770264	0.113361	ns
Prmt8	Q6PAK3	381813	Protein arginine N-methyltransferase 8 [OS=Mus musculus]	4461.6, 3271.7, 4569.7, 5524.8, 8013.1	3928.2, 3093.7, 10018.8, 5783.8	1.10409	0.142855	0.770389	0.11329	ns
Phf24	Q80TL4	230085	PHD finger protein 24 [OS=Mus musculus]	878, 630.4, 1077.1, 876.1, 889	711.6, 740.5, 1062.5, 836.3	0.96277	-0.0547377	0.770603	0.11317	ns
Lrrtm4	Q80XG9	243499	Leucine-rich repeat transmembrane neuronal protein 4 [OS=Mus musculus]	2648.8, 2453.4, 1905.9, 2935, 2381.5	2647.6, 2474.1, 2487.7, 1981.1	0.972699	-0.0399348	0.771193	0.112837	ns
Hapln1	Q9QUP5	12950	Hyaluronan and proteoglycan link protein 1 [OS=Mus musculus]	7500.1, 6862.5, 10506.5, 12339.8, 11337.5	7434.6, 8563.2, 17042.9, 8835.2	1.07824	0.108684	0.771553	0.112634	ns
Brsk1	Q5RJI5	381979	Serine/threonine-protein kinase BRSK1 [OS=Mus musculus]	6753.4, 5610.8, 8236, 5410.4, 7099.6	6173.8, 5629.8, 7182.6, 8487.6	1.03721	0.0527088	0.771757	0.112519	ns
Kcnj16	Q9Z307	16517	Inward rectifier potassium channel 16 [OS=Mus musculus]	111.5, 275.5, 99.3, 148.6, 180.2	189.7, 162.9, 126.6, 130.6	0.935161	-0.0967128	0.772529	0.112085	ns
Dctn3	Q9Z0Y1	53598	Dynactin subunit 3 [OS=Mus musculus]	4862.5, 2970.2, 6893.1, 5696.2, 7016.3	4322.6, 3293.6, 7344, 5607.5	0.936998	-0.0938825	0.772751	0.11196	ns
Atp6v1g2	Q9WTT4	66237	V-type proton ATPase subunit G 2 [OS=Mus musculus]	2440, 1395, 4575.1, 2640.7, 3499.1	1668.1, 1413.3, 3377.4, 4155.5	0.911888	-0.133072	0.773343	0.111628	ns
Inpp5j	P59644	170835	Phosphatidylinositol 4,5-bisphosphate 5-phosphatase A [OS=Mus musculus]	581.7, 411.9, 503.6, 394.3, 488.1	523.8, 471.6, 413.2, 445.9	0.974166	-0.0377607	0.773843	0.111347	ns
Agfg2	Q80WC7	231801	Arf-GAP domain and FG repeat-containing protein 2 [OS=Mus musculus]	263.5, 337.4, 338.8, 206.6, 251.3	194.9, 273.3, 306, 405.1	1.05475	0.0769074	0.774286	0.111098	ns
	Q6P4S6	70661	Serine/threonine-protein kinase SIK3 [OS=Mus musculus]	1345.3, 728.3, 911, 996.7, 871	1012.2, 926.3, 850.2, 1254.4	1.04154	0.0587212	0.774658	0.11089	ns
Rps13	P62301	68052	40S ribosomal protein S13 [OS=Mus musculus]	7277.5, 9213.2, 13412.4, 7383.3, 12132.5	9621.5, 7637.5, 12026.3, 12210.5	1.04959	0.0698305	0.775329	0.110514	ns
Dgki	D3YWQ0	320127	Diacylglycerol kinase iota [OS=Mus musculus]	4192.4, 3462.2, 4366.3, 3226.9, 3470.7	3938.1, 4138.7, 3364.8, 3152	0.974544	-0.0372009	0.777228	0.109451	ns
Ubap2l	Q80X50	74383	Ubiquitin-associated protein 2-like [OS=Mus musculus]	3172.3, 2890.2, 2831.8, 3676.8, 3071.8	3272.6, 3735.6, 2762.5, 3044.5	1.02404	0.0342761	0.77795	0.109048	ns
Eif2b4	Q61749	13667	Translation initiation factor eIF-2B subunit delta [OS=Mus musculus]	131.1, 176.8, 371.4, 207.7, 215.9	197.1, 143.7, 223.5, 262.5	0.937075	-0.0937636	0.779776	0.10803	ns
Baiap2	Q8BKX1-4		Isoform 4 of Brain-specific angiogenesis inhibitor 1-associated protein 2 [OS=Mus musculus]	4299.3, 3377.2, 1757.6, 3791.2, 2302.6	3431.2, 4654.1, 1760.6, 1550.6	0.917421	-0.124344	0.77987	0.107978	ns
Snrk	Q8VDU5	20623	SNF-related serine/threonine-protein kinase [OS=Mus musculus]	996.1, 1140.7, 1329.4, 923.8, 1263.1	1165.3, 949.1, 1186.1, 1113.3	0.975969	-0.0350929	0.780623	0.107559	ns
Ppp1cb	P62141	19046	Serine/threonine-protein phosphatase PP1-beta catalytic subunit [OS=Mus musculus]	2500.4, 2177.7, 1600.6, 1555.4, 1916.4	2200.8, 1986.6, 1444, 1892.6	0.964566	-0.0520483	0.780764	0.10748	ns
Preb	Q9WUQ2	50907	Prolactin regulatory element-binding protein [OS=Mus musculus]	478.6, 529.2, 535.8, 562.7, 527.2	311.9, 438, 623.9, 637	0.954433	-0.0672838	0.780976	0.107362	ns
Sfxn3	Q91V61	94280	Sideroflexin-3 [OS=Mus musculus]	15527, 21981.5, 20548.2, 16722.7, 18884.9	14951.8, 21332.4, 17567.7, 23761.1	1.03579	0.0507271	0.781057	0.107317	ns
Tbkbp1	A2A9T0	73174	TANK-binding kinase 1-binding protein 1 [OS=Mus musculus]	247.6, 192.7, 341, 145, 114.4	188.5, 183.7, 225.7, 289.1	1.06539	0.0913799	0.7811	0.107293	ns
Mrpl13	Q9D1P0	68537	39S ribosomal protein L13, mitochondrial [OS=Mus musculus]	795.3, 611.1, 1254.3, 505.8, 733.3	445.5, 729.2, 830.5, 1388.9	1.08791	0.121557	0.782212	0.106676	ns
Sptan1	P16546-2		Isoform 2 of Spectrin alpha chain, non-erythrocytic 1 [OS=Mus musculus]	369.1, 428.2, 135.6, 338.2, 217.7	384.7, 440.6, 218.7, 234.9	1.07377	0.102682	0.782399	0.106572	ns
Smg7	Q5RJH6	226517	Protein SMG7 [OS=Mus musculus]	456.9, 255.2, 174.4, 470.5, 249.1	349.6, 445.7, 253.6, 318.3	1.06407	0.0895907	0.783866	0.105758	ns
Tenm2	Q9WTS5	23964	Teneurin-2 [OS=Mus musculus]	1578.4, 1809.6, 1866.5, 1421.8, 1566.7	1512, 1548.4, 1384.5, 1974	0.973387	-0.0389153	0.784226	0.105559	ns
Ndufs8	Q8K3J1	225887	NADH dehydrogenase [ubiquinone] iron-sulfur protein 8, mitochondrial [OS=Mus musculus]	455.5, 239.3, 424.1, 297.8, 311.6	175.2, 434.6, 320.4, 373.7	0.943051	-0.0845923	0.784369	0.105479	ns
Uqcrfs1	Q9CR68	66694	Cytochrome b-c1 complex subunit Rieske, mitochondrial [OS=Mus musculus]	3451.8, 4938.4, 6540.6, 4524.8, 3788.4	3141.6, 5207.6, 4277.6, 5144.6	0.955698	-0.0653729	0.784602	0.105351	ns
Col4a1	P02463	12826	Collagen alpha-1(IV) chain [OS=Mus musculus]	200.6, 274.5, 579, 113.1, 165.7	82, 628.2, 168.5, 0	0.824049	-0.279198	0.784913	0.105179	ns
Septin3	Q9Z1S5	24050	Neuronal-specific septin-3 [OS=Mus musculus]	11614.7, 5183.9, 7382.7, 9639.9, 9062.8	6252.8, 7465.1, 9323.6, 9728.5	0.955193	-0.0661357	0.785148	0.105048	ns
Dlat	Q8BMF4	235339	Dihydrolipoyllysine-residue acetyltransferase component of pyruvate dehydrogenase complex, mitochondrial [OS=Mus musculus]	55597.2, 34996.6, 124314.9, 82796.2, 92501.4	41303.2, 48613.6, 68626.9, 200792.6	1.15111	0.203026	0.785191	0.105025	ns
Hepacam	Q640R3	72927	Hepatocyte cell adhesion molecule [OS=Mus musculus]	999, 1291.6, 3465.5, 1607, 2196.6	1074.6, 1318.8, 2435, 2200.5	0.91908	-0.121738	0.785813	0.104681	ns
Atpaf1	Q811I0	230649	ATP synthase mitochondrial F1 complex assembly factor 1 [OS=Mus musculus]	534.8, 176.6, 275.3, 638.5, 279.4	413.3, 472.6, 214.2, 551.5	1.08395	0.116304	0.786032	0.10456	ns
Septin6	Q9R1T4	56526	Septin-6 [OS=Mus musculus]	15723.8, 5855.3, 7448.1, 12962.9, 10288.4	8210.3, 9370.7, 11605, 15318.1	1.06411	0.0896486	0.786325	0.104398	ns
Tubgcp3	P58854	259279	Gamma-tubulin complex component 3 [OS=Mus musculus]	337.7, 276.3, 298.2, 330, 381.6	347.1, 251.5, 333.7, 409.3	1.03276	0.0465087	0.78633	0.104395	ns
Uso1	Q9Z1Z0	56041	General vesicular transport factor p115 [OS=Mus musculus]	610, 444.1, 717.2, 597, 664	482.8, 457, 645.3, 993.5	1.06297	0.0881036	0.786948	0.104054	ns
Agap1	Q8BXK8	347722	Arf-GAP with GTPase, ANK repeat and PH domain-containing protein 1 [OS=Mus musculus]	3226.3, 3228.4, 4125.6, 2861.5, 3649.4	3841.9, 3115.7, 3377.1, 3020	0.976723	-0.033978	0.787467	0.103768	ns
Ap2m1	P84091	11773	AP-2 complex subunit mu [OS=Mus musculus]	15998.4, 9354.4, 12721.7, 19428.1, 16984.5	12172.2, 11978.7, 17522.9, 21075.8	1.05303	0.0745438	0.788585	0.103151	ns
Abi3	Q8BYZ1	66610	ABI gene family member 3 [OS=Mus musculus]	496, 492.3, 627.7, 652.8, 636.3	487.9, 436.8, 708.6, 610.7	0.965543	-0.0505871	0.789067	0.102886	ns
Hbb-b1	P02088	15129	Hemoglobin subunit beta-1 [OS=Mus musculus]	272.7, 228.3, 282.4, 902.8, 518.5	479.5, 406.4, 391.6, 641.5	1.08802	0.1217	0.789501	0.102647	ns
Sugt1	Q9CX34	67955	Protein SGT1 homolog [OS=Mus musculus]	147.9, 126.3, 198.1, 174.8, 192.3	148.4, 148.4, 164.1, 191.8	0.971974	-0.0410103	0.7901	0.102318	ns
Arf3	P61205	11842	ADP-ribosylation factor 3 [OS=Mus musculus]	434.1, 206.4, 230.9, 449.8, 266.4	351.1, 354.1, 275, 351.8	1.04875	0.0686747	0.790399	0.102153	ns
Prag1	Q571I4	244418	Inactive tyrosine-protein kinase PRAG1 [OS=Mus musculus]	964.6, 1026.3, 1291.9, 982.1, 1042.8	1012.5, 784.9, 1047.6, 1271.4	0.969441	-0.0447756	0.79069	0.101994	ns
Actr1a	P61164	54130	Alpha-centractin [OS=Mus musculus]	8653.7, 4768.1, 8237.1, 9069, 10340.6	6837.7, 5810.9, 10802.3, 11249.5	1.05617	0.0788481	0.791364	0.101624	ns
Atp2b4	Q6Q477	381290	Plasma membrane calcium-transporting ATPase 4 [OS=Mus musculus]	2085.3, 640.7, 611.8, 4093, 1269	1646.1, 1689.2, 1270.4, 3208.1	1.1227	0.16697	0.791569	0.101511	ns
Yes1	Q04736	22612	Tyrosine-protein kinase Yes [OS=Mus musculus]	279.4, 150.8, 227.8, 408.3, 267.2	254.6, 220.9, 343.4, 302.7	1.05137	0.0722685	0.791799	0.101385	ns
Elp1	Q7TT37	230233	Elongator complex protein 1 [OS=Mus musculus]	147.3, 136.2, 300.2, 126.8, 146	151.3, 112.5, 155.9, 222.1	0.936661	-0.0944014	0.792378	0.101068	ns
Ptprd	Q64487-1		Isoform C of Receptor-type tyrosine-protein phosphatase delta [OS=Mus musculus]	4506, 5663.4, 5734.2, 5055.2, 4525.1	5170.8, 5544.4, 5271.9, 4743.3	1.01684	0.02409	0.79247	0.101017	ns
Erc1	Q99MI1	111173	ELKS/Rab6-interacting/CAST family member 1 [OS=Mus musculus]	2911.1, 2291.5, 2066.3, 3220.8, 2359.8	2686, 3080.6, 2173.8, 1979.1	0.964969	-0.0514448	0.792808	0.100832	ns
Cdc42bpb	Q7TT50	217866	Serine/threonine-protein kinase MRCK beta [OS=Mus musculus]	8217.2, 7192.7, 10274.1, 7732.8, 9094.9	7959.4, 7623.4, 9455.7, 9807	1.02459	0.0350405	0.792819	0.100826	ns
Abhd12	Q99LR1	76192	Lysophosphatidylserine lipase ABHD12 [OS=Mus musculus]	2685.8, 3193.6, 5219.6, 4202.1, 5206.7	3120.3, 3201.5, 4974.1, 6082.6	1.05926	0.0830589	0.793321	0.100551	ns
Rb1cc1	Q9ESK9	12421	RB1-inducible coiled-coil protein 1 [OS=Mus musculus]	984.5, 684.4, 1140.8, 935.5, 1308.7	714.5, 673.3, 1215.8, 1235.8	0.949613	-0.0745882	0.794154	0.100095	ns
Stxbp6	Q8R3T5		Syntaxin-binding protein 6 [OS=Mus musculus]	840.1, 753.3, 967.9, 574.3, 686.2	797.2, 770.3, 808.6, 756.8	1.02468	0.0351745	0.794293	0.100019	ns
Fat3	Q8BNA6	270120	Protocadherin Fat 3 [OS=Mus musculus]	265, 169, 134.2, 311.7, 146.4	242.8, 227.4, 165.3, 228.2	1.05196	0.0730778	0.794938	0.0996666	ns
Mff	Q6PCP5	75734	Mitochondrial fission factor [OS=Mus musculus]	791.9, 781.1, 1694.2, 1027.4, 1155.2	808.6, 787.2, 1133.4, 1984.1	1.08107	0.112462	0.797121	0.0984759	ns
Ccny	Q8BGU5	67974	Cyclin-Y [OS=Mus musculus]	1925.8, 1216, 1731.4, 2788.8, 2985.1	1694.1, 1494, 3468.4, 2459	1.07019	0.0978613	0.797712	0.0981537	ns
Hspa2	P17156	15512	Heat shock-related 70 kDa protein 2 [OS=Mus musculus]	4941.7, 4476.4, 5421.7, 4769.2, 5511.9	4553.5, 4534.1, 5459.3, 5992.5	1.02203	0.031434	0.797738	0.0981398	ns
Kif5b	Q61768	16573	Kinesin-1 heavy chain [OS=Mus musculus]	1671.3, 1074.5, 1631.7, 2015.3, 1937.8	1436.3, 1142.8, 1802.3, 2011.9	0.95931	-0.0599315	0.797948	0.0980256	ns
Mark4	Q8CIP4-2		Isoform 2 of MAP/microtubule affinity-regulating kinase 4 [OS=Mus musculus]	11350.6, 13597.8, 9997.1, 11810.1, 11937.8	11794.3, 12179.3, 11414.5, 10878.8	0.985351	-0.0212898	0.79809	0.0979482	ns
Cdk17	Q8K0D0	237459	Cyclin-dependent kinase 17 [OS=Mus musculus]	4509.5, 4315.7, 3541, 3010.3, 3726.5	4025.5, 4221.9, 3602.8, 3757	1.02125	0.0303406	0.79834	0.0978123	ns
Snx3	O70492	54198	Sorting nexin-3 [OS=Mus musculus]	2195.9, 1500.5, 2103.8, 823.1, 964.2	1149.4, 1821.5, 1236.9, 2271.2	1.06738	0.0940746	0.798789	0.0975678	ns
Slc4a10	Q5DTL9	94229	Sodium-driven chloride bicarbonate exchanger [OS=Mus musculus]	1872.4, 1318.6, 2149.5, 2598.7, 2487.3	1449.3, 1236.8, 2668.9, 2524	0.944588	-0.0822424	0.799407	0.0972319	ns
Tnks1bp1	P58871	228140	182 kDa tankyrase-1-binding protein [OS=Mus musculus]	2569.1, 2166.3, 1669.6, 2058.4, 2442.4	2039.2, 2008, 1941.4, 2519.5	0.975181	-0.0362586	0.800012	0.0969034	ns
Gpx4	O70325	625249	Phospholipid hydroperoxide glutathione peroxidase [OS=Mus musculus]	1799.9, 1455, 1918.8, 2040.1, 1287.9	1889.4, 1682.3, 1429.8, 1999.1	1.02929	0.0416553	0.800169	0.0968185	ns
Flot1	O08917	14251	Flotillin-1 [OS=Mus musculus]	10802.2, 7079.7, 13474.2, 18368, 15764.5	9302.1, 8656.6, 17454.6, 20795.3	1.07287	0.101475	0.800271	0.0967628	ns
Dgkz	Q80UP3	104418	Diacylglycerol kinase zeta [OS=Mus musculus]	2232.2, 2125.2, 2680.3, 2190.8, 2435.4	2089.8, 2240.8, 2630, 2541.5	1.01832	0.0261961	0.800471	0.0966546	ns
Ina	P46660	226180	Alpha-internexin [OS=Mus musculus]	111592.5, 198522.9, 128338.9, 102529.3, 99319.7	211780.2, 194075.3, 99728.4, 51921.4	1.08836	0.122158	0.801286	0.0962124	ns
Spred2	Q924S7	114716	Sprouty-related, EVH1 domain-containing protein 2 [OS=Mus musculus]	211.2, 209.6, 322.5, 312.4, 185.4	286.9, 189.3, 225.7, 336.3	1.04564	0.0643931	0.802031	0.0958086	ns
Phactr1	Q2M3X8	218194	Phosphatase and actin regulator 1 [OS=Mus musculus]	16880.8, 11856.5, 10760, 8790.4, 10091.3	11215.7, 14070.6, 9541.1, 10086	0.961677	-0.0563755	0.802474	0.0955692	ns
Ndrg2	Q9QYG0	29811	Protein NDRG2 [OS=Mus musculus]	474.4, 206.2, 221.9, 483.9, 387.5	323.5, 322.2, 349.6, 500.1	1.05375	0.0755349	0.802968	0.0953018	ns
Cyld	Q80TQ2	74256	Ubiquitin carboxyl-terminal hydrolase CYLD [OS=Mus musculus]	13750.1, 9791.6, 7662.4, 5501.9, 5942.2	9092.2, 11851.6, 6070.4, 4854.2	0.934049	-0.0984302	0.80386	0.0948195	ns
Plpp3	Q99JY8	67916	Phospholipid phosphatase 3 [OS=Mus musculus]	1873, 1545, 3057, 3322.2, 3007.5	1794.5, 1964.2, 2465.8, 4852.3	1.08132	0.112796	0.804483	0.0944831	ns
Cacng7	P62956	81904	Voltage-dependent calcium channel gamma-7 subunit [OS=Mus musculus]	950, 751.7, 410.3, 1068.1, 428.5	915.3, 994.9, 509.7, 647.1	1.06239	0.087317	0.804489	0.0944799	ns
Ahi1	Q8K3E5	52906	Jouberin [OS=Mus musculus]	1018.6, 1059.8, 1293.6, 813.4, 907.3	938.2, 1019.2, 910, 1111.6	0.976643	-0.0340967	0.80646	0.0934172	ns
Pitpnm2	Q6ZPQ6	19679	Membrane-associated phosphatidylinositol transfer protein 2 [OS=Mus musculus]	6131.7, 3976.6, 6439.4, 6440.1, 5799	4869.2, 4921.3, 5870.8, 8331.1	1.04181	0.0590982	0.806881	0.0931907	ns
Sgip1	Q8VD37	73094	SH3-containing GRB2-like protein 3-interacting protein 1 [OS=Mus musculus]	1152.9, 420.4, 522.6, 801.9, 523.2	629.9, 685.5, 603.1, 678.8	0.949028	-0.0754773	0.807997	0.0925904	ns
Slc1a3	P56564	20512	Excitatory amino acid transporter 1 [OS=Mus musculus]	7677.9, 8458.6, 10243.2, 15451.5, 11548	7434.5, 9203.1, 13625.5, 14686.5	1.0526	0.0739587	0.808032	0.0925716	ns
Pak6	Q3ULB5	214230	Serine/threonine-protein kinase PAK 6 [OS=Mus musculus]	351.7, 265.8, 193.8, 236, 296.4	260.9, 309.5, 188.7, 362	1.04292	0.060632	0.808841	0.0921367	ns
Nav1	Q8CH77	215690	Neuron navigator 1 [OS=Mus musculus]	12471, 14503.8, 14672.2, 9394.1, 13543.1	12311.4, 13363.1, 13224.4, 11713.4	0.97958	-0.0297651	0.809537	0.0917634	ns
Ap2b1	Q9DBG3	71770	AP-2 complex subunit beta [OS=Mus musculus]	28880.2, 15896.2, 23439.3, 35464.8, 33260	21199.2, 19661.6, 34079, 40813.4	1.0566	0.079431	0.811861	0.0905182	ns
Arfgap2	Q99K28	77038	ADP-ribosylation factor GTPase-activating protein 2 [OS=Mus musculus]	3791.1, 5077.6, 3425.2, 3199, 4079.2	3926.2, 5109.3, 3265.8, 2753.7	0.961509	-0.0566278	0.812676	0.0900823	ns
Rpl21	O09167	19933	60S ribosomal protein L21 [OS=Mus musculus]	6754.2, 8441.4, 11547.5, 8906.1, 11268.9	7570.1, 7810.1, 12424, 11222.9	1.03977	0.0562598	0.814009	0.0893707	ns
Rpl8	P62918	26961	60S ribosomal protein L8 [OS=Mus musculus]	9817.9, 14874.6, 20278.1, 12596.6, 19713.8	12002.3, 11617, 22293, 19189	1.053	0.0745007	0.814336	0.0891963	ns
Kcnip4	Q6PHZ8	80334	Kv channel-interacting protein 4 [OS=Mus musculus]	472, 261.8, 429.2, 471.7, 411.7	301.9, 290.7, 448.8, 527.5	0.958329	-0.0614067	0.815073	0.0888034	ns
Ppm1h	Q3UYC0	319468	Protein phosphatase 1H [OS=Mus musculus]	624.6, 428.4, 772.3, 659, 417.4	535.7, 528.8, 580.9, 761	1.03663	0.0519062	0.815423	0.0886172	ns
Wnk1	P83741	232341	Serine/threonine-protein kinase WNK1 [OS=Mus musculus]	560.5, 197.1, 258.5, 421.3, 376.2	360.6, 350.5, 265.7, 560.4	1.05949	0.0833767	0.815796	0.0884187	ns
Cnih2	O35089	12794	Protein cornichon homolog 2 [OS=Mus musculus]	608.5, 455.5, 903.5, 1166.8, 927.7	840.9, 401, 998.3, 1217.3	1.06398	0.0894671	0.816117	0.0882478	ns
Pcsk2	P21661	18549	Neuroendocrine convertase 2 [OS=Mus musculus]	213.1, 159.7, 329, 350.1, 435.1	264, 182.3, 369.5, 447.5	1.06195	0.0867207	0.816949	0.0878048	ns
Dync1h1	Q9JHU4	13424	Cytoplasmic dynein 1 heavy chain 1 [OS=Mus musculus]	155839.2, 88336.7, 140846.7, 171728.3, 166454.1	139116.1, 98041.9, 140242.8, 232687.8	1.05449	0.0765422	0.817068	0.0877418	ns
Mrpl46	Q9EQI8	67308	39S ribosomal protein L46, mitochondrial [OS=Mus musculus]	462.9, 542.8, 1472.7, 576.4, 854.6	444.6, 485.6, 821.8, 1139.1	0.924407	-0.113401	0.817105	0.0877219	ns
Agap2	Q3UHD9	216439	Arf-GAP with GTPase, ANK repeat and PH domain-containing protein 2 [OS=Mus musculus]	48050.7, 45261.7, 41146, 34045.1, 42071.7	43503.2, 46636.5, 38280, 36895.9	0.981334	-0.0271846	0.817151	0.0876977	ns
Cyc1	Q9D0M3	66445	Cytochrome c1, heme protein, mitochondrial [OS=Mus musculus]	2220.4, 2223.1, 4695.3, 3542.6, 3027.7	2328.9, 3047, 3176.6, 4662	1.0515	0.0724494	0.817331	0.0876022	ns
Psmc6	P62334	67089	26S proteasome regulatory subunit 10B [OS=Mus musculus]	1200.5, 877, 2101.5, 1655.3, 1655.9	1481.1, 937.5, 2199.8, 1696.3	1.05383	0.075638	0.817969	0.0872631	ns
Atg2b	Q80XK6	76559	Autophagy-related protein 2 homolog B [OS=Mus musculus]	660.4, 431.7, 464.3, 470, 498.3	458.5, 594.6, 500.7, 412.5	0.973532	-0.0387004	0.817999	0.0872474	ns
Gucy1b1	O54865	54195	Guanylate cyclase soluble subunit beta-1 [OS=Mus musculus]	3553.1, 2345.3, 2207.7, 2306.7, 2768.1	2582.8, 2528.1, 2542.5, 3172.5	1.02667	0.0379662	0.818024	0.0872342	ns
Dusp3	Q9D7X3	72349	Dual specificity protein phosphatase 3 [OS=Mus musculus]	1085.7, 891.3, 1128.6, 694.9, 1102.7	816.1, 908.3, 916, 1174.3	0.972503	-0.0402259	0.818451	0.0870075	ns
Prdx6	O08709	11758	Peroxiredoxin-6 [OS=Mus musculus]	790.9, 495.2, 817.4, 991, 911.5	611.1, 589, 804.8, 1066.4	0.958344	-0.0613849	0.818463	0.0870008	ns
Ywhaq	P68254	22630	14-3-3 protein theta [OS=Mus musculus]	9686.9, 6407, 7254.2, 10040, 7124.6	8865.4, 7286.6, 7372.2, 8098.8	0.975713	-0.0354719	0.81914	0.0866417	ns
Eif4g1	Q6NZJ6	208643	Eukaryotic translation initiation factor 4 gamma 1 [OS=Mus musculus]	2454.8, 1929.5, 2922, 2110, 3269.8	2203.1, 1986.8, 2708.3, 2936	0.968994	-0.0454409	0.819574	0.0864117	ns
Usp9x	P70398	22284	Probable ubiquitin carboxyl-terminal hydrolase FAF-X [OS=Mus musculus]	5260.7, 2879.1, 4071.3, 5386.8, 3928.6	3935.5, 3589.8, 4392.9, 5968.4	1.03864	0.0546935	0.819732	0.0863279	ns
Snta1	Q61234		Alpha-1-syntrophin [OS=Mus musculus]	815, 583, 900.8, 799.3, 596.4	693.4, 684.5, 744.6, 911	1.02636	0.0375323	0.819772	0.0863068	ns
Atp6v1c1	Q9Z1G3	66335	V-type proton ATPase subunit C 1 [OS=Mus musculus]	9461.5, 3921.2, 9304.8, 10804.5, 12269.5	6731.5, 5530, 11662.8, 15227.1	1.06944	0.0968576	0.819852	0.0862643	ns
Fry	E9Q8I9	320365	Protein furry homolog [OS=Mus musculus]	2452.3, 1928.1, 2523.7, 2290.7, 2841.3	2323.8, 1995, 2363.2, 2744.3	0.978961	-0.0306764	0.820037	0.0861667	ns
Hdlbp	Q8VDJ3	110611	Vigilin [OS=Mus musculus]	686.4, 1053.7, 1580.3, 525.6, 1197.3	673.8, 772.7, 1093.1, 1276.1	0.945735	-0.0804922	0.821664	0.085306	ns
Mtarc2	Q922Q1	67247	Mitochondrial amidoxime reducing component 2 [OS=Mus musculus]	2345, 3134.6, 3437.5, 2600.3, 2992.8	1797.1, 3270.1, 2837.3, 4221.8	1.04464	0.0630001	0.822184	0.0850309	ns
Gja1	P23242	14609	Gap junction alpha-1 protein [OS=Mus musculus]	18834.8, 14247.8, 28247.1, 20431.9, 23071.2	18303.2, 15278, 28917.3, 24997.4	1.04328	0.0611252	0.822706	0.0847556	ns
Fgfr1op2	Q9CRA9	67529	FGFR1 oncogene partner 2 homolog [OS=Mus musculus]	483.5, 256.6, 320.2, 259.8, 329.8	313.5, 350.8, 267, 439.8	1.03878	0.0548833	0.823088	0.0845535	ns
Numbl	O08919	18223	Numb-like protein [OS=Mus musculus]	4933.1, 3075, 3944, 4876.1, 4871.7	3967.5, 3819.4, 4717.5, 5321.8	1.02686	0.0382389	0.824358	0.0838842	ns
Atp8a1	P70704	11980	Phospholipid-transporting ATPase IA [OS=Mus musculus]	704.6, 451.1, 940.1, 1201.9, 741.8	697.6, 641, 817.5, 1246.8	1.05301	0.0745161	0.82469	0.0837094	ns
Mrpl48	Q8JZS9	52443	39S ribosomal protein L48, mitochondrial [OS=Mus musculus]	374, 450.3, 1066, 481.4, 778.2	321.7, 398, 696.4, 1352.9	1.09884	0.135987	0.825695	0.0831804	ns
Micos13	Q8R404	224904	MICOS complex subunit MIC13 [OS=Mus musculus]	1673, 1662.4, 4496.6, 1858.3, 2723.7	1130.7, 1830.2, 2662, 3614.2	0.930109	-0.104528	0.826212	0.0829085	ns
Ca4	Q64444	12351	Carbonic anhydrase 4 [OS=Mus musculus]	2174.2, 1465.8, 1759.4, 2334.6, 2342.7	1615.8, 1638.9, 2520.1, 2578.6	1.03623	0.0513403	0.826894	0.0825504	ns
Map4k2	Q61161	26412	Mitogen-activated protein kinase kinase kinase kinase 2 [OS=Mus musculus]	299.2, 198.2, 308.5, 224.5, 199.3	224.5, 272.5, 221.2, 292.8	1.02769	0.0394047	0.826957	0.0825171	ns
Slc25a22	Q9D6M3	68267	Mitochondrial glutamate carrier 1 [OS=Mus musculus]	6674.4, 7977.4, 11259.6, 8194.3, 8334.3	6343.8, 9891.9, 6632, 12624.6	1.04537	0.0640095	0.82739	0.0822895	ns
Mogs	Q80UM7	57377	Mannosyl-oligosaccharide glucosidase [OS=Mus musculus]	5688.4, 5193, 6122, 7099.4, 6660.8	4365.3, 4970.9, 6353.2, 10187.6	1.05145	0.0723741	0.828095	0.08192	ns
Ddx3x	Q62167	13205	ATP-dependent RNA helicase DDX3X [OS=Mus musculus]	15977.7, 19283.1, 18561.4, 12289.7, 19005.9	15688.6, 17333.4, 17295.7, 16516.1	0.98149	-0.0269549	0.828667	0.0816197	ns
Edc4	Q3UJB9	234699	Enhancer of mRNA-decapping protein 4 [OS=Mus musculus]	1166, 1086.5, 1804.3, 2314.1, 1478.3	1361.8, 1087.1, 1868.2, 1706.2	0.959222	-0.0600634	0.82887	0.0815137	ns
Nyap1	Q6PFX7	243300	Neuronal tyrosine-phosphorylated phosphoinositide-3-kinase adapter 1 [OS=Mus musculus]	2776.6, 2921.8, 2871.2, 2815.8, 2848.6	3093.6, 3052.3, 2650.8, 2440.7	0.986845	-0.0191048	0.829603	0.0811297	ns
Cdh10	P70408	320873	Cadherin-10 [OS=Mus musculus]	2652.5, 3029.7, 3566.6, 4140.9, 3627.9	3200.9, 2980.7, 3895.9, 3844.3	1.0226	0.0322463	0.829876	0.080987	ns
Mapre3	Q6PER3	100732	Microtubule-associated protein RP/EB family member 3 [OS=Mus musculus]	1814.9, 981.9, 1176.4, 1512.8, 1320.6	1409, 1405.6, 987.6, 1844.8	1.03704	0.0524784	0.830494	0.0806634	ns
Paics	Q9DCL9	67054	Multifunctional protein ADE2 [OS=Mus musculus]	434.6, 364.5, 669.1, 659.5, 496	526.4, 429.9, 392.8, 859.9	1.05243	0.0737187	0.83132	0.0802316	ns
Dynll2	Q9D0M5	68097	Dynein light chain 2, cytoplasmic [OS=Mus musculus]	10293.6, 6706.6, 4157.7, 6720.5, 5996	7129.8, 8352.3, 5500.9, 5004.4	0.958962	-0.060455	0.831381	0.0801996	ns
Gabrb3	P63080	14402	Gamma-aminobutyric acid receptor subunit beta-3 [OS=Mus musculus]	1818.6, 1845.8, 2838, 2610.9, 2475.9	1979.5, 1653.6, 2769.3, 3244.3	1.04048	0.0572545	0.83141	0.0801849	ns
Rtn4	Q99P72	68585	Reticulon-4 [OS=Mus musculus]	15060.4, 12352.1, 12731.5, 14999, 13351.8	13757.3, 12501.5, 13507.4, 15822.6	1.01447	0.0207279	0.832322	0.0797086	ns
Lrrtm2	Q8BGA3	107065	Leucine-rich repeat transmembrane neuronal protein 2 [OS=Mus musculus]	346.3, 463.4, 449, 335.1, 390	542.8, 488, 285.7, 191.7	0.950323	-0.0735107	0.832874	0.0794205	ns
Fam110b	Q8C739	242297	Protein FAM110B [OS=Mus musculus]	676.7, 351.2, 574.2, 682.3, 364.8	519.1, 768.6, 389.8, 335.3	0.949721	-0.0744248	0.832928	0.0793926	ns
Lmtk2	Q3TYD6	231876	Serine/threonine-protein kinase LMTK2 [OS=Mus musculus]	2442.9, 2157.3, 3061.5, 3074.6, 3621.3	2151.4, 2006.8, 3707.3, 3191.5	0.962643	-0.0549265	0.83329	0.0792041	ns
Nefl	P08551	18039	Neurofilament light polypeptide [OS=Mus musculus]	103674.5, 198958.2, 131887.9, 84136.3, 85722.3	195912, 185747, 91140.8, 47845.7	1.07682	0.106775	0.833792	0.0789421	ns
Myl6b	Q8CI43	216459	Myosin light chain 6B [OS=Mus musculus]	5093, 5662.4, 3595.4, 3363.5, 4297.8	4419, 5790.6, 4425.4, 2215.7	0.9569	-0.0635602	0.833871	0.0789011	ns
Cfap36	Q8C6E0	216618	Cilia- and flagella-associated protein 36 [OS=Mus musculus]	369, 115.1, 164.7, 220.2, 129.8	175.2, 231, 88.9, 253.2	0.936499	-0.094651	0.835395	0.0781083	ns
Exph5	Q0VAV2	320051	Exophilin-5 [OS=Mus musculus]	375.6, 432.5, 542.4, 449.9, 529	412.8, 355.2, 545.8, 607.7	1.03111	0.0442027	0.835549	0.0780283	ns
Mrpl24	Q9CQ06	67707	39S ribosomal protein L24, mitochondrial [OS=Mus musculus]	1237.4, 1167.9, 3987.7, 1473, 2056.7	983.5, 1269, 1979.3, 3099.8	0.923589	-0.114677	0.835896	0.077848	ns
Foxo3	Q9WVH4	56484	Forkhead box protein O3 [OS=Mus musculus]	503.6, 430.8, 691.1, 510.9, 454.3	494.6, 526.6, 462, 546.4	0.979272	-0.0302184	0.836008	0.0777894	ns
Dhx30	Q99PU8	72831	ATP-dependent RNA helicase DHX30 [OS=Mus musculus]	985.6, 1145.7, 1628.6, 1461.2, 1610.8	1329.3, 993.4, 1531.8, 1794.5	1.03357	0.0476367	0.836207	0.0776861	ns
Vezt	Q3ZK22	215008	Vezatin [OS=Mus musculus]	318.7, 237.9, 452.6, 213.8, 347.6	249.2, 255.6, 357, 449.5	1.04363	0.0616101	0.836301	0.0776374	ns
Rpl10a	P53026	19896	60S ribosomal protein L10a [OS=Mus musculus]	11453.9, 17266.1, 22159.8, 12730.4, 21937.5	12794.3, 13634.5, 23297.7, 15906	0.959004	-0.0603906	0.836636	0.0774637	ns
Dzank1	Q8C008	241688	Double zinc ribbon and ankyrin repeat-containing protein 1 [OS=Mus musculus]	4016.3, 3816, 3875.1, 4173.4, 4151.4	3813.4, 4032.3, 3696.5, 4344.5	0.991323	-0.0125733	0.83692	0.077316	ns
Rbfox3	Q8BIF2	52897	RNA binding protein fox-1 homolog 3 [OS=Mus musculus]	1011.4, 1100, 1302.3, 1064.8, 1458.4	1097.5, 1038.6, 1280.7, 1245.6	0.981657	-0.0267089	0.837096	0.0772248	ns
Trio	Q0KL02	223435	Triple functional domain protein [OS=Mus musculus]	22715.3, 16743.1, 16995, 16552.2, 15072.6	19418.1, 18585.1, 13897.1, 17038.7	0.978378	-0.0315365	0.837933	0.0767908	ns
Ipo5	Q8BKC5	70572	Importin-5 [OS=Mus musculus]	2180.7, 1476, 3433.9, 2023.9, 2073.4	1728.9, 1813.6, 2306.1, 3554.8	1.05062	0.0712432	0.838031	0.0767397	ns
Vps35	Q9EQH3	65114	Vacuolar protein sorting-associated protein 35 [OS=Mus musculus]	1378.7, 808.9, 1298.2, 1690.5, 1452.3	1257.4, 1040.4, 1456.7, 1722.1	1.03276	0.0465044	0.838439	0.0765283	ns
Mtmr1	Q9Z2C4	53332	Myotubularin-related protein 1 [OS=Mus musculus]	2450.1, 1088.9, 757.3, 2167.9, 1248.9	1800.7, 1789.9, 925.7, 1994.6	1.05517	0.0774743	0.83927	0.0760984	ns
Kcnb1	Q03717	16500	Potassium voltage-gated channel subfamily B member 1 [OS=Mus musculus]	2038.5, 1310.6, 1652.9, 1837.1, 1524.9	1482.5, 1647.8, 1335.4, 2468.3	1.03629	0.0514229	0.83933	0.0760675	ns
Edf1	Q9JMG1	59022	Endothelial differentiation-related factor 1 [OS=Mus musculus]	234.5, 287.5, 423.4, 341.1, 483.1	317.3, 327.3, 473.9, 241.4	0.960598	-0.0579946	0.839378	0.0760425	ns
Kifc2	O08672	16581	Kinesin-like protein KIFC2 [OS=Mus musculus]	570.4, 342.6, 341.2, 300.4, 414.6	466.3, 424.4, 264.1, 366	0.965367	-0.0508511	0.839451	0.0760046	ns
Trim32	Q8CH72	69807	E3 ubiquitin-protein ligase TRIM32 [OS=Mus musculus]	2170, 1208.8, 1915.3, 2145.9, 1872.2	1992.3, 1482.9, 1572.2, 2197.7	0.972528	-0.0401883	0.83949	0.0759845	ns
Rgs17	Q9QZB0	56533	Regulator of G-protein signaling 17 [OS=Mus musculus]	5166.3, 3506.5, 4939.7, 6923, 7533.2	4015.1, 3857.6, 9209.8, 6616	1.05538	0.0777616	0.839669	0.0758917	ns
Epha4	Q03137	13838	Ephrin type-A receptor 4 [OS=Mus musculus]	1011.2, 929.4, 1519.5, 1208.7, 1359	1006.6, 978, 1318.9, 1391.5	0.973614	-0.0385783	0.840043	0.0756984	ns
Syt11	Q9R0N3	229521	Synaptotagmin-11 [OS=Mus musculus]	1049.4, 1050.7, 2805, 1865.9, 2812.1	1233.6, 1061.8, 3328, 2609.8	1.07392	0.102889	0.840687	0.0753658	ns
Mpc2	Q9D023	70456	Mitochondrial pyruvate carrier 2 [OS=Mus musculus]	8151.3, 9811.1, 7922.5, 6983.7, 8422.8	6270.5, 9519, 7160.7, 9301.6	0.976347	-0.0345336	0.840707	0.0753551	ns
Strada	Q3UUJ4	72149	STE20-related kinase adapter protein alpha [OS=Mus musculus]	186.8, 143.5, 126.6, 151.1, 116.6	118.2, 147.9, 167.4, 132.8	0.976918	-0.0336902	0.840796	0.0753093	ns
Larp6	Q8BN59	67557	La-related protein 6 [OS=Mus musculus]	195.5, 173, 269.7, 102.3, 136.9	143.1, 177.7, 189.5, 218.8	1.03872	0.0548101	0.840897	0.0752573	ns
Ddx1	Q91VR5	104721	ATP-dependent RNA helicase DDX1 [OS=Mus musculus]	5930.5, 4985.1, 7607.6, 6573.8, 7309.1	5710.8, 4801.8, 7490.4, 7253.9	0.974234	-0.0376597	0.841093	0.0751558	ns
Raf1	Q99N57	110157	RAF proto-oncogene serine/threonine-protein kinase [OS=Mus musculus]	1281.2, 1126.4, 1234, 1180.2, 1160.9	1319.9, 1211.9, 985.8, 1342.5	1.01545	0.0221174	0.841248	0.0750762	ns
Mark1	Q8VHJ5	226778	Serine/threonine-protein kinase MARK1 [OS=Mus musculus]	6822.5, 6489.6, 8359, 7399.5, 6167.9	7431.2, 7025.1, 6921.2, 7152.7	1.01204	0.0172654	0.84156	0.074915	ns
Prkar2b	P31324	19088	cAMP-dependent protein kinase type II-beta regulatory subunit [OS=Mus musculus]	10240.8, 4143.5, 5103.9, 9338.3, 6272.5	6132.9, 6997.3, 8604.8, 7427.9	1.03859	0.0546324	0.841969	0.0747039	ns
Rtn1	Q8K0T0	104001	Reticulon-1 [OS=Mus musculus]	5795.8, 4120.5, 6504.3, 4675.2, 5654.9	4532.1, 4118.7, 5909.2, 7588.3	1.03494	0.0495474	0.84256	0.0743994	ns
Grip1	Q925T6	74053	Glutamate receptor-interacting protein 1 [OS=Mus musculus]	940.8, 686.7, 1998, 960.3, 564.1	750.3, 848.6, 978.8, 1311	0.943878	-0.0833284	0.844419	0.0734422	ns
Rplp1	P47955	56040	60S acidic ribosomal protein P1 [OS=Mus musculus]	2677.3, 2073.1, 2811.8, 2131.3, 2967.5	1831.9, 2576.4, 2820.5, 3177.7	1.02742	0.0390217	0.844834	0.0732285	ns
Rdx	P26043	19684	Radixin [OS=Mus musculus]	204.1, 205.8, 519, 280.8, 249.8	203.3, 239.6, 462.6, 328.2	1.05661	0.0794455	0.846503	0.0723717	ns
Efr3a	Q8BG67	76740	Protein EFR3 homolog A [OS=Mus musculus]	3277, 2619.1, 3612.8, 4263.9, 4536.2	2559.5, 2287.5, 6078.2, 4509.1	1.05374	0.0755152	0.846933	0.0721508	ns
Syt9	Q9R0N9	60510	Synaptotagmin-9 [OS=Mus musculus]	624.4, 477.3, 445.1, 629.1, 774	480.8, 483, 576.4, 750.4	0.970626	-0.0430124	0.847532	0.0718439	ns
Fsd1	Q7TPM6	240121	Fibronectin type III and SPRY domain-containing protein 1 [OS=Mus musculus]	347.4, 316.3, 561.3, 311.3, 428.7	366.7, 328.1, 488.9, 435.3	1.0299	0.0425018	0.848085	0.0715608	ns
Dctn2	Q99KJ8	69654	Dynactin subunit 2 [OS=Mus musculus]	11627, 6329.4, 8952.3, 11685.1, 11695.6	8530.2, 8318.2, 12825.5, 11802.5	1.03094	0.0439644	0.848356	0.0714217	ns
Mapk8ip3	Q9ESN9	30957	C-Jun-amino-terminal kinase-interacting protein 3 [OS=Mus musculus]	1883.5, 1226, 2138.8, 1785.9, 1888.7	1812, 1401.9, 1980.5, 2115.4	1.02402	0.0342474	0.848825	0.0711819	ns
Akap5	D3YVF0	238276	A-kinase anchor protein 5 [OS=Mus musculus]	15699.1, 6991.7, 8599.6, 12645, 11202.8	8969.3, 9440.5, 13708.4, 13565.8	1.03567	0.0505649	0.849296	0.0709411	ns
Ablim1	Q8K4G5	226251	Actin-binding LIM protein 1 [OS=Mus musculus]	12626.7, 13243.3, 8708.9, 11330.6, 9435.4	12659.3, 13253.4, 8713.4, 8421.2	0.972251	-0.0405995	0.849748	0.0707101	ns
Spata5	Q3UMC0	57815	ATPase family protein 2 homolog [OS=Mus musculus]	185.9, 220.3, 335.1, 253, 276.1	262.8, 173, 307.4, 243.4	0.970757	-0.0428175	0.849838	0.0706637	ns
Nrcam	Q810U4	319504	Neuronal cell adhesion molecule [OS=Mus musculus]	996.4, 1513.9, 2899.7, 2174.1, 1182	1336.8, 1406.6, 2103.2, 2520.3	1.05048	0.0710506	0.850048	0.0705564	ns
Ctnna3	Q65CL1	216033	Catenin alpha-3 [OS=Mus musculus]	229.4, 204.8, 452.9, 196.6, 267.1	257.9, 190.2, 287.2, 395.2	1.04614	0.065075	0.850433	0.0703601	ns
Nckap1	P28660	50884	Nck-associated protein 1 [OS=Mus musculus]	24996.2, 19974.9, 23802.5, 28600.9, 24182.5	23695.4, 20424.5, 25381.4, 26269.4	0.984833	-0.0220486	0.850597	0.0702764	ns
Ppp2r1a	Q76MZ3	51792	Serine/threonine-protein phosphatase 2A 65 kDa regulatory subunit A alpha isoform [OS=Mus musculus]	14210.6, 8674.7, 8898.8, 12911.2, 10760.2	10976.9, 10520.1, 10251.4, 13661.7	1.02357	0.0336108	0.851408	0.0698622	ns
Arhgef7	Q9ES28-5		Isoform E of Rho guanine nucleotide exchange factor 7 [OS=Mus musculus]	706.1, 532.1, 437.2, 525.8, 534.1	491.9, 604.5, 588.5, 459.5	0.979966	-0.0291969	0.851455	0.0698385	ns
Mark2	Q05512	13728	Serine/threonine-protein kinase MARK2 [OS=Mus musculus]	22409.7, 25727.7, 23649.8, 27173, 26802	26496.7, 23031.3, 25556.9, 24612.3	0.99093	-0.0131454	0.852185	0.0694661	ns
Rp2	Q9EPK2	19889	Protein XRP2 [OS=Mus musculus]	2217.4, 1643.7, 1496.6, 2277.8, 2874.2	1719.1, 1526.1, 3599, 1983.1	1.0499	0.0702507	0.852626	0.0692415	ns
Fkbp1a	P26883	14225	Peptidyl-prolyl cis-trans isomerase FKBP1A [OS=Mus musculus]	209.8, 185.7, 290.6, 265.1, 212.5	201.2, 241.6, 282, 183.5	0.97566	-0.0355503	0.852708	0.0691995	ns
Prkag2	Q91WG5	108099	5'-AMP-activated protein kinase subunit gamma-2 [OS=Mus musculus]	625.5, 499.4, 458.2, 540.8, 510.8	497, 487.8, 544.2, 609.1	1.01439	0.0206187	0.852938	0.0690825	ns
Vgf	Q0VGU4	381677	Neurosecretory protein VGF [OS=Mus musculus]	215.1, 178.4, 397.9, 322.3, 378.1	201.2, 185, 498.2, 376.4	1.05644	0.0792134	0.853598	0.0687467	ns
Rpl22	P67984	19934	60S ribosomal protein L22 [OS=Mus musculus]	2329.2, 2959.6, 4435.4, 3104.4, 4696.8	3183.4, 2726.3, 4274, 4295.5	1.03273	0.0464626	0.854282	0.0683989	ns
Aldh1l1	Q8R0Y6	107747	Cytosolic 10-formyltetrahydrofolate dehydrogenase [OS=Mus musculus]	1923.5, 847.6, 2646.1, 2532.4, 2420.4	1681.7, 1216.1, 2825.8, 2990.1	1.05035	0.0708696	0.854321	0.0683791	ns
Sbf1	Q6ZPE2	77980	Myotubularin-related protein 5 [OS=Mus musculus]	10403.7, 7105, 10399.8, 9712.9, 10766.5	9539.6, 8082.7, 9381.7, 12602.4	1.02315	0.0330153	0.85441	0.0683339	ns
Nfasc	Q810U3	269116	Neurofascin [OS=Mus musculus]	15277.1, 17819.1, 15116.5, 14624.3, 13792.7	15387.2, 18621.8, 13291.2, 15007.3	1.01637	0.0234303	0.854536	0.0682696	ns
Pde4a	O89084	18577	cAMP-specific 3',5'-cyclic phosphodiesterase 4A [OS=Mus musculus]	8548, 5129.6, 5966.8, 5116.4, 4747	7039.9, 6402.5, 4909.9, 4561.6	0.970671	-0.0429452	0.854553	0.068261	ns
Ptdss1	Q99LH2	19210	Phosphatidylserine synthase 1 [OS=Mus musculus]	190.6, 144, 399.5, 274.6, 291.1	139.3, 168.6, 283, 524.2	1.07238	0.100812	0.856071	0.06749	ns
Marcks	P26645	17118	Myristoylated alanine-rich C-kinase substrate [OS=Mus musculus]	3016.4, 2976.4, 5462.1, 3328.2, 5017.4	3230.9, 2266.6, 6214.3, 4910.8	1.04938	0.0695373	0.856097	0.0674768	ns
Ttyh3	Q6P5F7	78339	Protein tweety homolog 3 [OS=Mus musculus]	750.1, 762.9, 1750.4, 1316.8, 841.4	1196.2, 770, 1328.6, 1214.4	1.03964	0.0560809	0.858485	0.0662671	ns
Cisd1	Q91WS0	52637	CDGSH iron-sulfur domain-containing protein 1 [OS=Mus musculus]	369.2, 426.9, 941.1, 526.6, 497.7	345, 376.9, 646.7, 736.9	0.95306	-0.0693612	0.858777	0.0661195	ns
Tuba8	Q9JJZ2	53857	Tubulin alpha-8 chain [OS=Mus musculus]	2099, 1172.2, 1524.6, 2525.7, 1763.1	2437.2, 1774.9, 1404.9, 1401.6	0.965728	-0.0503116	0.858929	0.0660426	ns
Gfra2	O08842	14586	GDNF family receptor alpha-2 [OS=Mus musculus]	1380.7, 906.2, 745.5, 1465.6, 1147.7	1074.4, 998.5, 1577.8, 696.5	0.962502	-0.0551379	0.859091	0.0659608	ns
Uqcr10	Q8R1I1	66152	Cytochrome b-c1 complex subunit 9 [OS=Mus musculus]	2382.3, 3161, 6824, 2700.7, 3844	2179.4, 2597, 3567.8, 5931.2	0.943541	-0.0838427	0.859228	0.0658918	ns
Lasp1	Q61792	16796	LIM and SH3 domain protein 1 [OS=Mus musculus]	474.9, 640.9, 617, 580.7, 605.9	630.2, 543.1, 514.1, 684.2	1.01545	0.0221169	0.859279	0.0658656	ns
Lrrfip1	Q3UZ39-2		Isoform 2 of Leucine-rich repeat flightless-interacting protein 1 [OS=Mus musculus]	1651.5, 1888.5, 1702.7, 1889.6, 1689.5	2031, 1734.4, 1841.4, 1537.2	1.01227	0.0175871	0.859357	0.0658263	ns
Atat1	Q8K341	73242	Alpha-tubulin N-acetyltransferase 1 [OS=Mus musculus]	1113.3, 679.2, 283.5, 601.3, 728.8	669.7, 865.3, 510, 566	0.958207	-0.0615902	0.859404	0.0658029	ns
Gna13	P27601	14674	Guanine nucleotide-binding protein subunit alpha-13 [OS=Mus musculus]	506.6, 577.6, 2588.7, 877.8, 1285.7	734.2, 528.5, 1944, 1101.5	0.922701	-0.116065	0.859878	0.0655633	ns
Rtn3	Q9ES97	20168	Reticulon-3 [OS=Mus musculus]	8414.8, 5840, 6246.9, 6810, 6741.1	6163.3, 5997.2, 6264, 8305.2	0.981186	-0.0274017	0.860251	0.0653749	ns
Trim2	Q9ESN6	80890	Tripartite motif-containing protein 2 [OS=Mus musculus]	956.7, 1094.4, 1434.7, 981.3, 1568.8	981.6, 1012.3, 1320, 1396.1	0.975414	-0.0359137	0.860752	0.0651222	ns
Ndufaf4	Q9D1H6	68493	NADH dehydrogenase [ubiquinone] 1 alpha subcomplex assembly factor 4 [OS=Mus musculus]	545.6, 485.9, 1219.7, 694.7, 741.4	458.4, 525.2, 689.9, 1131.3	0.950831	-0.0727388	0.861116	0.0649382	ns
Dnajb2	Q9QYI5	56812	DnaJ homolog subfamily B member 2 [OS=Mus musculus]	356.1, 293.5, 523.7, 287.9, 294.1	299.8, 322.3, 312.3, 430.5	0.971985	-0.0409943	0.861157	0.0649177	ns
Strn	O55106	268980	Striatin [OS=Mus musculus]	9899.8, 5959.4, 10094.5, 6926.3, 7293.8	8944.5, 9040.9, 7898.6, 6958.2	1.02188	0.0312239	0.861222	0.064885	ns
Syt7	Q9R0N7-3		Isoform 3 of Synaptotagmin-7 [OS=Mus musculus]	473.1, 247.5, 324.2, 388.6, 594.2	313.2, 262.5, 535.8, 447.7	0.961235	-0.057039	0.861246	0.0648727	ns
Vps16	Q920Q4		Vacuolar protein sorting-associated protein 16 homolog [OS=Mus musculus]	1356.1, 883.5, 1078.2, 1202.2, 1077.3	1303.9, 1098, 961.2, 1192	1.01725	0.0246797	0.861444	0.064773	ns
Kbtbd11	Q8BNW9	74901	Kelch repeat and BTB domain-containing protein 11 [OS=Mus musculus]	364.1, 314.3, 620.8, 474.7, 477.5	424.6, 334, 476.6, 518.1	0.97345	-0.0388214	0.86205	0.0644673	ns
Ssr3	Q9DCF9	67437	Translocon-associated protein subunit gamma [OS=Mus musculus]	335.9, 321, 554.7, 501, 605.7	288.2, 343.1, 422.2, 914.3	1.06101	0.0854444	0.863775	0.0635993	ns
Mlc1	Q8VHK5	170790	Membrane protein MLC1 [OS=Mus musculus]	643.8, 790.9, 1303.6, 795.2, 946.5	734.4, 673.7, 1022.8, 1281.1	1.03571	0.0506261	0.864423	0.0632737	ns
Rpl23a	P62751	268449	60S ribosomal protein L23a [OS=Mus musculus]	10388.3, 19275, 22355.1, 16600.5, 24762.5	14031.4, 14889.8, 26491.9, 22030.6	1.03666	0.0519408	0.865471	0.0627476	ns
Cyfip1	Q7TMB8	20430	Cytoplasmic FMR1-interacting protein 1 [OS=Mus musculus]	1270.4, 811, 784.4, 1305.3, 988.8	1034.7, 948.5, 1005.7, 1228	1.02156	0.0307678	0.865534	0.0627159	ns
Pgap1	Q3UUQ7	241062	GPI inositol-deacylase [OS=Mus musculus]	404.4, 328.3, 257.9, 473, 714.3	247.2, 288.6, 447.1, 876.5	1.0672	0.0938275	0.865593	0.0626864	ns
Trim28	Q62318	21849	Transcription intermediary factor 1-beta [OS=Mus musculus]	1117.8, 759.7, 1080.5, 1183.9, 1240.6	884.2, 941.2, 1219.9, 1360.1	1.02308	0.0329247	0.865908	0.0625284	ns
Kcnab2	P62482	16498	Voltage-gated potassium channel subunit beta-2 [OS=Mus musculus]	5388.3, 4525.3, 8987.3, 7194.6, 5543.5	6259.2, 4766.8, 6777, 8250.3	1.02932	0.0416902	0.86729	0.0618358	ns
Ap3d1	O54774	11776	AP-3 complex subunit delta-1 [OS=Mus musculus]	8165.8, 6088.1, 11156.7, 8928.7, 11544.4	7450.7, 6362.6, 11593.2, 12562.9	1.03439	0.0487836	0.868871	0.0610448	ns
Arfgef3	Q3UGY8	215821	Brefeldin A-inhibited guanine nucleotide-exchange protein 3 [OS=Mus musculus]	489.8, 357.9, 416.3, 390, 406.3	389.1, 343.9, 350.5, 530.7	0.979348	-0.030107	0.868887	0.0610365	ns
Rab15	Q8K386	104886	Ras-related protein Rab-15 [OS=Mus musculus]	581.6, 694.6, 1440.2, 925.8, 890	748.4, 636, 901.5, 1208.3	0.963715	-0.0533212	0.869438	0.0607614	ns
Mrps9	Q9D7N3	69527	28S ribosomal protein S9, mitochondrial [OS=Mus musculus]	509.9, 429.6, 897.8, 498.6, 652.1	367.7, 423.6, 462.9, 1302.5	1.06957	0.0970308	0.869639	0.0606612	ns
Nop56	Q9D6Z1	67134	Nucleolar protein 56 [OS=Mus musculus]	154.9, 331.1, 827.5, 97.6, 385	194, 280.2, 473.1, 392.4	0.932367	-0.10103	0.870609	0.0601767	ns
Uqcrq	Q9CQ69	22272	Cytochrome b-c1 complex subunit 8 [OS=Mus musculus]	9859, 10829, 12307.2, 8470, 9482.2	7405.3, 11367.9, 8443.9, 12592.7	0.976738	-0.0339568	0.870701	0.0601308	ns
Cul3	Q9JLV5	26554	Cullin-3 [OS=Mus musculus]	1139, 845.8, 1314.9, 1038.7, 1317.3	1032.8, 826.5, 1161.4, 1403.2	0.977753	-0.0324587	0.872402	0.0592835	ns
Kiaa0513	Q8R0A7	234797	Uncharacterized protein KIAA0513 [OS=Mus musculus]	160.3, 152.5, 232.3, 206.4, 194.3	190.8, 177.8, 109.9, 308.2	1.03973	0.0562065	0.872449	0.05926	ns
Dnajb1	Q9QYJ3	81489	DnaJ homolog subfamily B member 1 [OS=Mus musculus]	250.4, 231.4, 266, 341.3, 224.6	285.8, 262.3, 269.5, 248.4	1.01431	0.0204997	0.872879	0.0590462	ns
Ap3s2	Q8BSZ2	11778	AP-3 complex subunit sigma-2 [OS=Mus musculus]	197.9, 123.3, 255.7, 227.3, 183.6	171.5, 183.9, 196, 258.4	1.02475	0.0352748	0.873123	0.0589245	ns
Nav3	Q80TN7	260315	Neuron navigator 3 [OS=Mus musculus]	2125, 2433, 1882.3, 1926.3, 2546.9	2171.1, 2354.9, 2227.6, 2074.2	1.01111	0.0159401	0.87365	0.0586624	ns
Jup	Q02257	16480	Junction plakoglobin [OS=Mus musculus]	1561.5, 1673.9, 2278, 1572.1, 1959.7	1861.8, 1570.4, 1957.6, 1740.2	0.985329	-0.0213222	0.874125	0.0584266	ns
Wasf1	Q8R5H6	83767	Wiskott-Aldrich syndrome protein family member 1 [OS=Mus musculus]	4302.6, 3438.5, 4358, 5151.5, 4377.6	4074.2, 3454.6, 4351.3, 5131.3	0.983172	-0.0244836	0.874272	0.0583536	ns
Srr	Q9QZX7	27364	Serine racemase [OS=Mus musculus]	1553.7, 808.1, 2032.6, 1392.1, 1123.3	1437.7, 1245.3, 1451.8, 1535.6	1.02579	0.0367347	0.875241	0.0578722	ns
Diaph1	O08808	13367	Protein diaphanous homolog 1 [OS=Mus musculus]	224.2, 225.9, 465.8, 226.1, 255	218.8, 210.5, 311.3, 339.9	0.966804	-0.0487049	0.875878	0.0575564	ns
Rasgrp2	Q9QUG9	19395	RAS guanyl-releasing protein 2 [OS=Mus musculus]	4477.5, 2595.8, 4994.7, 1440.8, 1819.3	2697.6, 3765.1, 2823.2, 2473.9	0.959007	-0.0603873	0.875926	0.0575324	ns
Scg3	P47867	20255	Secretogranin-3 [OS=Mus musculus]	1199.8, 1303.8, 742, 1377.1, 1146.3	1344.1, 1249.3, 982.7, 943.2	0.979221	-0.0302938	0.875958	0.0575167	ns
Osbp	Q3B7Z2	76303	Oxysterol-binding protein 1 [OS=Mus musculus]	314.8, 228.1, 467.6, 342.8, 385.2	296.2, 232.9, 365.5, 456	0.971096	-0.0423145	0.876393	0.0573013	ns
Map1s	Q8C052	270058	Microtubule-associated protein 1S [OS=Mus musculus]	3912.9, 2830.7, 5472.5, 3942.8, 4560.3	3144.5, 3141.7, 4773.5, 5078.2	0.973608	-0.0385873	0.876457	0.0572693	ns
Wdr59	Q8C0M0	319481	GATOR complex protein WDR59 [OS=Mus musculus]	265.8, 233.4, 384.7, 368.2, 316.7	238.3, 239.3, 361, 455.7	1.03128	0.0444387	0.876897	0.0570512	ns
Cnga4	Q3UW12	233649	Cyclic nucleotide-gated cation channel alpha-4 [OS=Mus musculus]	1626.2, 1064.8, 1171.5, 1763, 2194.2	1113.6, 968.8, 2854.1, 1629.7	1.04962	0.0698735	0.877514	0.056746	ns
Mtor	Q9JLN9	56717	Serine/threonine-protein kinase mTOR [OS=Mus musculus]	1309.6, 888.3, 1495.7, 1228.7, 1209.8	993.3, 965.9, 1149.9, 1962.6	1.03384	0.0480163	0.878442	0.0562869	ns
Camk2b	P28652	12323	Calcium/calmodulin-dependent protein kinase type II subunit beta [OS=Mus musculus]	138015.7, 117771.8, 93874, 73784.8, 87014.5	123240.8, 132348.9, 91716, 72529.6	1.02808	0.0399514	0.878498	0.0562593	ns
Iqsec3	Q3TES0	243621	IQ motif and SEC7 domain-containing protein 3 [OS=Mus musculus]	15464.4, 13823.5, 14977.9, 11719.8, 12068.9	14333.3, 15203, 12386.3, 11829.5	0.987299	-0.0184413	0.879206	0.0559094	ns
Fbxo41	Q6NS60	330369	F-box only protein 41 [OS=Mus musculus]	32447.3, 39243.6, 40338.1, 41845.5, 44123.3	35375.3, 30697.1, 47396, 42264.1	0.983171	-0.0244863	0.879979	0.0555276	ns
Srp14	P16254	20813	Signal recognition particle 14 kDa protein [OS=Mus musculus]	992.4, 1445.8, 1797.9, 1016.3, 1500.3	1228.3, 1113.8, 1647, 1536.9	1.02292	0.0326992	0.880462	0.0552895	ns
Chmp6	P0C0A3	208092	Charged multivesicular body protein 6 [OS=Mus musculus]	977.8, 788, 1255.1, 1074.1, 1425.2	820.5, 652.7, 1358, 1761.1	1.03989	0.0564244	0.881004	0.0550221	ns
Rasal1	Q9Z268	19415	RasGAP-activating-like protein 1 [OS=Mus musculus]	1197.6, 796, 1407.6, 1161, 1129	992.1, 989.2, 1023.7, 1454.5	0.979473	-0.0299228	0.881143	0.0549535	ns
Atp6v1e1	P50518	11973	V-type proton ATPase subunit E 1 [OS=Mus musculus]	19456.8, 7041, 21436.1, 18283, 23177.1	11145.3, 10971, 23033.9, 23575.7	0.960997	-0.057396	0.882658	0.0542076	ns
Camsap1	A2AHC3	227634	Calmodulin-regulated spectrin-associated protein 1 [OS=Mus musculus]	1313.7, 679.5, 687.5, 919.3, 1042.5	978.8, 776, 873.9, 1174.7	1.02407	0.0343159	0.882902	0.0540875	ns
Soga3	Q6NZL0	67412	Protein SOGA3 [OS=Mus musculus]	4697.6, 3289.7, 6622.3, 4991.4, 5062.7	4368.6, 3774.3, 5251.7, 5907.1	0.978244	-0.0317332	0.884068	0.0535143	ns
C1ql3	Q9ESN4	227580	Complement C1q-like protein 3 [OS=Mus musculus]	787.1, 696.3, 968.8, 637.6, 947.7	586.4, 686.2, 1057.2, 825.9	0.976997	-0.0335741	0.884153	0.0534728	ns
Fxr2	Q9WVR4	23879	Fragile X mental retardation syndrome-related protein 2 [OS=Mus musculus]	414.9, 402.3, 763.7, 563.8, 688.1	452.4, 410.8, 627.8, 714.7	0.973286	-0.0390641	0.886038	0.0525479	ns
Eml5	Q8BQM8	319670	Echinoderm microtubule-associated protein-like 5 [OS=Mus musculus]	240.1, 237, 257.5, 244, 155.7	304.2, 267.5, 227.5, 133	1.02729	0.0388373	0.886793	0.0521779	ns
Pdzd4	Q9QY39	245469	PDZ domain-containing protein 4 [OS=Mus musculus]	326.5, 295.9, 248.1, 278.4, 245.5	272.7, 301.9, 245.8, 283.8	0.989852	-0.0147149	0.887055	0.0520493	ns
C2cd5	Q7TPS5	74741	C2 domain-containing protein 5 [OS=Mus musculus]	430.8, 354.3, 618, 508.5, 504.9	469.9, 356.7, 558.9, 587.8	1.02074	0.0296194	0.887486	0.0518385	ns
Prrc2c	Q3TLH4	226562	Protein PRRC2C [OS=Mus musculus]	374.3, 318.3, 395.6, 376.9, 511.4	296.7, 352.5, 482.5, 419.6	0.98109	-0.0275421	0.888935	0.0511298	ns
Rin1	Q921Q7	225870	Ras and Rab interactor 1 [OS=Mus musculus]	1181.6, 958.6, 1548.1, 1121, 1172.2	1032.9, 1180.8, 1193.2, 1453.3	1.01567	0.0224365	0.889614	0.0507982	ns
Cmas	Q99KK2	12764	N-acylneuraminate cytidylyltransferase [OS=Mus musculus]	2121.8, 3887, 3921.2, 2048.2, 3469.7	2404.9, 2608, 4121.6, 2896.9	0.973547	-0.0386781	0.889663	0.0507743	ns
Epb41l4b	Q9JMC8	54357	Band 4.1-like protein 4B [OS=Mus musculus]	1841.2, 1709, 1212.7, 1513.2, 1605.6	1863, 1825, 1374.4, 1344.7	1.01614	0.0230928	0.889719	0.050747	ns
Madd	Q80U28-14		Isoform 14 of MAP kinase-activating death domain protein [OS=Mus musculus]	9513.5, 5792.3, 7170.9, 9442.2, 9194.9	8329.2, 6735.4, 7301.5, 9945.8	0.982392	-0.025629	0.89175	0.0497569	ns
Dmtn	Q9WV69	13829	Dematin [OS=Mus musculus]	13944.7, 16932.4, 12202.1, 13686.5, 10439.1	16137.1, 15096.4, 10916, 10607	0.981264	-0.0272873	0.892117	0.0495784	ns
Dip2b	Q3UH60	239667	Disco-interacting protein 2 homolog B [OS=Mus musculus]	754.6, 896.2, 1634.4, 1333.1, 1244.7	1237.6, 807.8, 1126.1, 1650.1	1.02797	0.039801	0.892971	0.0491627	ns
Add1	Q9QYC0	11518	Alpha-adducin [OS=Mus musculus]	18417, 15440.3, 18017.5, 20684.9, 19296.5	17983.5, 17804.1, 16858.3, 21597.1	1.01032	0.014806	0.893003	0.0491469	ns
Aars1	Q8BGQ7	234734	Alanine--tRNA ligase, cytoplasmic [OS=Mus musculus]	222.1, 98.7, 88.9, 325.6, 112.2	144.4, 169.7, 129.9, 206.5	0.95944	-0.0597362	0.893356	0.0489753	ns
Tsc1	Q9EP53-2		Isoform 2 of Hamartin [OS=Mus musculus]	3450.8, 2471.2, 3792.8, 3240.9, 3088.8	3769.2, 2882.8, 3043.3, 3302.8	1.01266	0.01815	0.893384	0.0489618	ns
Mrpl41	Q9CQN7	107733	39S ribosomal protein L41, mitochondrial [OS=Mus musculus]	651.5, 496.2, 1333.3, 833.1, 990.7	553.4, 619.8, 824.8, 1602.6	1.04552	0.0642192	0.894526	0.0484071	ns
Grik3	B1AS29	14807	Glutamate receptor ionotropic, kainate 3 [OS=Mus musculus]	223.2, 63.2, 68.1, 302.3, 106.9	152.4, 228.2, 88.9, 171.8	1.04966	0.0699215	0.895116	0.0481208	ns
Nebl	Q9DC07	74103	LIM zinc-binding domain-containing Nebulette [OS=Mus musculus]	3408.7, 3704.2, 2750, 2897.1, 2726.6	3556.4, 3928.9, 2547.4, 2097.8	0.979113	-0.0304533	0.896686	0.0473596	ns
Map1lc3a	Q91VR7	66734	Microtubule-associated proteins 1A/1B light chain 3A [OS=Mus musculus]	3882.2, 2478, 2623.8, 3736.9, 3536	3244.7, 3175, 3314.5, 3433.6	1.01248	0.0178902	0.897625	0.0469052	ns
Dync1i1	O88485	13426	Cytoplasmic dynein 1 intermediate chain 1 [OS=Mus musculus]	2700.3, 1204.5, 2530.2, 2278, 2370.7	1735.9, 1515.3, 2277.4, 3102.3	0.973378	-0.0389286	0.897866	0.0467885	ns
Clip2	Q9Z0H8	269713	CAP-Gly domain-containing linker protein 2 [OS=Mus musculus]	8377.6, 4263.1, 8107.2, 8277.5, 8748.7	7387.7, 5311.5, 6940.5, 9907.2	0.97775	-0.0324625	0.898091	0.0466798	ns
Atp5po	Q9DB20	28080	ATP synthase subunit O, mitochondrial [OS=Mus musculus]	24137.8, 25980.8, 39035.3, 25658.1, 23583.4	21978.3, 30834.7, 20906.8, 39733.8	1.02472	0.0352345	0.901053	0.0452495	ns
Aldoc	P05063	11676	Fructose-bisphosphate aldolase C [OS=Mus musculus]	125.5, 165.3, 254.7, 244.1, 225.7	199.2, 155.8, 212.8, 261.4	1.02088	0.029814	0.901341	0.0451107	ns
Amph	Q7TQF7	218038	Amphiphysin [OS=Mus musculus]	1365.6, 1418.8, 1866.4, 895.7, 1225.8	1229.3, 1260.8, 1610.7, 1222.9	0.982624	-0.0252885	0.901603	0.0449846	ns
Rps10	P63325	67097	40S ribosomal protein S10 [OS=Mus musculus]	7782.6, 10692.6, 18473.9, 9289.3, 15027.5	12842, 10036.3, 15902.4, 11421.9	1.02428	0.0346059	0.902523	0.0445416	ns
Pi4ka	E9Q3L2	224020	Phosphatidylinositol 4-kinase alpha [OS=Mus musculus]	10547.3, 7304.6, 9023.9, 10420.5, 9524.2	8773, 7288.9, 9338.8, 11514.7	0.985557	-0.0209895	0.902539	0.044534	ns
Pgam5	Q8BX10	72542	Serine/threonine-protein phosphatase PGAM5, mitochondrial [OS=Mus musculus]	5152.5, 7906, 8638, 6075.3, 7109.7	4924.4, 6458.3, 6288.6, 9637.6	0.978631	-0.0311628	0.90393	0.0438651	ns
Emc8	O70378	18117	ER membrane protein complex subunit 8 [OS=Mus musculus]	287.8, 293.3, 768.5, 415.6, 359.3	294, 326.6, 336.1, 679.9	0.962932	-0.0544935	0.904954	0.0433734	ns
Rps23	P62267	66475	40S ribosomal protein S23 [OS=Mus musculus]	3235.7, 4272.3, 7041.5, 3345.3, 7116.2	4532.9, 3620.2, 7263.8, 5165.2	1.02865	0.0407555	0.905312	0.0432018	ns
Rps15	P62843	20054	40S ribosomal protein S15 [OS=Mus musculus]	460.6, 721.7, 911.9, 511.2, 921.4	570.3, 586.9, 911, 692.3	0.978401	-0.0315021	0.906091	0.0428284	ns
Vti1b	O88384	53612	Vesicle transport through interaction with t-SNAREs homolog 1B [OS=Mus musculus]	193.3, 213.3, 433.8, 286.2, 377.8	228.3, 232.6, 393.2, 319.7	0.975306	-0.0360735	0.906229	0.0427621	ns
Fbxl17	Q9QZN1	50758	F-box/LRR-repeat protein 17 [OS=Mus musculus]	720.1, 685.1, 824.4, 615.6, 628.4	740.3, 694.9, 667.7, 655.4	0.992594	-0.0107242	0.90667	0.0425509	ns
Csnk2b	P67871	13001	Casein kinase II subunit beta [OS=Mus musculus]	201.4, 297.4, 138.4, 208.8, 244.8	188.5, 238.3, 267.1, 194.3	1.01783	0.025498	0.907271	0.0422631	ns
Ptprz1	B9EKR1	19283	Receptor-type tyrosine-protein phosphatase zeta [OS=Mus musculus]	2234.7, 1904, 8791.3, 4378.8, 4133.8	2607.2, 2087.9, 8196.4, 5162.3	1.05245	0.0737508	0.90752	0.0421437	ns
Cpe	Q00493	12876	Carboxypeptidase E [OS=Mus musculus]	207.2, 281, 366.7, 329.3, 292	227.1, 264.7, 322.4, 388.1	1.01807	0.0258368	0.907728	0.0420444	ns
Mapk1	P63085	26413	Mitogen-activated protein kinase 1 [OS=Mus musculus]	4651.8, 3802.3, 5347.9, 5763.7, 4643	5034.3, 4564.6, 4319.4, 5256.8	0.990093	-0.0143634	0.907878	0.0419727	ns
Thop1	Q8C1A5	50492	Thimet oligopeptidase [OS=Mus musculus]	339, 165.3, 415, 569.5, 330.8	334.6, 265.8, 370.6, 525.7	1.02818	0.0400918	0.907999	0.0419146	ns
Ndufb7	Q9CR61	66916	NADH dehydrogenase [ubiquinone] 1 beta subcomplex subunit 7 [OS=Mus musculus]	897.3, 309.3, 1299.3, 1259.2, 598.6	517.8, 537.6, 759.6, 1854.7	1.0512	0.0720383	0.908505	0.0416729	ns
Aldh3a2	P47740	11671	Aldehyde dehydrogenase family 3 member A2 [OS=Mus musculus]	743.9, 788.7, 1184.9, 983.7, 927.4	650.5, 798.7, 1050.8, 1279.6	1.02072	0.0295858	0.90903	0.041422	ns
Atp5mk	Q78IK2	66477	ATP synthase membrane subunit K, mitochondrial [OS=Mus musculus]	1090.9, 1461.3, 3453.9, 1695.5, 2070.1	1168.2, 1500.3, 1981.9, 2903.9	0.966349	-0.0493834	0.909063	0.0414061	ns
Mrpl58	Q8R035	68572	Peptidyl-tRNA hydrolase ICT1, mitochondrial [OS=Mus musculus]	494.6, 473.4, 821.6, 356, 487.3	348.6, 397.6, 476.8, 820.4	0.970128	-0.043753	0.90914	0.0413693	ns
Syt7	Q9R0N7-4		Isoform 4 of Synaptotagmin-7 [OS=Mus musculus]	11007.5, 8096.2, 15159, 11303.3, 14288.8	8292.5, 8913.9, 15757.9, 13866.1	0.978	-0.0320935	0.910139	0.0408923	ns
Emd	O08579	13726	Emerin [OS=Mus musculus]	474.4, 429.8, 463.2, 376.2, 420.5	378.3, 459.1, 489.2, 418.6	1.00804	0.0115533	0.910801	0.0405766	ns
Gprin3	Q8BWS5	243385	G protein-regulated inducer of neurite outgrowth 3 [OS=Mus musculus]	704, 412.6, 834.9, 873, 1142.3	522.3, 422.4, 1615.3, 754.3	1.04439	0.0626566	0.910903	0.0405278	ns
Grm7	Q68ED2	108073	Metabotropic glutamate receptor 7 [OS=Mus musculus]	1035.3, 1151.2, 1520, 1311.3, 1293.5	1168.3, 1110.1, 1306.4, 1520.4	1.01112	0.0159584	0.912148	0.0399346	ns
Ttbk1	Q6PCN3	106763	Tau-tubulin kinase 1 [OS=Mus musculus]	189.6, 149.8, 144.7, 168.1, 222.6	216.1, 175, 143.2, 155.9	0.986225	-0.0200107	0.913643	0.0392234	ns
Pebp1	P70296	23980	Phosphatidylethanolamine-binding protein 1 [OS=Mus musculus]	276.1, 193.6, 404.7, 398.5, 296	264.2, 264.1, 321.1, 430.8	1.01998	0.0285439	0.913886	0.0391078	ns
Acan	Q61282	11595	Aggrecan core protein [OS=Mus musculus]	386.4, 289.5, 612, 288.8, 424.8	311.5, 310.7, 597.9, 340.3	0.974519	-0.0372376	0.914596	0.0387708	ns
Fgb	Q8K0E8	110135	Fibrinogen beta chain [OS=Mus musculus]	386.6, 431.2, 426.2, 246.4, 427.4	248.4, 873.4, 247.7, 83.1	0.946788	-0.0788867	0.91544	0.0383703	ns
Pag1	Q3U1F9	94212	Phosphoprotein associated with glycosphingolipid-enriched microdomains 1 [OS=Mus musculus]	347.7, 241.7, 446.7, 240.4, 388.5	204.3, 193.2, 585.6, 394.3	1.03408	0.0483535	0.915963	0.038122	ns
Dnajc6	Q80TZ3	72685	Putative tyrosine-protein phosphatase auxilin [OS=Mus musculus]	3299.5, 2800.1, 3299.1, 2850.9, 3743.5	2449.8, 2717.6, 3138.9, 4291.6	0.984636	-0.0223382	0.91662	0.0378105	ns
Rap1gap	A2ALS5	110351	Rap1 GTPase-activating protein 1 [OS=Mus musculus]	3605.5, 2609.8, 3654.5, 3561.5, 3053	3416.3, 2971.3, 3152.1, 3763	1.00874	0.0125546	0.916823	0.0377145	ns
Minar1	Q8K3V7	209743	Major intrinsically disordered Notch2-binding receptor 1 [OS=Mus musculus]	111, 142.5, 109.4, 116, 81.9	143.3, 144.5, 71.5, 79.6	0.97829	-0.031666	0.916824	0.037714	ns
Cend1	Q9JKC6	57754	Cell cycle exit and neuronal differentiation protein 1 [OS=Mus musculus]	2176.9, 2934.9, 8904.6, 2831.6, 3443.9	2564, 2278.9, 3719.1, 6967.5	0.956632	-0.0639645	0.917138	0.0375654	ns
Sorbs1	Q62417	20411	Sorbin and SH3 domain-containing protein 1 [OS=Mus musculus]	25091.7, 32355.8, 21109.9, 25363.4, 21776	29720.7, 30118.6, 21994.9, 17107.2	0.983929	-0.0233736	0.91786	0.0372237	ns
Septin9	Q80UG5	53860	Septin-9 [OS=Mus musculus]	4779.1, 2443.8, 3317.4, 4176.7, 4217	3155.3, 3466.5, 3779.2, 4989.3	1.01605	0.0229702	0.918554	0.0368954	ns
Vps8	Q0P5W1	209018	Vacuolar protein sorting-associated protein 8 homolog [OS=Mus musculus]	262.1, 179.7, 407.9, 183.8, 204.1	228.3, 198.2, 180.1, 359	0.975275	-0.0361194	0.920069	0.0361795	ns
Cadps	Q80TJ1-2		Isoform 2 of Calcium-dependent secretion activator 1 [OS=Mus musculus]	165.8, 166.4, 337, 195.5, 267.5	183, 152.2, 235.6, 314.7	0.977632	-0.0326365	0.920208	0.036114	ns
Pdha1	P35486	18597	Pyruvate dehydrogenase E1 component subunit alpha, somatic form, mitochondrial [OS=Mus musculus]	5286, 4935.8, 15373.9, 8930.2, 9273.1	5360.3, 6770.4, 9137, 14947.2	1.03355	0.0476136	0.920357	0.0360438	ns
Vps13c	Q8BX70	320528	Vacuolar protein sorting-associated protein 13C [OS=Mus musculus]	314.4, 230.4, 332.2, 228.9, 267.1	281.1, 274.3, 201.1, 327.9	0.987254	-0.0185065	0.920575	0.0359406	ns
Csnk1g3	Q8C4X2	70425	Casein kinase I isoform gamma-3 [OS=Mus musculus]	631.4, 679.6, 1153.3, 803.7, 1130.3	630.6, 557.3, 1532.1, 903	1.02966	0.0421669	0.920684	0.0358893	ns
Mrpl16	Q99N93	94063	39S ribosomal protein L16, mitochondrial [OS=Mus musculus]	2091.5, 2095.8, 3780.8, 1819.1, 2498.5	1615, 1687.6, 2281.4, 3974.3	0.972503	-0.040226	0.921066	0.0357093	ns
Tfam	P40630	21780	Transcription factor A, mitochondrial [OS=Mus musculus]	2022.2, 2047.2, 2765.5, 1865, 2540.8	1230.8, 2642.2, 2426.1, 2862.6	1.01881	0.0268834	0.92109	0.035698	ns
Fyn	P39688	14360	Tyrosine-protein kinase Fyn [OS=Mus musculus]	2507.8, 1752.1, 3443.4, 3060.4, 3596.1	2326.9, 1820.2, 4404.2, 3210.1	1.02381	0.0339522	0.92135	0.0355754	ns
Sh3bgrl2	Q8BG73	212531	SH3 domain-binding glutamic acid-rich-like protein 2 [OS=Mus musculus]	521.1, 537.9, 382, 397.5, 320.8	413.5, 646.1, 351.5, 279.4	0.978616	-0.0311856	0.922367	0.0350961	ns
Actr1b	Q8R5C5	226977	Beta-centractin [OS=Mus musculus]	1182.1, 532.3, 1075.2, 1176.5, 1266	787.3, 675, 1328.8, 1307	0.979076	-0.0305068	0.922555	0.0350077	ns
Dgkd	E9PUQ8	227333	Diacylglycerol kinase delta [OS=Mus musculus]	285.9, 199.6, 448.9, 335.3, 303.4	228.6, 185, 295.9, 514.8	0.97284	-0.0397252	0.922764	0.0349095	ns
Atp6v1b2	P62814	11966	V-type proton ATPase subunit B, brain isoform [OS=Mus musculus]	28523.6, 11356.8, 30140.2, 36346.7, 41883.9	19165, 17407.3, 41551.5, 44009.6	1.02978	0.0423421	0.923188	0.03471	ns
Pde4d	Q01063	238871	cAMP-specific 3',5'-cyclic phosphodiesterase 4D [OS=Mus musculus]	4692.7, 4137.1, 4319.8, 3679.5, 4605.8	5155.2, 4436.7, 4070.3, 3634.9	1.0087	0.0124966	0.923641	0.0344968	ns
Dld	O08749	13382	Dihydrolipoyl dehydrogenase, mitochondrial [OS=Mus musculus]	21884, 9471.5, 49981.4, 35917.9, 32664.5	14136.2, 18880.9, 23286.6, 69449.7	1.04851	0.0683394	0.924309	0.0341829	ns
Syn3	Q8JZP2	27204	Synapsin-3 [OS=Mus musculus]	2083.7, 1291.2, 1948.1, 2224.5, 2149.9	2207.4, 1805.1, 2043.9, 1779	1.00999	0.014337	0.924652	0.0340216	ns
Kif1b	Q60575	16561	Kinesin-like protein KIF1B [OS=Mus musculus]	160.2, 107.9, 183.9, 134.3, 155.2	112.8, 137.3, 193.7, 141	0.98584	-0.0205753	0.92474	0.0339802	ns
Etfa	Q99LC5	110842	Electron transfer flavoprotein subunit alpha, mitochondrial [OS=Mus musculus]	155.9, 212.1, 618.3, 252.8, 266.9	239.6, 235.5, 300.5, 393.8	0.970618	-0.0430252	0.924784	0.0339598	ns
Kndc1	Q0KK55	76484	Kinase non-catalytic C-lobe domain-containing protein 1 [OS=Mus musculus]	218.3, 278.6, 426, 205.9, 334.8	280.8, 236, 264.4, 370.3	0.983448	-0.0240788	0.925326	0.0337054	ns
Wnk2	Q3UH66	75607	Serine/threonine-protein kinase WNK2 [OS=Mus musculus]	2004.1, 905.1, 1213.8, 1387.4, 1512	1201, 1190.8, 1239.3, 1890.4	0.982837	-0.0249758	0.925531	0.0336089	ns
Gdap1	O88741	14545	Ganglioside-induced differentiation-associated protein 1 [OS=Mus musculus]	3373.4, 4575.9, 7071.2, 4148.3, 4798.5	3318.7, 4005.3, 5057, 7202.7	1.02138	0.0305141	0.925536	0.0336068	ns
Eif4g3	Q80XI3	230861	Eukaryotic translation initiation factor 4 gamma 3 [OS=Mus musculus]	3442.8, 2322.1, 2063, 2559.9, 3723.4	2048, 2224.5, 2914.4, 4342	1.02125	0.0303423	0.925778	0.033493	ns
Bag5	Q8CI32	70369	BAG family molecular chaperone regulator 5 [OS=Mus musculus]	1156.6, 1050.9, 1149.1, 1429.1, 1177.1	1405.6, 1205.3, 961.4, 1155.1	0.991019	-0.0130149	0.926435	0.0331852	ns
Arl15	Q8BGR6	218639	ADP-ribosylation factor-like protein 15 [OS=Mus musculus]	219.8, 137.7, 174.1, 241.3, 188.7	174.5, 207.4, 128.6, 272.4	1.0177	0.0253192	0.926657	0.0330811	ns
Dgkh	D3YXJ0	380921	Diacylglycerol kinase eta [OS=Mus musculus]	668.7, 321.6, 439, 373.2, 388	361.2, 460, 261.9, 631.2	0.978258	-0.0317125	0.926732	0.0330458	ns
Camsap3	Q80VC9	69697	Calmodulin-regulated spectrin-associated protein 3 [OS=Mus musculus]	5341.6, 5001.8, 5600.7, 5146.7, 6369.4	5188, 4609.5, 5266.4, 6708.9	0.991107	-0.0128871	0.927308	0.032776	ns
Gfap	P03995	14580	Glial fibrillary acidic protein [OS=Mus musculus]	37962.3, 95440.7, 62653.3, 57171.5, 49163.7	74505.7, 87980.4, 49530.2, 35657	1.02381	0.0339489	0.9279	0.0324988	ns
Inpp5a	Q7TNC9	212111	Inositol polyphosphate-5-phosphatase A [OS=Mus musculus]	542.9, 401.5, 1810.3, 841.9, 844.9	655.1, 559.2, 1427.2, 1030	1.03329	0.0472507	0.927999	0.0324525	ns
Tars2	Q3UQ84	71807	Threonine--tRNA ligase, mitochondrial [OS=Mus musculus]	997.9, 1533.9, 1268, 1119.1, 1112.3	851.2, 1211.9, 1175.9, 1658.1	1.01495	0.0214107	0.928147	0.0323833	ns
Tmem160	Q9D938	69094	Transmembrane protein 160 [OS=Mus musculus]	216.5, 184.6, 388.5, 329.1, 303.4	261.2, 196, 301.4, 360.1	0.983317	-0.0242716	0.928181	0.0323672	ns
Eef2	P58252	13629	Elongation factor 2 [OS=Mus musculus]	17301.8, 11025.2, 16391, 19828.3, 17665.4	18650.1, 13359.3, 14601.3, 19966.3	1.01228	0.0176082	0.928182	0.0323671	ns
Srgap2	Q91Z67	14270	SLIT-ROBO Rho GTPase-activating protein 2 [OS=Mus musculus]	553.8, 447.2, 760.3, 583.7, 589.6	531.8, 473.1, 484.6, 821.8	0.984504	-0.0225312	0.928476	0.0322295	ns
Pomgnt2	Q8BW41-2		Isoform 2 of Protein O-linked-mannose beta-1,4-N-acetylglucosaminyltransferase 2 [OS=Mus musculus]	1139.7, 1183, 1034.7, 1584.7, 1342.1	1213.4, 1176, 1164.1, 1431.9	0.991654	-0.0120917	0.92971	0.0316526	ns
Mycbp2	Q7TPH6	105689	E3 ubiquitin-protein ligase MYCBP2 [OS=Mus musculus]	3298.2, 2376.3, 3828.7, 3477, 4443.7	2787, 2481.7, 3846.7, 5074.3	1.01798	0.0257046	0.93002	0.0315079	ns
Rpl23	P62830	65019	60S ribosomal protein L23 [OS=Mus musculus]	4510.9, 5708, 6340.9, 5109.4, 7258.5	4821, 5135.9, 7332, 6123.8	1.01169	0.0167678	0.930026	0.0315051	ns
Brinp1	Q920P3	56710	BMP/retinoic acid-inducible neural-specific protein 1 [OS=Mus musculus]	153.7, 206.4, 315.8, 160.5, 320	145.5, 169.2, 314, 277.1	0.979116	-0.030448	0.932416	0.0303904	ns
Igsf9b	E9PZ19	235086	Protein turtle homolog B [OS=Mus musculus]	2499.7, 2534.1, 1292.7, 2256.9, 1640.3	2520.4, 2667.7, 1711.2, 1125.4	0.981139	-0.0274699	0.932855	0.0301858	ns
Camk2g	Q923T9	12325	Calcium/calmodulin-dependent protein kinase type II subunit gamma [OS=Mus musculus]	40860.4, 36441.1, 22670.2, 23076.4, 28542.6	35396.3, 36432, 27256.8, 20365.7	0.984978	-0.0218366	0.933142	0.0300524	ns
Rock2	P70336	19878	Rho-associated protein kinase 2 [OS=Mus musculus]	14240.8, 9681, 13999.1, 10109.2, 12472.8	10522.7, 9992.1, 14008.5, 14397.1	1.0107	0.01536	0.933456	0.0299061	ns
Map6	Q7TSJ2	17760	Microtubule-associated protein 6 [OS=Mus musculus]	93385.5, 61714.6, 76183.2, 85392.8, 84926.4	77198.9, 70393.4, 83843.3, 87564.4	0.992897	-0.0102837	0.933486	0.0298923	ns
Ptn	P63089	19242	Pleiotrophin [OS=Mus musculus]	1009.5, 1919.3, 2162.5, 1558.5, 1892.3	1035.1, 2016.5, 1869.6, 1809.6	0.984945	-0.0218847	0.933575	0.029851	ns
Prpf31	Q8CCF0	68988	U4/U6 small nuclear ribonucleoprotein Prp31 [OS=Mus musculus]	204.1, 160, 112.8, 270.1, 265.3	215.9, 191.4, 166.4, 248.1	1.01477	0.0211504	0.934557	0.0293944	ns
Pacsin2	Q9WVE8	23970	Protein kinase C and casein kinase substrate in neurons protein 2 [OS=Mus musculus]	154.5, 125.9, 228.2, 166, 116.8	158.3, 149.9, 204.5, 129	1.01355	0.01942	0.934832	0.0292663	ns
Col4a2	P08122	12827	Collagen alpha-2(IV) chain [OS=Mus musculus]	512.1, 765.8, 1488.7, 203.4, 489.8	231.7, 1660.4, 591, 145.3	0.949621	-0.0745757	0.935536	0.0289394	ns
Rab12	P35283	19328	Ras-related protein Rab-12 [OS=Mus musculus]	724.6, 627.2, 705, 783.4, 809.7	558, 577.8, 763.9, 984.2	0.987664	-0.0179077	0.935729	0.0288498	ns
Mrps28	Q9CY16	66230	28S ribosomal protein S28, mitochondrial [OS=Mus musculus]	328.5, 307.8, 822, 348, 446.1	279.9, 318.2, 399.3, 756.1	0.973129	-0.0392975	0.935973	0.0287366	ns
Pdcd6ip	Q9WU78	18571	Programmed cell death 6-interacting protein [OS=Mus musculus]	1536.6, 1021.3, 3355.6, 1866.7, 1714.1	1347.5, 1149.8, 2208.3, 3085.5	1.02576	0.0366935	0.936543	0.0284721	ns
Mctp1	E9PV86	78771	Multiple C2 and transmembrane domain-containing protein 1 [OS=Mus musculus]	161.2, 150.1, 176.7, 199.3, 236.5	179.5, 156.2, 243.1, 168.3	1.01091	0.0156489	0.937605	0.0279801	ns
Cycs	P62897	13063	Cytochrome c, somatic [OS=Mus musculus]	3254.9, 3536.5, 10716.4, 8873.1, 6113.1	7396.9, 4852.1, 6982, 7277.2	1.01973	0.0281935	0.93837	0.0276261	ns
Mia2	Q91ZV0	338320	Melanoma inhibitory activity protein 2 [OS=Mus musculus]	283.3, 295, 660, 374.6, 569.3	231.2, 267.7, 522.6, 771.8	1.02723	0.0387616	0.938603	0.0275183	ns
Prrt3	Q6PE13	210673	Proline-rich transmembrane protein 3 [OS=Mus musculus]	416.7, 441.5, 301.5, 365.3, 496.6	393.6, 483.6, 454.8, 301.8	1.01021	0.0146619	0.939373	0.027162	ns
Dynlt1	P51807	21648	Dynein light chain Tctex-type 1 [OS=Mus musculus]	265.8, 175.1, 189.3, 208.4, 102.8	162.3, 155.2, 149, 274.1	0.983376	-0.0241852	0.939618	0.0270488	ns
Dynlt1	P51807	100040531	Dynein light chain Tctex-type 1 [OS=Mus musculus]	265.8, 175.1, 189.3, 208.4, 102.8	162.3, 155.2, 149, 274.1	0.983376	-0.0241852	0.939618	0.0270488	ns
Dynlt1	P51807	100040563	Dynein light chain Tctex-type 1 [OS=Mus musculus]	265.8, 175.1, 189.3, 208.4, 102.8	162.3, 155.2, 149, 274.1	0.983376	-0.0241852	0.939618	0.0270488	ns
Dynlt1	P51807	100310872	Dynein light chain Tctex-type 1 [OS=Mus musculus]	265.8, 175.1, 189.3, 208.4, 102.8	162.3, 155.2, 149, 274.1	0.983376	-0.0241852	0.939618	0.0270488	ns
Tceal5	Q8CCT4	331532	Transcription elongation factor A protein-like 5 [OS=Mus musculus]	250.6, 53.5, 140, 233, 108.9	164.3, 151.4, 74, 223.9	0.975827	-0.0353027	0.93962	0.0270478	ns
Ppp1ca	P62137	19045	Serine/threonine-protein phosphatase PP1-alpha catalytic subunit [OS=Mus musculus]	1156.1, 759.3, 412.7, 929.8, 624	952.4, 1145.2, 533, 407	0.978129	-0.031903	0.939744	0.0269905	ns
Ccar2	Q8VDP4	219158	Cell cycle and apoptosis regulator protein 2 [OS=Mus musculus]	4929.6, 3310, 3575.6, 5568.5, 5097.7	4452.9, 3989.9, 3444, 5883.1	0.988033	-0.0173682	0.939892	0.0269218	ns
Mapre2	Q8R001	212307	Microtubule-associated protein RP/EB family member 2 [OS=Mus musculus]	5009.5, 4565, 5273.5, 2884.9, 3306.1	4081.9, 5239.3, 3474.2, 4220.2	1.01096	0.01572	0.940733	0.0265337	ns
Pa2g4	P50580	18813	Proliferation-associated protein 2G4 [OS=Mus musculus]	275.7, 448.2, 444.6, 524.7, 674.8	441.3, 392.8, 603, 481.6	1.01283	0.0183882	0.940784	0.0265102	ns
Nufip2	Q5F2E7	68564	Nuclear fragile X mental retardation-interacting protein 2 [OS=Mus musculus]	632.9, 534.3, 972.2, 498.2, 678.9	665.2, 646.9, 673.9, 693.7	1.00999	0.0143381	0.941091	0.0263683	ns
Akap2	O54931	677884	A-kinase anchor protein 2 [OS=Mus musculus]	891, 1610.3, 1186, 1191.8, 1094	1466.5, 1191.7, 1244.8, 821.2	0.988641	-0.0164817	0.941528	0.0261666	ns
Dok6	Q2MHE5	623279	Docking protein 6 [OS=Mus musculus]	222.1, 203.9, 136.6, 101.9, 199.5	180.3, 208.8, 175.9, 117.2	0.986979	-0.0189085	0.942051	0.0259256	ns
Snd1	Q78PY7	56463	Staphylococcal nuclease domain-containing protein 1 [OS=Mus musculus]	986.7, 658.2, 1373, 1506, 1075.1	722.4, 916.2, 875.7, 2071.1	1.02371	0.0338065	0.942065	0.0259192	ns
Daam2	Q80U19	76441	Disheveled-associated activator of morphogenesis 2 [OS=Mus musculus]	263.8, 187.2, 447.9, 191.8, 323.4	298.6, 205.7, 267.4, 377.5	1.01584	0.0226738	0.942702	0.0256254	ns
Hdac11	Q91WA3	232232	Histone deacetylase 11 [OS=Mus musculus]	143.3, 140.2, 232.5, 142.4, 166.9	163.9, 129.1, 186.7, 174.2	0.990397	-0.0139205	0.943285	0.0253569	ns
Ryr2	E9Q401	20191	Ryanodine receptor 2 [OS=Mus musculus]	2214.3, 1738, 2636.7, 2415.9, 3090.9	1922, 1367.8, 3123.2, 3423.1	1.01648	0.0235802	0.944114	0.0249754	ns
Specc1l	Q2KN98	74392	Cytospin-A [OS=Mus musculus]	2992.6, 2748.8, 2600.4, 3481.5, 2899.6	3157.2, 3241.3, 2624.3, 2692.7	0.994666	-0.00771525	0.944544	0.0247776	ns
Prkcg	P63318	18752	Protein kinase C gamma type [OS=Mus musculus]	55448.7, 34282.3, 60495.2, 22041.6, 32817.8	32794, 39401, 33622.8, 61081	1.01725	0.0246755	0.944685	0.0247131	ns
Ildr2	B5TVM2	100039795	Immunoglobulin-like domain-containing receptor 2 [OS=Mus musculus]	4406.6, 4828.9, 4894, 3912.7, 4323.4	4609.4, 4396, 4922.5, 3882.9	0.995435	-0.00660105	0.944692	0.02471	ns
Myo1b	P46735	17912	Unconventional myosin-Ib [OS=Mus musculus]	2981.5, 1923.8, 2322.7, 2302.5, 2172.5	2274.4, 2294.8, 2373.5, 2472.1	1.0056	0.00805204	0.945379	0.0243939	ns
Septin5	Q9Z2Q6	18951	Septin-5 [OS=Mus musculus]	36145.5, 19335.1, 21946.8, 29953, 26714.6	23668.4, 25985.7, 27773.8, 28934.7	0.991486	-0.0123364	0.945557	0.0243121	ns
Ptprn2	P80560	19276	Receptor-type tyrosine-protein phosphatase N2 [OS=Mus musculus]	194.7, 151.2, 351.6, 214.7, 374.7	192.1, 170.2, 304.6, 381	1.01785	0.0255292	0.946972	0.0236631	ns
Parp1	P11103		Poly [ADP-ribose] polymerase 1 [OS=Mus musculus]	1214.6, 1441.4, 2136.3, 1358.9, 1666.2	1192.9, 1306.3, 1817.5, 1872.7	0.989683	-0.0149612	0.947689	0.0233342	ns
Ago2	Q8CJG0	239528	Protein argonaute-2 [OS=Mus musculus]	173.5, 202.1, 256.4, 206.5, 363.1	179.1, 176.3, 341.3, 250.9	0.985769	-0.0206785	0.948844	0.0228053	ns
Epb41l3	Q9WV92	13823	Band 4.1-like protein 3 [OS=Mus musculus]	53999.6, 64036.5, 64448.1, 56029.2, 55122.5	72238.1, 62002.8, 53660.1, 48539.5	1.00652	0.00937691	0.949181	0.022651	ns
Micu3	Q9CTY5	78506	Calcium uptake protein 3, mitochondrial [OS=Mus musculus]	207.2, 199.2, 647.6, 376.1, 489.6	265.8, 240.3, 408.4, 655.1	1.02203	0.0314442	0.949199	0.0226429	ns
Glrx5	Q80Y14	73046	Glutaredoxin-related protein 5, mitochondrial [OS=Mus musculus]	156.2, 205.1, 258.5, 283, 220.1	213.4, 208.2, 160.2, 326.9	1.01155	0.0165746	0.952591	0.0210934	ns
Eef1d	P57776-3		Isoform 3 of Elongation factor 1-delta [OS=Mus musculus]	1661.5, 1692.1, 3648.1, 2538.8, 3482.9	1643.1, 1514.5, 3509.5, 3937.8	1.01787	0.025553	0.953059	0.0208804	ns
Camkv	Q3UHL1	235604	CaM kinase-like vesicle-associated protein [OS=Mus musculus]	15117.6, 6903.9, 13002.3, 15023.1, 12182.7	10705.6, 9587.1, 13079.2, 16952.6	1.01086	0.0155881	0.953076	0.0208726	ns
Ap2s1	P62743	232910	AP-2 complex subunit sigma [OS=Mus musculus]	1044.1, 423.5, 315.8, 580.2, 768.1	551.5, 637.9, 696.8, 651.9	1.01307	0.018731	0.953538	0.0206618	ns
Armc8	Q9DBR3	74125	Armadillo repeat-containing protein 8 [OS=Mus musculus]	300, 123.7, 106.5, 207.7, 222.8	150.5, 148.9, 178.7, 302.6	1.0158	0.0226104	0.953993	0.0204546	ns
Plppr4	Q7TME0	229791	2-lysophosphatidate phosphatase PLPPR4 [OS=Mus musculus]	1850.2, 1544.7, 1569.3, 1887.2, 1906.5	1546.7, 1451.8, 1606.5, 2461.9	1.00865	0.0124206	0.954311	0.02031	ns
Ntm	Q99PJ0	235106	Neurotrimin [OS=Mus musculus]	18958.5, 8128.4, 9904.8, 14908.6, 11102.2	9293.7, 10700.8, 18153.4, 11603.9	0.9871	-0.0187323	0.954724	0.020122	ns
Camsap2	Q8C1B1	67886	Calmodulin-regulated spectrin-associated protein 2 [OS=Mus musculus]	976.9, 811, 882.1, 824.9, 1103.7	826.6, 843.4, 851.4, 1181.6	1.00656	0.00942793	0.954733	0.0201181	ns
Rab10	P61027	19325	Ras-related protein Rab-10 [OS=Mus musculus]	899.8, 1237.1, 2167.4, 1285.5, 1317.4	1096.1, 1232.4, 1701.6, 1554.9	1.01072	0.0153844	0.95498	0.0200056	ns
Cidec	P56198	14311	Cell death activator CIDE-3 [OS=Mus musculus]	763.2, 1424.6, 1253.9, 818.6, 867.5	1024.4, 1127, 1209.7, 701.4	0.990313	-0.0140441	0.955721	0.0196689	ns
Iars1	Q8BU30	105148	Isoleucine--tRNA ligase, cytoplasmic [OS=Mus musculus]	313.2, 202.6, 369.5, 363.2, 506.9	203, 164.4, 495.2, 568	1.01871	0.0267486	0.956214	0.0194448	ns
Tamm41	Q3TUH1	68971	Phosphatidate cytidylyltransferase, mitochondrial [OS=Mus musculus]	736.6, 695.5, 1463.3, 1004.3, 1231.8	600, 877.7, 1009.9, 1679.5	1.01508	0.0215912	0.956677	0.0192349	ns
Prdx2	Q61171	21672	Peroxiredoxin-2 [OS=Mus musculus]	4372.6, 1621, 3479.2, 4605.4, 3880.3	3046.3, 2505.3, 3324.6, 5308.4	0.987318	-0.0184133	0.956812	0.0191735	ns
Efr3b	Q6ZQ18	668212	Protein EFR3 homolog B [OS=Mus musculus]	3884.3, 2884.8, 5068.2, 5481.7, 4972.2	3459.4, 2840, 6859.8, 4903.2	1.01287	0.0184434	0.957106	0.0190401	ns
Psma1	Q9R1P4	26440	Proteasome subunit alpha type-1 [OS=Mus musculus]	496.5, 184.2, 814.4, 430.2, 657.4	262.1, 224.3, 1083.1, 446.6	0.975771	-0.0353848	0.958078	0.0185989	ns
Nefm	P08553	18040	Neurofilament medium polypeptide [OS=Mus musculus]	137787.3, 287259.6, 207762.3, 115878.2, 130587.9	267458.7, 239647.9, 136051.6, 72383.7	1.01723	0.0246494	0.958363	0.0184699	ns
Slc25a23	Q6GQS1	66972	Calcium-binding mitochondrial carrier protein SCaMC-3 [OS=Mus musculus]	413, 468.1, 878.6, 536.4, 606.6	374.7, 491.2, 574.7, 853.6	0.987959	-0.0174762	0.958948	0.018205	ns
Stk4	Q9JI11	58231	Serine/threonine-protein kinase 4 [OS=Mus musculus]	523.1, 375.6, 443.4, 478.6, 451.2	460.1, 442.5, 395.1, 527.6	1.00428	0.00616236	0.959144	0.0181161	ns
Atp5pd	Q9DCX2	71679	ATP synthase subunit d, mitochondrial [OS=Mus musculus]	4880.4, 2050.9, 3299.4, 3651, 2132.2	2288.4, 4094.7, 2522.7, 4055.6	1.01173	0.0168249	0.959501	0.0179546	ns
Abi1	Q8CBW3	11308	Abl interactor 1 [OS=Mus musculus]	3988.8, 4153.2, 4796, 4527.4, 4853.2	4099.1, 3660.1, 4920.9, 5094.6	0.995509	-0.00649323	0.960238	0.0176213	ns
Ahcyl1	Q80SW1	229709	S-adenosylhomocysteine hydrolase-like protein 1 [OS=Mus musculus]	1849.1, 1106.2, 1844.4, 2155.8, 1503.1	1682.9, 1255.6, 1412.7, 2481.8	1.00977	0.0140283	0.9614	0.0170958	ns
Trappc10	Q3TLI0	216131	Trafficking protein particle complex subunit 10 [OS=Mus musculus]	2129, 1290.1, 1771.6, 2091.6, 1750.5	2263.5, 1284.5, 1576.8, 2047.5	0.992536	-0.0108093	0.961711	0.0169553	ns
Cacnb4	Q8R0S4	12298	Voltage-dependent L-type calcium channel subunit beta-4 [OS=Mus musculus]	20111.6, 17665.8, 19864.6, 18781.6, 17011.5	20096.8, 19770.1, 17804.8, 16885.1	0.997441	-0.00369658	0.962674	0.0165205	ns
Map4	P27546-4		Isoform 4 of Microtubule-associated protein 4 [OS=Mus musculus]	27559.6, 28382.7, 33562.3, 24689.2, 26701.9	25068.3, 27954.6, 27848.8, 32241.4	1.00352	0.00506653	0.963569	0.016117	ns
Rapgef2	Q8CHG7	76089	Rap guanine nucleotide exchange factor 2 [OS=Mus musculus]	18851.9, 15640.1, 11955.5, 17424.5, 17047.1	16947.8, 17944.1, 14009.2, 15559.6	0.995758	-0.00613232	0.96367	0.0160718	ns
[truncated: 65 more rows]

## Sheet: phospho_peptides
fdr_confidence	gene_symbol	uniprot_ID	entrez	description	peptide_sequence	label	wt_normalized	ko_normalized	fc	log2_fc	p_value	neg_log10_p_value	change
Low	Pkp4	Q68FH0	227937	Plakophilin-4 [OS=Mus musculus]	[R].VASPSQGQVGSSSPK.[R]	Pkp4 324-338: S336	0.0103933004336773, 0.0103318054714751, 0.00782871479074011, 0.010679433972289, 0.00860802015536427	0.0149183192483008, 0.0132493725878213, 0.013074052159665, 0.0140388964269561	1.44438	0.530447	0.000581885	3.23516	up
Low	Gphn	Q8BUV3	268566	Gephyrin [OS=Mus musculus]	[R].DTASLSTTPSESPRAQATSR.[L]	Gphn 259-278: S264, S268	0.0135932687509679, 0.0176536590041555, 0.0178992990399632, 0.0142648504165557, 0.0129687700360211	0.0209439412866958, 0.0212640162050723, 0.0182746661928547, 0.0196535625371728	1.31147	0.39119	0.00739538	2.13104	up
High	R3hdm2	Q80TM6	71750	R3H domain-containing protein 2 [OS=Mus musculus]	[R].QSSTDSELK.[S]	R3hdm2 345-353: S347	2.7551867219917, 2.28884386475877, 1.62143742255266, 2.43852071804562, 1.94782608695652	3.08978896316686, 3.20827770360481, 2.4967414916727, 3.2145471720392	1.3583	0.441804	0.0187864	1.72616	up
High	Cntnap1	O54991	53321	Contactin-associated protein 1 [OS=Mus musculus]	[R].DQNLPQILEESRSE.[-]	Cntnap1 1372-1385: S	0.417980505771908, 0.412058968431425, 0.479897148200094, 0.502930251754024, 0.373539277212725	0.595094321958527, 0.546595838190052, 0.483800509646888, 0.516057410197447	1.22435	0.292021	0.0225143	1.64754	up
Low	Grm3	Q9QYS2	108069	Metabotropic glutamate receptor 3 [OS=Mus musculus]	[R].EVLDSTTSSL.[-]	Grm3 870-879: S878	0.113132191043788, 0.113393709672753, 0.10895329734804, 0.132550218947661, 0.106401979571713	0.129634053124403, 0.129564471777889, 0.134421491116212, 0.1293255763844	1.13796	0.186454	0.0240309	1.61923	up
High	Amer2	Q8CCJ4	72125	APC membrane recruitment protein 2 [OS=Mus musculus]	[R].RPDSPGQDASR.[H]	Amer2 241-251: S244	0.983940704138357, 1.11696985116397, 1.09787469822298, 1.38919256598469, 0.967860210081258	1.30579596118542, 1.27829681686647, 1.38182295770948, 1.49247264040887	1.22807	0.296399	0.0275435	1.55998	up
High	Mycbp2	Q7TPH6	105689	E3 ubiquitin-protein ligase MYCBP2 [OS=Mus musculus]	[K].LISGDAEPTPEQEEK.[A]	Mycbp2 3984-3998: T3992	0.10047904917834, 0.0890039136472668, 0.106798652284065, 0.109203336209376, 0.0865945045795171	0.110907786149982, 0.107144296248539, 0.12124678295682, 0.116469266696884	1.15776	0.211337	0.0276544	1.55824	up
High	Mlf2	Q99KX1	30853	Myeloid leukemia factor 2 [OS=Mus musculus]	[R].LAIQGPEDSPSR.[Q]	Mlf2 229-240: S237	1.96003651083419, 2.16892766051824, 1.30208361266794, 2.43553562454092, 1.95871711433457	2.5150144123764, 2.50248589931063, 2.40768743962962, 3.01464164872347	1.32818	0.409453	0.0281109	1.55112	up
High	Gphn	Q8BUV3	268566	Gephyrin [OS=Mus musculus]	[R].DTASLSTTPSESPRAQATSR.[L]	Gphn 259-278: S264, S268	0.0135932687509679, 0.0181329183511223, 0.0223605041101197, 0.0156288750700383, 0.0147348542251961	0.0215880699562773, 0.0215107939560016, 0.0212294105646918, 0.0227694996078762	1.28919	0.366459	0.0333735	1.4766	up
Low	Mapt	P10637	17762	Microtubule-associated protein tau [OS=Mus musculus]	[K].TDHGAEIVYKSPVVSGDTSPR.[H]	Mapt 678-698: S688, S692; S696	0.0234121083782762, 0.026264486876307, 0.0212515754750547, 0.0229612946540095, 0.0223096465677283	0.019703026263273, 0.0209600910299942, 0.020974746384632, 0.0163480084361312	0.838925	-0.253386	0.0345351	1.46174	down
Low	Srcin1	Q9QWI6	56013	SRC kinase signaling inhibitor 1 [OS=Mus musculus]	[R].KDSGSSSVFAESPGGK.[A]	Srcin1 577-592: S583, S588	0.00871210366290057, 0.00960728056363049, 0.00569430004172944, 0.0079662156424816, 0.00776414107877484	0.0089324565980057, 0.0100013487226389, 0.00961401887891978, 0.010911179021222	1.24104	0.311544	0.0444158	1.35246	up
Low	Amer2	Q8CCJ4	72125	APC membrane recruitment protein 2 [OS=Mus musculus]	[R].RPDSPGQDASR.[H]	Amer2 241-251: S244	1.40687292941771, 1.55921638468388, 1.20508964261685, 1.81282211463377, 1.21325229569928	1.78459655564298, 1.79561802397685, 1.60383504071447, 1.88189545025276	1.22719	0.295364	0.0446253	1.35042	up
Low	Map1b	P14873	17755	Microtubule-associated protein 1B [OS=Mus musculus]	[R].DVMSDETNNEETESPSQEFVNITK.[Y]	Map1b 1138-1161: S1151, S1153	0.00430730645606721, 0.00511794794926083, 0.00511102392488757, 0.00430276168245151, 0.00521170481642724	0.00371786029113531, 0.00441725439659338, 0.00447511400019404, 0.00364916445163886	0.845057	-0.24288	0.0448287	1.34844	down
High	Pkp4	Q68FH0	227937	Plakophilin-4 [OS=Mus musculus]	[R].SAVSPDLHITPIYEGR.[T]	Pkp4 402-417: S405, T411	0.0374743396277717, 0.0480959381936637, 0.030727563006044, 0.0254027663807404, 0.0256197831255568	0.041720301724406, 0.0575974208936446, 0.0472156478995039, 0.0421830242725765	1.40984	0.495535	0.0453248	1.34366	up
Low	Mlf2	Q99KX1	30853	Myeloid leukemia factor 2 [OS=Mus musculus]	[R].LAIQGPEDSPSR.[Q]	Mlf2 229-240: S237	2.27260100007937, 2.4469744575463, 1.25354643211499, 2.62496617311633, 2.00871435662677	2.82665012588025, 2.86049717986213, 2.43749791826267, 3.07130113811135	1.31943	0.399915	0.0476663	1.32179	up
High	Myh9	Q8VDD5	17886	Myosin-9 [OS=Mus musculus]	[R].KGTGDCSDEEVDGKADGADAK.[A]	Myh9 1937-1957: S/T	0.0144798900906941, 0.0171145447291124, 0.0171333724737965, 0.0194505758910358, 0.0154353991352457	0.0182427156673717, 0.0204755296087719, 0.0186175236229022, 0.0229578938330572	1.20037	0.263473	0.0496884	1.30374	up
High	Srcin1	Q9QWI6	56013	SRC kinase signaling inhibitor 1 [OS=Mus musculus]	[R].KDSGSSSVFAESPGGK.[A]	Srcin1 577-592: S583, S588	0.0021270284044037, 0.00230514171511628, 0.00172788162985282, 0.00212982921636463, 0.00191384455689633	0.0026820117362779, 0.00231698471246374, 0.00214050472105739, 0.0024904486535318	1.17971	0.238432	0.0508385	1.29381	ns
Low	Ablim3	Q69ZX8	319713	Actin-binding LIM protein 3 [OS=Mus musculus]	[R].RFSSGGEEEDFDR.[S]	Ablim3 500-512: S502	0.35175816101606, 0.461628208452165, 0.47212375877368, 0.392434105218226, 0.554777272858838	0.318009083325609, 0.33485634914833, 0.414672445198166, 0.338127384796008	0.786969	-0.345622	0.0573499	1.24147	ns
High	Rims1	Q99NE5-7		Isoform 7 of Regulating synaptic membrane exocytosis protein 1 [OS=Mus musculus]	[R].AQTTARVSPPESPR.[A]	Rims1 436-449: S443	0.0659294700214133, 0.0649127050754849, 0.0455079808772434, 0.0730641330166271, 0.067055672469868	0.0779442314512996, 0.0749237405916647, 0.0685092619817701, 0.0890694388373032	1.22621	0.294205	0.0587021	1.23135	ns
Low	R3hdm2	Q80TM6	71750	R3H domain-containing protein 2 [OS=Mus musculus]	[R].QSSTDSELK.[S]	R3hdm2 345-353: S347	3.01649871566884, 2.4248448778017, 1.4594175960347, 2.4782021865299, 1.91084567606307	3.26097784768646, 3.50881174899866, 2.38426261163408, 3.09623332152556	1.35634	0.439722	0.059998	1.22186	ns
High	Sphkap	Q6NSW3	77629	A-kinase anchor protein SPHKAP [OS=Mus musculus]	[R].LKASSCESIPEEDSEAR.[V]	Sphkap 1063-1079: S1067, S1070	0.140238298695645, 0.236908034378371, 0.168411492734478, 0.114689421047803, 0.215585188122738	0.133069574447554, 0.115344109927952, 0.11660497091486, 0.104755616909749	0.670468	-0.576759	0.062832	1.20182	ns
Low	Rims1	Q99NE5		Regulating synaptic membrane exocytosis protein 1 [OS=Mus musculus]_x000D_ Isoform 7 of Regulating synaptic membrane exocytosis protein 1 [OS=Mus musculus]	[K].GRSQDYPDR.[L]	Rims1 344-352: S346	0.00912325827419936, 0.0161206119775943, 0.0170626433876424, 0.0091071865879264, 0.0148616587224293	0.0068963718860282, 0.00604422595580283, 0.0104068077159773, 0.0111097406006087	0.649886	-0.621741	0.0673762	1.17149	ns
Low	Pclo	Q9QYX7	26875	Protein piccolo [OS=Mus musculus]	[K].SVDTSVQTDDEDQDEWDMPSR.[S]	Pclo 3396-3416: T3403	0.000149904404449641, 0.000211886170003224, 0.00032693224534901, 0.00027945257765935, 0.000342916403562036	0.000147907170425847, 0.000187882717774383, 0.000197011481167035, 0	0.507975	-0.977171	0.06769	1.16948	ns
High	Begain	Q68EF6	380785	Brain-enriched guanylate kinase-associated protein [OS=Mus musculus]	[K].GDIYCSDPALYCPDER.[E]	Begain 224-239: S229	0.0168960761513291, 0.0134439080062771, 0.0110053965710283, 0.00859997470595675, 0.0195275914526861	0.00998566135091659, 0.0104858949062921, 0.00875027768864315, 0.000544936855441876	0.535582	-0.90082	0.0758183	1.12023	ns
Low	Myh9	Q8VDD5	17886	Myosin-9 [OS=Mus musculus]	[R].KGTGDCSDEEVDGKADGADAK.[A]	Myh9 1937-1957: T1939, S1943	0.021034082271459, 0.0240583049537944, 0.019479493357848, 0.0244426776579385, 0.0195009906788153	0.0260296753224331, 0.0292623900352117, 0.0217174140308171, 0.0259677486031921	1.1862	0.246352	0.0789125	1.10285	ns
Low	Rims1	Q99NE5-7		Isoform 7 of Regulating synaptic membrane exocytosis protein 1 [OS=Mus musculus]	[R].AQTTARVSPPESPR.[A]	Rims1 436-449: S443	0.140156584582441, 0.13102064628125, 0.0921567090746014, 0.134536817102138, 0.130940993194676	0.16087081355875, 0.154125227875747, 0.13185827697736, 0.19900585385547	1.28389	0.360522	0.0797345	1.09835	ns
Low	Sphkap	Q6NSW3	77629	A-kinase anchor protein SPHKAP [OS=Mus musculus]	[R].LKASSCESIPEEDSEAR.[V]	Sphkap 1063-1079: S1067, S1070	0.140238298695645, 0.230662166394099, 0.134808454425363, 0.104688503532434, 0.189709017002925	0.129093891730194, 0.114023503451965, 0.100374242362608, 0.0904307464537943	0.677914	-0.560827	0.082191	1.08518	ns
Low	Unc13c	Q8K0T7	208898	Protein unc-13 homolog C [OS=Mus musculus]	[K].SSSSLAPSEGSSDGER.[T]	Unc13c 153-168: S163	0.261143156790771, 0.352675207234363, 0.784533648170012, 0.12597911227154, 0.414772727272727	0.210494931425164, 0.246698679471789, 0, 0.0472477064220184	0.325177	-1.6207	0.0826052	1.08299	ns
Low	Pclo	Q9QYX7	26875	Protein piccolo [OS=Mus musculus]	[R].SSCSEYSPSIESDPEGFEISPEK.[I]	Pclo 1789-1811: S1795, S1797; S1800	0.0035397594664159, 0.00314913701305592, 0.00200143157351407, 0.00366896777354478, 0.00231381977352969	0.00408565114614783, 0.00381293392768482, 0.00313603521660968, 0.00391275400031765	1.27336	0.348645	0.0834983	1.07832	ns
High	Kbtbd11	Q8BNW9	74901	Kelch repeat and BTB domain-containing protein 11 [OS=Mus musculus]	[R].ASAAEGSEASPPSLR.[S]	Kbtbd11 61-75: S70	1.8761329305136, 2.45243398027362, 2.61404639175258, 2.08721297661681, 1.91015706806283	1.4152143193594, 1.6377245508982, 2.24569869911876, 1.3640223895001	0.761274	-0.393512	0.0835862	1.07787	ns
Low	Pclo	Q9QYX7	26875	Protein piccolo [OS=Mus musculus]	[K].TQPQKVSPEQPQDQQK.[T]	Pclo 1372-1387: S1378	0.000150534254888505, 0.000129165809233965, 0, 0.00012429024257446, 0.000144786925948415	0.000237030721836294, 0.000190256687132543, 0.00020952655476576, 0.000113070176084448	1.70808	0.772375	0.0837826	1.07685	ns
Low	Itsn1	Q9Z0R4	16443	Intersectin-1 [OS=Mus musculus]	[R].LPEEPSSEDEQQPEK.[K]	Itsn1 329-343: S334, S335	0.217263887038764, 0.282922684791844, 0.359180651530109, 0.180267102752794, 0.369164072921298	0.169594458943987, 0.145235361653272, 0.281806040239542, 0.092668158483612	0.611606	-0.709325	0.0873726	1.05862	ns
Low	Sbf1	Q6ZPE2	77980	Myotubularin-related protein 5 [OS=Mus musculus]	[R].ALYLEPSDGVSPTQETGEAQSQDDER.[S]	Sbf1 696-721: S706, T708	0.148956621202072, 0.163715693173821, 0.145031635223754, 0.146691513348228, 0.161881762875586	0.129376493773324, 0.125824291387779, 0.152328469253973, 0.143909096679997	0.899541	-0.152739	0.0878552	1.05623	ns
Low	Pkp4	Q68FH0	227937	Plakophilin-4 [OS=Mus musculus]	[R].SAVSPDLHITPIYEGR.[T]	Pkp4 402-417: S405, T411	0.0834183014532947, 0.101496151517772, 0.0571501881628464, 0.0615262912433364, 0.0519942575369827	0.0907847197607099, 0.119270563720833, 0.0872513768148924, 0.0844082617216946	1.34185	0.424228	0.0885595	1.05276	ns
Low	Cep170b	Q80U49	217882	Centrosomal protein of 170 kDa protein B [OS=Mus musculus]	[K].HEDGTQSDSEDPLAK.[T]	Cep170b 354-368: T358, S360	0.0281378229581211, 0.0264135313020601, 0.0362534593737367, 0.0264210590309441, 0.0299212114291737	0.0216247216786991, 0.0248913010494922, 0.024582976117575, 0.0284576012679183	0.845724	-0.241742	0.0894915	1.04822	ns
Low	Sipa1l1	Q8C0T5	217692	Signal-induced proliferation-associated 1-like protein 1 [OS=Mus musculus]	[R].SSPKEELHPTASSQLAPSFSSSSSSSSGPR.[T]	Sipa1l1 1421-1450: S1422	0.000780827537339872, 0.000846479415159677, 0.000295786740377769, 0.00145970525672216, 0	0.000931682834563092, 0.00105710866130374, 0.00153139356814701, 0.00215794621866044	2.09816	1.06913	0.0900283	1.04562	ns
Low	Ctnnd2	O35927	18163	Catenin delta-2 [OS=Mus musculus]	[R].GGSAPEGAAYAAPR.[G]	Ctnnd2 280-293: S282	0.0223321239422255, 0.0291221540382328, 0.0343704374108828, 0.0238446615807576, 0.0280150227943755	0.0216946230379656, 0.0225242332704252, 0.0255270957848593, 0.013071649009797	0.751879	-0.411428	0.0911832	1.04009	ns
Low	Top2b	Q64511	21974	DNA topoisomerase 2-beta [OS=Mus musculus]	[K].SEDDSAKFDSNEEDTASVFAPSFGLK.[Q]	Top2b 1444-1469: S1453	0.0126119599578504, 0.0114918067673973, 0.00528825076720737, 0.00986654203666199, 0.00685839869652533	0.0109277430865299, 0.0117191429433659, 0.0137461116871575, 0.0193455443506894	1.51079	0.595306	0.0932332	1.03043	ns
Low	Syngap1	F6SEU4	240057	Ras/Rap GTPase-activating protein SynGAP [OS=Mus musculus]	[K].EGSIGGSGGSGGGGGGGLKPSITK.[Q]	Syngap1 1109-1132: S1115, S1118	0.00382544812247385, 0.00352003217426952, 0.00312923570329536, 0.00212540652483886, 0.00234033403284958	0.00348474453948293, 0.0047414371401337, 0.00324005953108729, 0.00532915754390704	1.40519	0.49077	0.0948658	1.02289	ns
Low	Atp2a2	O55143	11938	Sarcoplasmic/endoplasmic reticulum calcium ATPase 2 [OS=Mus musculus]	[R].EFDELSPSAQR.[D]	Atp2a2 656-666: S663	0.0395678934807185, 0.0378035470668486, 0.0456444045710588, 0.0295589575126076, 0.0509333252917584	0.0336028024791161, 0.0252458617559816, 0.0368136343378771, 0.0331315076927935	0.791085	-0.338095	0.0955661	1.0197	ns
Low	Map1b	P14873	17755	Microtubule-associated protein 1B [OS=Mus musculus]	[K].TLEVVSPSQSVTGSAGHTPYYQSPTDEK.[S]	Map1b 1312-1339: T1312, S1321; S1325; S1334	0.00224860580646283, 0.00231305390567911, 0.00188824744738709, 0.00221648553176268, 0.00173810616997197	0.0025735207938065, 0.00230983113999762, 0.00224455373868394, 0.00318544559731183	1.23905	0.309234	0.0999299	1.0003	ns
Low	Cntnap1	O54991	53321	Contactin-associated protein 1 [OS=Mus musculus]	[R].DQNLPQILEESRSE.[-]	Cntnap1 1372-1385: S1382, S1384	0.617010286124961, 0.600977754197143, 0.573228781503676, 0.664647131654973, 0.496726898939623	0.845511710277895, 0.783903082185237, 0.604887149617765, 0.648957259535326	1.22065	0.287647	0.0999309	1.0003	ns
Low	Shank3	Q4ACU6	58234	SH3 and multiple ankyrin repeat domains protein 3 [OS=Mus musculus]	[R].SLGEEPVGGLGSLLDPAK.[K]	Shank3 1510-1527: S1510	0.000838818156342071, 0.00172000421096291, 0.000764863888535719, 0.00137405736419012, 0.00176149143583615	0.00100660823167126, 0.000793847046660869, 0.000957091913033475, 0.000604747672393403	0.650676	-0.619989	0.103122	0.986648	ns
Low	Iqsec2	Q5DU25	245666	IQ motif and SEC7 domain-containing protein 2 [OS=Mus musculus]	[R].GLPYGGSCGGGIDGGGSSVTTSGEFSNDITELEDSFSK.[Q]	Iqsec2 419-456: S425, S436; T439; S440; S444	0.00126164579925851, 0.00223880511641901, 0.00403381407308831, 0.00274381711966978, 0.00189369554954723	0.00195130526500835, 0.00162908372246494, 0.000981144056045703, 0.00116977981057842	0.588586	-0.764674	0.103773	0.983915	ns
Low	Hepacam	Q640R3	72927	Hepatocyte cell adhesion molecule [OS=Mus musculus]	[K].DKDSSEPDENPATEPR.[S]	Hepacam 317-332: S321	0.103703703703704, 0.0964694951997522, 0.0491992497475112, 0.101555693839452, 0.0705180733861422	0.118369625907314, 0.104868061874431, 0.0877207392197125, 0.133651442853897	1.3187	0.39912	0.104829	0.979519	ns
Low	Marcks	P26645	17118	Myristoylated alanine-rich C-kinase substrate [OS=Mus musculus]	[K].AEDGAAPSPSSETPK.[K]	Marcks 131-145: S138	0.179220262564647, 0.175547641446042, 0.155892422328408, 0.246890210924824, 0.188404352852075	0.238757002692748, 0.218212300361775, 0.194615644561737, 0.25602753115582	1.19933	0.262233	0.105451	0.976951	ns
Low	Dlgap4	B1AZP2-2		Isoform 2 of Disks large-associated protein 4 [OS=Mus musculus]	[R].ATQQSLGEQSNPR.[R]	Dlgap4 401-413: T402, S405	0.148591563807208, 0.160044170274785, 0.156053570182058, 0.0788090522554464, 0.157708127745417	0.103924141726284, 0.105415840550976, 0.127044147428109, 0.0946663339269712	0.768409	-0.380054	0.108389	0.965013	ns
Low	Pclo	Q9QYX7	26875	Protein piccolo [OS=Mus musculus]	[K].ENPELVDDLSPR.[R]	Pclo 1430-1441: S1439	0.00999226228735856, 0.0113448940687806, 0.00894581888300026, 0.0130280230394016, 0.0107221992649119	0.0126464423205649, 0.0117698009392779, 0.0116325590539896, 0.0129178731868014	1.13279	0.179882	0.109583	0.960258	ns
High	Grm5	Q3UVX5	108071	Metabotropic glutamate receptor 5 [OS=Mus musculus]	[R].DYTQSSSSL.[-]	Grm5 1195-1203: S1202	0.253206399576888, 0.294803700609939, 0.134288826179514, 0.282623121770868, 0.260154726712372	0.30603330994286, 0.31741353460538, 0.271727198687456, 0.45111772471973	1.37368	0.458047	0.111003	0.954663	ns
High	Rims1	Q99NE5		Regulating synaptic membrane exocytosis protein 1 [OS=Mus musculus]_x000D_ Isoform 7 of Regulating synaptic membrane exocytosis protein 1 [OS=Mus musculus]	[K].GRSQDYPDR.[L]	Rims1 344-352: S346	0.00912325827419936, 0.0165572080147885, 0.0213166387992379, 0.0099783611480234, 0.0168866884328758	0.00710846096344071, 0.00611440303596845, 0.0120896377565096, 0.0128681374475421	0.646147	-0.630066	0.111627	0.952231	ns
Low	Grm5	Q3UVX5	108071	Metabotropic glutamate receptor 5 [OS=Mus musculus]	[R].DYTQSSSSL.[-]	Grm5 1195-1203: S1202	0.253206399576888, 0.287033680593863, 0.107492945195307, 0.257963217519079, 0.228932637272784	0.296911025505163, 0.313735791996104, 0.233932555092598, 0.389424690639755	1.35948	0.443055	0.112043	0.950614	ns
Low	Bsn	O88737	12217	Protein bassoon [OS=Mus musculus]	[R].RSADCSVQTDDEDNADWEQPVR.[R]	Bsn 2614-2635: T2622	0.00178489317149285, 0.00171023071449605, 0.00217439356009397, 0.00134689721719692, 0.00199790369260741	0.00119252354833704, 0.00145661309297016, 0.00184871570074221, 0.000889690752710278	0.747081	-0.420663	0.118164	0.927515	ns
Low	Dlgap2	Q8BJ42	244310	Disks large-associated protein 2 [OS=Mus musculus]	[R].SDVETATDSDTESRGLR.[E]	Dlgap2 737-753: S745	0.00570895037068693, 0.00836929835652267, 0.0109045444327081, 0.0172140236095541, 0.00942457006022785	0.0130792796674742, 0.0144807709924202, 0.0131620048705483, 0.0158798658696603	1.3706	0.45481	0.119262	0.923497	ns
Low	Prkcb	P68404-2		Isoform Beta-II of Protein kinase C beta type [OS=Mus musculus]	[R].NIDQSEFEGFSFVNSEFLKPEVK.[S]	Prkcb 650-672: S660	0.0039118046351397, 0.0022916993429881, 0.00152419189947769, 0.00505056302299154, 0	0.00387067395264117, 0.00401634559252773, 0.00520732657376656, 0.00417187311056471	1.68902	0.756189	0.120227	0.919997	ns
Low	Camk2a	P11798	12322	Calcium/calmodulin-dependent protein kinase type II subunit alpha [OS=Mus musculus]	[N].TTIEDEDTKVR.[K]	Camk2a 336-346: T336, T337	0.0575003522204463, 0.0603058186568548, 0.0717208599893443, 0.0720137316238694, 0.0550771831266002	0.0702548164858828, 0.0718802224857892, 0.0655895212837238, 0.0747015787447054	1.11501	0.157059	0.123499	0.908338	ns
Low	Arfgap2	Q99K28	77038	ADP-ribosylation factor GTPase-activating protein 2 [OS=Mus musculus]	[K].VSNQSFTEIER.[Q]	Arfgap2 235-245: T241	0.0696367808815383, 0.0621356546399874, 0.0654560317645685, 0.102969678024383, 0.0673906648362424	0.0652539351026438, 0.0551543264243634, 0.0595872374303387, 0.0557068671242329	0.801515	-0.319199	0.124005	0.906562	ns
High	Arfgap2	Q99K28	77038	ADP-ribosylation factor GTPase-activating protein 2 [OS=Mus musculus]	[K].VSNQSFTEIER.[Q]	Arfgap2 235-245: T241	0.0696367808815383, 0.0638293682054514, 0.0817762466425318, 0.112816505157862, 0.0765836438517356	0.067240588864551, 0.0558002074648191, 0.0692326535611489, 0.0645313578094927	0.793308	-0.334048	0.124119	0.906163	ns
High	Ablim3	Q69ZX8	319713	Actin-binding LIM protein 3 [OS=Mus musculus]	[R].RFSSGGEEEDFDR.[S]	Ablim3 500-512: S502	0.295371050698016, 0.410076916429004, 0.4992135965633, 0.367072173016042, 0.513444672783583	0.280174251552507, 0.286863074786169, 0.400896091116555, 0.351068655442004	0.790701	-0.338796	0.125317	0.901989	ns
Low	Myh10	Q61879	77579	Myosin-10 [OS=Mus musculus]	[R].QLHIEGASLELSDDDTESKTSDVNDTQPPQSE.[-]	Myh10 1945-1976: S1956, T1964; S1965	0.00151422552379441, 0.00164196253364181, 0.00162212263278778, 0.00157251805142384, 0.00135268309235694	0.00151763423930104, 0.00179518920688743, 0.00214358878210484, 0.00251985551767054	1.29426	0.372126	0.12569	0.9007	ns
High	Sptbn1	Q62261	20742	Spectrin beta chain, non-erythrocytic 1 [OS=Mus musculus]	[R].TSSKESSPVPSPTLDR.[K]	Sptbn1 2158-2173: S2164, S2168; T/S	0.0071372144442853, 0.00513206264098141, 0.00597176618690088, 0.00919576597185692, 0.00576776334482087	0.00727124809930618, 0.00866363348835607, 0.00732877787162552, 0.00984561912925657	1.24641	0.317782	0.126361	0.898386	ns
Low	Begain	Q68EF6	380785	Brain-enriched guanylate kinase-associated protein [OS=Mus musculus]	[K].GDIYCSDPALYCPDER.[E]	Begain 224-239: S229	0.0505097487763325, 0.0417583325199162, 0.0352713939284596, 0.0336094599721766, 0.0428719148083784	0.0350191952882891, 0.0376676150178584, 0.0363093328067534, 0.0230644524065774	0.809112	-0.305588	0.130881	0.883124	ns
Low	Sptbn1	Q62261	20742	Spectrin beta chain, non-erythrocytic 1 [OS=Mus musculus]	[R].TSSKESSPVPSPTLDR.[K]	Sptbn1 2158-2173: T2158, S2163; S2164; S2168	0.00790285510956746, 0.00555594926478571, 0.00547804206273813, 0.00925776614757043, 0.00553123509761859	0.00779846325350109, 0.00948645591943576, 0.00698348356664497, 0.00959010187090205	1.25492	0.327592	0.132499	0.877787	ns
Low	Mast1	Q9R1L5	56527	Microtubule-associated serine/threonine-protein kinase 1 [OS=Mus musculus]	[K].HFGSTESITDEDGGR.[R]	Mast1 136-150: S139, T140	0.158534819748082, 0.179089659385978, 0.123431094292021, 0.140416778463465, 0.161038784919989	0.150665674357066, 0.180329198086435, 0.174750412703404, 0.191558441558442	1.1431	0.192957	0.133004	0.876136	ns
High	Ankib1	Q6ZPS6	70797	Ankyrin repeat and IBR domain-containing protein 1 [OS=Mus musculus]	[R].GVAPADSPDAPR.[R]	Ankib1 732-743: S738	0.479959123424549, 0.598899082568807, 0.789523434423001, 0.692724585317786, 0.47975776606482	0.501159196290572, 0.488651685393258, 0.511530398322851, 0.476502527616551	0.813027	-0.298625	0.133144	0.87568	ns
Low	Map1b	P14873	17755	Microtubule-associated protein 1B [OS=Mus musculus]	[K].TLEVVSPSQSVTGSAGHTPYYQSPTDEK.[S]	Map1b 1312-1339: S1317, Y1332	0.000635377592607733, 0.00058271345861985, 0.000459982489742197, 0.000493040015976252, 0.000648195985192555	0.000662736654877578, 0.000565901625566427, 0.0010028658641252, 0.000785292733207086	1.33756	0.419604	0.134785	0.870359	ns
Low	Pclo	Q9QYX7	26875	Protein piccolo [OS=Mus musculus]	[K].KDSFSQESSPSSPSDLAK.[L]	Pclo 1330-1347: S1340	0.000307367014165651, 0.000314947603092792, 8.96357281950266e-05, 0.000431808358879656, 0.000331139476571016	0.000369009427754743, 0.000359147650041646, 0.000473554236493712, 0.000768351289578506	1.66966	0.739554	0.134786	0.870355	ns
Low	Mapt	P10637	17762	Microtubule-associated protein tau [OS=Mus musculus]	[K].TDHGAEIVYKSPVVSGDTSPR.[H]	Mapt 678-698: S688, S692	0.0275675923115918, 0.0317294349873942, 0.0360504875680696, 0.0302702660504622, 0.0252812965811707	0.0250983125295039, 0.0271259960935377, 0.028833153464278, 0.025485648362345	0.882569	-0.180219	0.135044	0.869523	ns
Low	Synj1	Q8CHC4	104015	Synaptojanin-1 [OS=Mus musculus]	[R].TPGPPSSQGSPVDTQPAAQK.[D]	Synj1 1075-1094: S1084	0.00498094083229564, 0.00619063245558798, 0.0070478307455793, 0.00504582883628176, 0.00721022456360697	0.00546717333639315, 0.00613022096193099, 0.00268603551600309, 0.0035930113399149	0.733231	-0.44766	0.141071	0.850562	ns
High	Gja1	P23242	14609	Gap junction alpha-1 protein [OS=Mus musculus]	[K].QASEQNWANYSAEQNR.[M]	Gja1 304-319: S	0.0188587083483764, 0.0284535156304833, 0.0252273684732238, 0.0228857815474821, 0.0230460487534242	0.0198817693080991, 0.0213771436051839, 0.0178197826214757, 0.0229823901685775	0.865832	-0.207841	0.143255	0.843889	ns
Low	Bsn	O88737		Protein bassoon [OS=Mus musculus]_x000D_ Protein piccolo [OS=Mus musculus]	[N].LSPIEDASPTEELR.[Q]	Bsn 1107-1120: S1108, S1114	0.00152362168026676, 0.00122281648976751, 0.00115702068672455, 0.00158571972577466, 0.00145479755753102	0.001340826508792, 0.0013380677314659, 0.000957224771623517, 0.0010621938734217	0.845753	-0.241691	0.144417	0.840381	ns
Low	Rims1	Q99NE5		Regulating synaptic membrane exocytosis protein 1 [OS=Mus musculus]_x000D_ Isoform 7 of Regulating synaptic membrane exocytosis protein 1 [OS=Mus musculus]	[R].IPESSHPPLESSSSSFESQK.[M]	Rims1 534-553: S545, S547	0.00412224939797433, 0.00580765622242246, 0.00636738344285881, 0.00515879866232551, 0.00686879781022211	0.00447299341133112, 0.00411705536971625, 0.00589308830082974, 0.00270213675336261	0.7584	-0.398969	0.144424	0.840362	ns
Low	Kctd16	Q5DTY9	383348	BTB/POZ domain-containing protein KCTD16 [OS=Mus musculus]	[R].TLTSGSRESNISSK.[K]	Kctd16 367-380: S370	0.00978741050422302, 0.00739125751661176, 0.00588084888775249, 0.0125087456069755, 0.000762586074633573	0.0097947609607072, 0.0140899652654846, 0.00929296058235886, 0.0109738787788912	1.51908	0.603198	0.144531	0.840038	ns
High	Marcks	P26645	17118	Myristoylated alanine-rich C-kinase substrate [OS=Mus musculus]	[K].AEDGAAPSPSSETPK.[K]	Marcks 131-145: S138	0.179220262564647, 0.180318505577207, 0.194760257043994, 0.270476533862148, 0.214094949575477	0.246092420068712, 0.220771199152916, 0.226059250438505, 0.296591186772013	1.19061	0.251704	0.146554	0.834004	ns
Low	Bsn	O88737	12217	Protein bassoon [OS=Mus musculus]	[R].SRGEHSSTLPASTPSYTSGTSPTSLSSLEEDSDSSPSR.[R]	Bsn 985-1022: S1018	0.000258845893827444, 0.000241566648391181, 0.000281865831864033, 0.000217988234808438, 0.000246866425034724	0.000275637636012686, 0.000283674530755047, 0.000262157454723385, 0.000374544447024114	1.19876	0.261547	0.147104	0.832374	ns
Low	Begain	Q68EF6	380785	Brain-enriched guanylate kinase-associated protein [OS=Mus musculus]	[R].YYGGGGGGGAAGGGSPGDKAEGRASPLYATYK.[A]	Begain 449-480: S463, S473	0.020000540847508, 0.0147804149178198, 0.0104694539221981, 0.0220184646515746, 0.00892736299015229	0.0224947193684827, 0.028327566836401, 0.0124034260607706, 0.0337997084587823	1.5917	0.670571	0.148362	0.828676	ns
High	Srcin1	Q9QWI6	56013	SRC kinase signaling inhibitor 1 [OS=Mus musculus]	[K].DSGSSSVFAESPGGK.[A]	Srcin1 578-592: S588	0.0313397858726867, 0.0301983658349483, 0.0168155488128329, 0.0292987845016363, 0.0232358156705007	0.0322164277071258, 0.0377843640772758, 0.0242935670698116, 0.043771617927106	1.31855	0.39895	0.149305	0.825924	ns
High	Arhgap33	Q80YF9	233071	Rho GTPase-activating protein 33 [OS=Mus musculus]	[K].TPASPVER.[R]	Arhgap33 591-598: S594	0.664494387590753, 0.643149206349206, 0.417367535744323, 0.756795558958652, 0.580825508921167	0.678030303030303, 0.719684874499437, 0.687655907476, 1.00810126582278	1.26259	0.336383	0.150114	0.823578	ns
High	Dlgap4	B1AZP2-2		Isoform 2 of Disks large-associated protein 4 [OS=Mus musculus]	[R].ATQQSLGEQSNPR.[R]	Dlgap4 401-413: S/T	0.111083063735086, 0.123613842996596, 0.153138389636982, 0.0631344957965736, 0.132935693555383	0.0814375820175253, 0.0805280183658562, 0.10725961927906, 0.0883594042446998	0.765502	-0.385522	0.150658	0.822007	ns
Low	Arhgap33	Q80YF9	233071	Rho GTPase-activating protein 33 [OS=Mus musculus]	[K].TPASPVER.[R]	Arhgap33 591-598: S594	0.664494387590753, 0.626184126984127, 0.334085174707546, 0.690786115364982, 0.511141427921783	0.657810115543929, 0.711361792341718, 0.59200745836168, 0.870260610573343	1.2521	0.32435	0.150944	0.821185	ns
Low	Dlgap4	B1AZP2-2		Isoform 2 of Disks large-associated protein 4 [OS=Mus musculus]	[R].QNSATESADSIEIYVPEAQTRL.[-]	Dlgap4 968-989: S970, T972	0.0133605679078489, 0.0211940183379716, 0.0199176303604253, 0.0304973477556334, 0.0188602351489112	0.0272813218755732, 0.0259000313054367, 0.0237926285945727, 0.0258629490567964	1.23805	0.308066	0.151381	0.81993	ns
Low	Slc4a10	Q5DTL9	94229	Sodium-driven chloride bicarbonate exchanger [OS=Mus musculus]	[R].DSGLEDGRESPSFDTPSQR.[V]	Slc4a10 80-98: S89	0.740493484298227, 0.671090550583953, 0.628611304954641, 0.915303805749028, 0.446950508583605	0.908438556544539, 0.970164941785252, 0.601109071152909, 1.08197305863708	1.3085	0.387914	0.153306	0.814442	ns
Low	Pkp4	Q68FH0	227937	Plakophilin-4 [OS=Mus musculus]	[R].VGSPLTLTDAQTR.[V]	Pkp4 311-323: S313	0.0125820792038827, 0.0132087981780968, 0.00929410423081309, 0.0134422726118861, 0.0106564679312947	0.0166346410959586, 0.0157197056568661, 0.0103659369168449, 0.0157153625810342	1.2342	0.303576	0.153938	0.812653	ns
Low	Map1a	Q9QYR6	17754	Microtubule-associated protein 1A [OS=Mus musculus]	[R].TEATQGLDYVPSAGTISPTSSLEEDKGFK.[S]	Map1a 879-907: S895, T897	0.000992208116768168, 0.000457641130619636, 0.000101000303000909, 0.00104959096041998, 0.000370242245369339	0.00094698419433078, 0.00101286076897192, 0.000594966208970439, 0.00149544587658662	1.70426	0.769147	0.154143	0.812076	ns
Low	Strn	O55106	268980	Striatin [OS=Mus musculus]	[K].FLESAAADVSDEDEDEDTDGRAK.[S]	Strn 236-258: S245	0.143437241156387, 0.165217974963923, 0.0951111991678637, 0.181005731775984, 0.114083193945543	0.176767846162446, 0.179594951830017, 0.142810118248804, 0.17793394843494	1.2111	0.276318	0.154145	0.812069	ns
Low	Apc	Q61315	11789	Adenomatous polyposis coli protein [OS=Mus musculus]	[R].NDSLSSLDFDDDDVDLSR.[E]	Apc 1857-1874: S1859, S1861	0.0387694419030192, 0.0300404282398742, 0.0433717607262972, 0.0433956906038124, 0.026983323260866	0.0291214388590298, 0.035305502215099, 0.0195782868560812, 0.031529216979247	0.791069	-0.338125	0.155257	0.808948	ns
Low	Cep170b	Q80U49	217882	Centrosomal protein of 170 kDa protein B [OS=Mus musculus]	[R].AGSFTGPSDSETAPAR.[T]	Cep170b 1164-1179: S1166	0.022059096438955, 0.0262451182987556, 0.0329884324761342, 0.00638944616694024, 0.0217920227669984	0.0110653802037649, 0.0102218195532397, 0.0186258420085732, 0.0160335216756496	0.63881	-0.64654	0.155533	0.808177	ns
High	Map2	P20357	17756	Microtubule-associated protein 2 [OS=Mus musculus]	[K].SEVQAHSPSR.[K]	Map2 1479-1488: S1485	0.0113766952542868, 0.0189931664872852, 0.0141788150807899, 0.0244786136664832, 0.00936652673770752	0.0249678350827555, 0.0234649061065908, 0.0171813995804466, 0.0183655823373238	1.33907	0.421229	0.155822	0.807371	ns
High	Map1b	P14873	17755	Microtubule-associated protein 1B [OS=Mus musculus]	[R].ESSPLYSPGFSDSTSAAK.[E]	Map1b 1787-1804: S1789, S1793	0.00640656312222103, 0.0116308482134493, 0.0110250845072872, 0.0129602224971087, 0.0118835930618635	0.0131155086770199, 0.0105756368144221, 0.0161279488920898, 0.0135534845714446	1.23762	0.307573	0.15609	0.806625	ns
Low	Pclo	Q9QYX7	26875	Protein piccolo [OS=Mus musculus]	[K].SPQGLSDTGYSSDGISGSLGEIPSLIPSDEKDLLK.[G]	Pclo 1292-1326: S1303	0.000133843218258608, 0.000121707416049852, 7.75110886324143e-05, 0.000151152972421198, 6.54658588618431e-05	0.000142218433101776, 0.00012039416030669, 0.000264431393779524, 0.000406526726108272	2.12298	1.08609	0.156116	0.806553	ns
Low	Dlgap1	Q9D415	224997	Disks large-associated protein 1 [OS=Mus musculus]	[K].GCSQDDECVSLR.[S]	Dlgap1 507-518: S509, S516	0.0653316957261664, 0.0641387779671629, 0.127105335066947, 0.0518749933473128, 0.0839881395365216	0.0473103210511116, 0.0450578285068466, 0.0733677936743907, 0.0523156587059247	0.69454	-0.525871	0.156319	0.805988	ns
Low	Dmtn	Q9WV69	13829	Dematin [OS=Mus musculus]	[R].HLSAEDFSR.[V]	Dmtn 370-378: S372	0.0527799092128192, 0.0405258557558291, 0.0433695839240786, 0.0557410587074855, 0.049419969154429	0.0566458657379579, 0.0545759253861848, 0.0470776841333822, 0.0632601112472895	1.14519	0.195592	0.156772	0.804732	ns
Low	Kcna2	P63141	16490	Potassium voltage-gated channel subfamily A member 2 [OS=Mus musculus]	[R].ETEGEEQAQYLQVTSCPK.[I]	Kcna2 420-437: S434	0.111410268313063, 0.226467416422739, 0.177501352082207, 0.0722490931076179, 0.231740686171332	0.109464082098062, 0.125557461406518, 0.129121123256021, 0.0633486610765485	0.652166	-0.61669	0.157049	0.803966	ns
High	Map1a	Q9QYR6	17754	Microtubule-associated protein 1A [OS=Mus musculus]	[R].ALGLEESPEEEGK.[A]	Map1a 1600-1612: S1606	0.00671711506936531, 0.00540803873710731, 0.00517401552204657, 0.00523821997868959, 0.00568487929049595	0.00595637749020757, 0.00561920446416434, 0.00675461637242911, 0.00700314476132334	1.12205	0.166132	0.158034	0.801249	ns
High	Map1b	P14873	17755	Microtubule-associated protein 1B [OS=Mus musculus]	[R].SVSPGVTQAVVEEHCASPEEK.[T]	Map1b 1291-1311: S1307	0.0193336324607781, 0.0141106593468363, 0.0137617870512996, 0.0190727482738113, 0.0132435849071398	0.0191383855223651, 0.0181417695631772, 0.0165095043696965, 0.0196602812761667	1.15455	0.207328	0.158711	0.799393	ns
Low	Kbtbd11	Q8BNW9	74901	Kelch repeat and BTB domain-containing protein 11 [OS=Mus musculus]	[R].ASAAEGSEASPPSLR.[S]	Kbtbd11 61-75: S70	4.4773413897281, 5.29812281259943, 4.65947164948454, 3.89719823046134, 3.33465968586387	3.734573716439, 4.05898203592814, 3.92110784725136, 3.09457633661455	0.854374	-0.22706	0.159527	0.797167	ns
Low	Dlgap3	Q6PFD5	242667	Disks large-associated protein 3 [OS=Mus musculus]	[K].ERSLDSVDR.[Q]	Dlgap3 928-936: S930	0.0245905646541188, 0.0242749903688347, 0.0191628450282809, 0.0273420814004901, 0.0223710410892554	0.0224831830638808, 0.0172286111394334, 0.0184186338613712, 0.0232970496970891	0.864473	-0.210107	0.159611	0.796936	ns
Low	Mycbp2	Q7TPH6	105689	E3 ubiquitin-protein ligase MYCBP2 [OS=Mus musculus]	[K].LISGDAEPTPEQEEK.[A]	Mycbp2 3984-3998: T3992	0.195561215208295, 0.146866978075159, 0.129286703058479, 0.160598216853609, 0.140063460629655	0.185324721923215, 0.177217230124511, 0.167234252736111, 0.168535561555288	1.13013	0.176495	0.160158	0.795451	ns
High	Jcad	Q5DTX6	240185	Junctional protein associated with coronary artery disease [OS=Mus musculus]	[K].SADSVEEPDPLK.[V]	Jcad 1245-1256: S	0.0389534110554546, 0.0596245631758533, 0.0586129658010653, 0.0185070386155237, 0.0584272714925981	0.0283825612507214, 0.0241350990658043, 0.038093948829024, 0.0392727387112502	0.693455	-0.528125	0.161029	0.793096	ns
Low	Gprin1	Q3UNH4	26913	G protein-regulated inducer of neurite outgrowth 1 [OS=Mus musculus]	[K].DLAAAAAQKSPSAEAAAPPPGPR.[T]	Gprin1 682-704: S691, S693	0.00413398679956261, 0.00571643021331064, 0.00409768178201636, 0.00600580336055064, 0.00560061421225619	0.00600494136593865, 0.00544966475124482, 0.00588630401829883, 0.00594599742450529	1.13908	0.187869	0.162948	0.787951	ns
High	Slc4a10	Q5DTL9	94229	Sodium-driven chloride bicarbonate exchanger [OS=Mus musculus]	[R].DSGLEDGRESPSFDTPSQR.[V]	Slc4a10 80-98: S89	0.740493484298227, 0.689291672986501, 0.785298906722494, 1.00280909685612, 0.507859928436457	0.936383081487615, 0.981484476067271, 0.698227734272547, 1.25340729001585	1.29823	0.376544	0.164044	0.78504	ns
Low	Cc2d1a	Q8K1A6	212139	Coiled-coil and C2 domain-containing protein 1A [OS=Mus musculus]	[R].LANHDEGSDDEEEETPK.[K]	Cc2d1a 428-444: S435	0.134588250384813, 0.142067270772539, 0.13025050263544, 0.109852918723599, 0.148412142811685	0.120661250923138, 0.110640425970053, 0.11876015418432, 0.132394366197183	0.906639	-0.141399	0.16496	0.782622	ns
Low	Git1	Q68FF6	216963	ARF GTPase-activating protein GIT1 [OS=Mus musculus]	[R].SQSELDDQHDYDSVASDEDTDQEPLPSAGATR.[N]	Git1 382-413: S394, S397; T401	0.0952872475652531, 0.093801061353153, 0.0832813405231962, 0.112393009682305, 0.0727068290502188	0.107606144809019, 0.104609130787141, 0.0921795477931974, 0.140556406006857	1.21579	0.2819	0.165126	0.782183	ns
Low	Rims1	Q99NE5		Regulating synaptic membrane exocytosis protein 1 [OS=Mus musculus]_x000D_ Isoform 7 of Regulating synaptic membrane exocytosis protein 1 [OS=Mus musculus]	[R].SQRISDSDISDYEVDDGIGVVPPVGYR.[A]	Rims1 736-762: S736, S740; S742; S745	0.00114276447171658, 0.00196932680606776, 0.0021619940117432, 0.0020574975209664, 0.0018212396442469	0.0016636823531457, 0.00166805521316738, 0, 0.00110150797589304	0.605448	-0.723925	0.165659	0.780786	ns
Low	Tjp1	P39447	21872	Tight junction protein ZO-1 [OS=Mus musculus]	[K].VQIPVSHPDPEPVSDNEDDSYDEEVHDPR.[A]	Tjp1 112-140: S125, S131	0.0544486933819776, 0.0669148159084904, 0.050628431202907, 0.0600460698294381, 0.0562109119207372	0.0564052348534303, 0.0607565029495989, 0.0750747834194476, 0.0725232380280033	1.14814	0.199297	0.166029	0.779816	ns
High	Dlgap2	Q8BJ42	244310	Disks large-associated protein 2 [OS=Mus musculus]	[R].SDVETATDSDTESRGLR.[E]	Dlgap2 737-753: S745	0.00570895037068693, 0.00859575062321551, 0.0136237516436884, 0.0188588511323887, 0.0107103983745737	0.0134812744021314, 0.0146498894857623, 0.0152879416019434, 0.018393351800554	1.3438	0.426321	0.166106	0.779614	ns
High	Atp2a2	O55143	11938	Sarcoplasmic/endoplasmic reticulum calcium ATPase 2 [OS=Mus musculus]	[R].EFDELSPSAQR.[D]	Atp2a2 656-666: S663	0.0395678934807185, 0.0388267394270123, 0.0570279293456679, 0.0323820400621078, 0.0578792356483017	0.0346357675379502, 0.0255452937708784, 0.0427686680702617, 0.0383771323918312	0.78277	-0.353339	0.167812	0.775178	ns
Low	Cldn11	Q60771	18417	Claudin-11 [OS=Mus musculus]	[R].FYYSSGSSSPTHAK.[S]	Cldn11 190-203: S198	0.132304166917928, 0.105658864217332, 0.0888504036559508, 0.104524711595695, 0.104458059575154	0.10070837326206, 0.12426734649927, 0.138065656365819, 0.167824527277091	1.2385	0.308591	0.17061	0.767996	ns
High	Iqsec1	Q8R0S2	232227	IQ motif and SEC7 domain-containing protein 1 [OS=Mus musculus]	[R].SLGGQQGSPK.[H]	Iqsec1 408-417: S415	0.0464141905794376, 0.0438211848578439, 0.0230853491556367, 0.0573130180157824, 0.0271129495493217	0.06078374713183, 0.0630425986421274, 0.0396507350593284, 0.0465322001378732	1.32751	0.408728	0.17084	0.76741	ns
High	Dlgap1	Q9D415	224997	Disks large-associated protein 1 [OS=Mus musculus]	[K].GCSQDDECVSLR.[S]	Dlgap1 507-518: S	0.0473601611919211, 0.0462716619266742, 0.102965861216793, 0.0416218719065005, 0.0661035372447195	0.0338692020622849, 0.0316202577404189, 0.0616167264494483, 0.0340469749567519	0.661933	-0.595243	0.171698	0.765235	ns
High	Map1b	P14873	17755	Microtubule-associated protein 1B [OS=Mus musculus]	[R].ASLSPMDEPVPDSESPVEK.[V]	Map1b 1370-1388: S1373, S1382	0.00250803556312029, 0.00306908246051226, 0.00495930701125411, 0.00110604822575088, 0.00387784990603772	0.00170194750813149, 0.00200726987484329, 0.0029451604958542, 0.00113249931257758	0.627152	-0.673114	0.172095	0.764231	ns
Low	Grin2b	Q01097	14812	Glutamate receptor ionotropic, NMDA 2B [OS=Mus musculus]	[K].AGNLYDISEDNSLQELDQPAAPVAVSSNASTTK.[Y]	Grin2b 1248-1280: S1255, S1259	0.000469462130530449, 0.000513392346203022, 0.000863186507924052, 0.000438195250578495, 0.000213295997418571	0.000473557880950255, 0.000464484685163596, 0, 0	0.469485	-1.09085	0.172168	0.764048	ns
Low	Map2	P20357	17756	Microtubule-associated protein 2 [OS=Mus musculus]	[K].SGTSTPTTPGSTAITPGTPPSYSSR.[T]	Map2 1592-1616: T1609, S1612; Y1613	0.00528382071072672, 0.00545021915737499, 0.00400215439856373, 0.00795222336751117, 0.00277705165070041	0.00813510429583574, 0.00983698865395985, 0.00449007242369004, 0.0067274767613457	1.43281	0.518842	0.1724	0.763462	ns
Low	Mapt	P10637	17762	Microtubule-associated protein tau [OS=Mus musculus]	[K].SPVVSGDTSPR.[H]	Mapt 688-698: T695, S696	0.182098697405832, 0.135433971114195, 0.113297512005773, 0.154924822008494, 0.130254674224118	0.175854321192757, 0.161206799708646, 0.141345996114828, 0.214873488075853	1.21032	0.275388	0.173876	0.759759	ns
Low	Pclo	Q9QYX7	26875	Protein piccolo [OS=Mus musculus]	[R].SSCSEYSPSIESDPEGFEISPEKIIEVQK.[V]	Pclo 1789-1817: Y1794, S1797; S1800; S1808	0.000781959319849705, 0.000653626457225946, 0.000881201482497, 0.000987105087801033, 0.000512296324109344	0.00098870254692355, 0.000977397098602478, 0.000939437944007561, 0.000755203594684965	1.19908	0.261931	0.173955	0.759563	ns
Low	Map1b	P14873	17755	Microtubule-associated protein 1B [OS=Mus musculus]	[R].ESSPLYSPGFSDSTSAAK.[E]	Map1b 1787-1804: S1789, S1793	0.0188340853362963, 0.0338189278821832, 0.0261223669384686, 0.0351616534835764, 0.0300888394416802	0.036419971885191, 0.0306168187644014, 0.0386994275734937, 0.0311328566168874	1.18789	0.248397	0.174107	0.759184	ns
[truncated: 809 more rows]

## Sheet: unmodified_GO
ID	Description	GeneRatio	BgRatio	RichFactor	FoldEnrichment	zScore	pvalue	p.adjust	qvalue	geneID	Count	ontology
[truncated: 924 more rows]

[truncated: 3 more sheets: phospho_GO, unmodified_KEGG, phospho_KEGG]
